# Supplementary material for: Identification and Molecular Characterization of MYB Transcription Factor Superfamily in C4 Model Plant Foxtail Millet (Setaria italica L.)
Source: PLoS One. 2014 Oct 3;9(10):e109920. doi: 10.1371/journal.pone.0109920 (PMC4184890; doi:10.1371/journal.pone.0109920)
Supplement: Table S2 — Characteristic features of 209 MYB Transcription factor gene family members identified in Setaria italica . (XLS) [file pone.0109920.s009.xls]

## Sheet: Table S2
Table S2. Characteristic features of 209 MYB Transcription factor gene family members identified in Setaria italica
NIPGR ID	Phytozome Identfier	Sub-Family	Physical position on foxtail millet genome				Exons	Introns	Gene orientation	Protein length (aa)	Molecular weight (Da)	pI	No. of (-)vely charged residues (Asp + Glu)	No. of (+)vely charged residues (Arg + Lys)	Instability index	Stable or unstable	Phylogeny Group	NCBI Accession No.	NCBI BLASTP annotation	Score	E-value
			Chromosome	Start position (bp)	End Position (bp)	Length
SiMYB001	Si017987m	MYB-R2R3	1	520710	522991	2282	3	2	-	289	31645.5	6	38	33	55.64	unstable	VI	XP_004951224.1	PREDICTED: myb-related protein 3R-1-like isoform X1 [Setaria italica] >ref|XP_004951225.1| PREDICTED: myb-related protein 3R-1-like isoform X2 [Setaria italica] >ref|XP_004951226.1| PREDICTED: myb-related protein 3R-1-like isoform X3 [Setaria italica] >ref|XP_004951227.1| PREDICTED: myb-related protein 3R-1-like isoform X4 [Setaria italica]	595	0
SiMYB002	Si016955m	MYB-Related	1	1864051	1866143	2093	6	5	-	507	56013.9	5.94	77	69	59.57	unstable	X	XP_004951340.1	PREDICTED: uncharacterized protein LOC101755438 [Setaria italica]	1041	0
SiMYB003	Si017006m	MYB-Related	1	5001092	5004976	3885	6	5	-	497	54169.9	5.81	67	59	52.8	unstable	VI	XP_004951592.1	PREDICTED: SWI/SNF complex subunit SWI3B-like [Setaria italica]	1027	0
SiMYB004	Si016630m	MYB-Related	1	5791855	5796147	4293	6	5	+	634	69271.5	6.16	69	62	44.78	unstable	X	XP_004951672.1	PREDICTED: two-component response regulator ARR10-like isoform X1 [Setaria italica] >ref|XP_004951673.1| PREDICTED: two-component response	1303	0
SiMYB005	Si017608m	MYB-R2R3	1	6423556	6425841	2286	6	5	+	359	39215.8	8.68	39	43	42.22	unstable	IX	XP_004951748.1	PREDICTED: myb family transcription factor APL-like [Setaria italica]	746	0
SiMYB006	Si017191m	MYB-R1R2R3	1	8156612	8159790	3179	7	6	+	449	49130.8	6.05	56	49	66.05	unstable	IX	XP_004951940.1	PREDICTED: protein PHR1-LIKE 1-like [Setaria italica]	912	0
SiMYB007	Si017899m	MYB-R2R3	1	10216744	10218257	1514	3	2	-	305	32877.6	8.6	24	27	60.87	unstable	IV	XP_004952152.1	PREDICTED: transcription factor LAF1-like [Setaria italica]	635	0
SiMYB008	Si017986m	MYB-Related	1	10409810	10411875	2066	3	2	+	289	31855.7	6.55	30	28	47.88	unstable	VI	XP_004952183.1	PREDICTED: myb-related protein 3R-1-like [Setaria italica]	521	0
SiMYB009	Si019945m	MYB-Related	1	16972578	16974275	1698	5	4	-	401	43215.2	8.63	45	49	71.03	unstable	VII	XP_004954868.1	PREDICTED: uncharacterized protein LOC101769398 [Setaria italica]	820	0
SiMYB010	Si016260m	MYB-Related	1	27262493	27267982	5490	6	5	-	910	93588.1	9.59	76	102	50.22	unstable	VI	XP_004952835.1	PREDICTED: protein piccolo-like isoform X1 [Setaria italica]	1804	0
SiMYB011	Si017851m	MYB-R2R3	1	28809834	28811736	1903	3	2	+	313	33878.2	8.49	35	38	53.71	unstable	I	XP_004952890.1	PREDICTED: transcription factor MYB28-like [Setaria italica]	642	0
SiMYB012	Si018007m	MYB-R2R3	1	31454029	31455509	1481	3	2	-	286	32379.9	5.79	40	34	59.22	unstable	V	XP_004953122.1	PREDICTED: protein ODORANT1-like [Setaria italica]	587	0
SiMYB013	Si018182m	MYB-R2R3	1	31683032	31684355	1324	2	1	-	249	28157.5	5.91	35	31	67.22	unstable	III	XP_004953149.1	PREDICTED: myb-related protein Myb4-like [Setaria italica]	522	0
SiMYB014	Si017947m	MYB-R2R3	1	32610378	32613051	2674	3	2	+	295	31716.2	5.83	38	30	61.4	unstable	IV	XP_004953256.1	PREDICTED: transcription factor LAF1-like [Setaria italica]	612	0
SiMYB015	Si017934m	MYB-R2R3	1	32638767	32640672	1906	3	2	+	297	32355.7	8.17	35	37	49.16	unstable	I	XP_004953258.1	PREDICTED: myb-related protein Myb4-like [Setaria italica]	610	0
SiMYB016	Si019625m	MYB-Related	1	34209133	34211780	2648	5	4	+	281	30480.9	9.93	22	40	52.29	unstable	X	XP_004955145.1	PREDICTED: uncharacterized protein LOC101762085 [Setaria italica]	567	0
SiMYB017	Si017977m	MYB-Related	1	34553125	34558207	5083	8	7	-	290	31716.6	9.01	29	33	41.21	unstable	VIII	XP_004953449.1	PREDICTED: transcription factor ASG4-like isoform X1 [Setaria italica]	596	0
SiMYB018	Si017289m	MYB-Related	1	34794932	34797482	2551	5	4	-	426	45705.2	9.36	42	53	51.94	unstable	VIII	XP_004953478.1	PREDICTED: uncharacterized protein LOC101769113 isoform X2 [Setaria italica]	873	0
SiMYB019	Si017704m	MYB-R2R3	1	35228686	35230396	1711	3	2	-	343	36367.5	4.83	47	31	43.84	unstable	III	XP_004953532.1	PREDICTED: myb-related protein Zm1-like [Setaria italica]	699	0
SiMYB020	Si018049m	MYB-R2R3	1	35630672	35633425	2754	6	5	+	275	30178.2	8.4	32	34	31.01	stable	IX	XP_004953575.1	PREDICTED: myb family transcription factor APL-like [Setaria italica]	570	0
SiMYB021	Si020225m	MYB-R2R3	1	37213191	37214110	920	2	1	-	258	27774.4	5.71	34	27	50.79	unstable	I	XP_004953828.1	PREDICTED: protein ODORANT1-like [Setaria italica]	527	0
SiMYB022	Si017785m	MYB-R2R3	1	38418467	38419951	1485	3	2	-	325	36196.8	5.57	38	31	50.49	unstable	I	XP_004953959.1	PREDICTED: transcription factor MYB39-like [Setaria italica]	667	0
SiMYB023	Si017415m	MYB-R2R3	1	40004510	40007025	2516	3	2	+	400	41809.7	6.86	35	34	45.65	unstable	II	XP_004954161.1	PREDICTED: AT-rich interactive domain-containing protein 1A-like [Setaria italica]	818	0
SiMYB024	Si016546m	MYB-Related	1	40444616	40448312	3697	6	5	-	679	73556.5	6.24	72	65	46.58	unstable	X	XP_004954220.1	PREDICTED: two-component response regulator ARR12-like [Setaria italica]	1404	0
SiMYB025	Si030286m	MYB-Related	2	920360	922357	1998	5	4	+	358	38181.9	7.66	45	46	71.28	unstable	IX	XP_004955370.1	PREDICTED: uncharacterized protein LOC101755467 [Setaria italica]	719	0
SiMYB026	Si028919m	MYB-R1R2R3	2	2350421	2357355	6935	12	11	-	845	93887.1	9.52	111	142	57.79	unstable	VI	XP_004955429.1	PREDICTED: uncharacterized protein LOC101780859 isoform X1 [Setaria italica] >ref|XP_004955430.1| PREDICTED: uncharacterized protein LOC101780859 isoform X2 [Setaria italica]	1503	0
SiMYB027	Si032487m	MYB-Related	2	6904819	6905718	900	3	2	+	241	26000.3	4.6	30	16	57.12	unstable	I	XP_004956764.1	PREDICTED: myb-related protein 315-like [Setaria italica]	365	2e-124
SiMYB028	Si032172m	MYB-Related	2	9858292	9859463	1172	2	1	+	310	34942.7	5.56	33	27	41.72	unstable	VIII	XP_004959144.1	PREDICTED: myb-like protein H-like [Setaria italica]	642	0
SiMYB029	Si032599m	MYB-Related	2	9877442	9878566	1125	2	1	-	310	35053.8	5.1	38	26	35.7	stable	VIII	XP_004959145.1	PREDICTED: uncharacterized protein LOC101770235 [Setaria italica]	645	0
SiMYB030	Si029945m	MYB-R2R3	2	12208365	12213064	4700	7	6	+	422	45651.5	5.08	51	37	53.77	unstable	IX	XP_004956084.1	PREDICTED: protein PHR1-LIKE 1-like isoform X1 [Setaria italica]	863	0
SiMYB031	Si030544m	MYB-R2R3	2	16050508	16052144	1637	3	2	+	321	34388.4	6.61	29	26	50.82	unstable	II	XP_004956269.1	PREDICTED: transcription factor MYB29-like [Setaria italica]	666	0
SiMYB032	Si030441m	MYB-R2R3	2	25159378	25164956	5579	6	5	+	336	36079.3	5.91	47	42	73.35	unstable	IX	XP_004956514.1	PREDICTED: myb family transcription factor APL-like [Setaria italica]	526	0
SiMYB033	Si030592m	MYB-R2R3	2	25173315	25178294	4980	6	5	+	313	34223.6	6.02	39	33	46.47	unstable	IX	XP_004956515.1	PREDICTED: protein PHR1-LIKE 1-like [Setaria italica]	649	0
SiMYB034	Si032375m	MYB-Related	2	26301737	26302918	1182	2	1	+	309	35124.9	4.76	43	24	37.47	stable	VIII	XP_004959362.1	PREDICTED: transcription factor DIVARICATA-like [Setaria italica]	551	0
SiMYB035	Si032049m	MYB-Related	2	29406898	29412586	5689	6	5	-	448	45178.9	7.55	32	32	56.02	unstable	X	XP_004956748.1	PREDICTED: probable transcription factor RL9-like [Setaria italica]	878	0
SiMYB036	Si032498m	MYB-R2R3	2	29895281	29896084	804	1	0	+	267	29196.9	5.31	34	26	54.24	unstable	I	XP_004956764.1	PREDICTED: myb-related protein 315-like [Setaria italica]	551	0
SiMYB037	Si032544m	MYB-R2R3	2	29903880	29904653	774	2	1	+	226	24906.9	5.77	29	25	62.58	unstable	I	XP_004956765.1	PREDICTED: protein ODORANT1-like [Setaria italica]	461	1e-162
SiMYB038	Si031939m	MYB-R2R3	2	29913361	29914295	935	2	1	+	278	30798.6	5.07	40	27	56.54	unstable	I	XP_004956766.1	PREDICTED: protein ODORANT1-like [Setaria italica]	577	0
SiMYB039	Si030711m	MYB-R2R3	2	29921746	29922742	997	2	1	+	286	31803.9	5.46	41	33	47.12	unstable	I	XP_004956767.1	PREDICTED: protein ODORANT1-like [Setaria italica]	526	0
SiMYB040	Si030282m	MYB-R2R3	2	31445516	31447203	1688	3	2	-	359	38931.4	6.55	35	33	57.82	unstable	II	XP_004956887.1	PREDICTED: myb-related protein 306-like [Setaria italica]	747	0
SiMYB041	Si030750m	MYB-R2R3	2	38274831	38279594	4764	2	1	-	278	30378.9	5.41	40	32	45.38	unstable	I	XP_004957458.1	PREDICTED: protein ODORANT1-like [Setaria italica]	569	0
SiMYB042	Si030943m	MYB-R2R3	2	38547693	38548946	1254	2	1	-	246	27514.7	9.08	30	40	42.67	unstable	III	XP_004957488.1	PREDICTED: myb-related protein Hv1-like [Setaria italica]	506	6e-180
SiMYB043	Si032927m	MYB-Related	2	39525394	39527844	2451	2	1	-	388	44105.5	6.34	50	45	63.03	unstable	VIII	XP_002460787.1	hypothetical protein SORBIDRAFT_02g034873 [Sorghum bicolor] >gb|EER97308.1| hypothetical protein SORBIDRAFT_02g034873 [Sorghum bicolor]	341	1e-110
SiMYB044	Si030152m	MYB-R2R3	2	40974927	40976280	1354	3	2	+	382	40311.4	6.3	32	28	49	unstable	IV	XP_004957753.1	PREDICTED: transcription factor MYB12-like [Setaria italica]	795	0
SiMYB045	Si030273m	MYB-R2R3	2	43179593	43181127	1535	3	2	-	362	39066.1	6.7	30	29	49.53	unstable	I	XP_004958010.1	PREDICTED: uncharacterized protein LOC101782226 [Setaria italica]	742	0
SiMYB046	Si030560m	MYB-R2R3	2	46346412	46348116	1705	3	2	-	318	33883.7	7.67	34	35	51.6	unstable	II	XP_004958408.1	PREDICTED: myb-related protein 306-like [Setaria italica]	652	0
SiMYB047	Si029872m	MYB-R2R3	2	46550194	46552572	2379	4	3	+	437	46298.4	7.05	39	39	61.13	unstable	IV	XP_004958441.1	PREDICTED: myb-related protein Zm1-like [Setaria italica]	712	0
SiMYB048	Si030350m	MYB-R2R3	2	48679621	48682530	2910	6	5	-	350	38598.2	6.99	40	39	53.25	unstable	IX	XP_004958726.1	PREDICTED: myb family transcription factor APL-like isoform X1 [Setaria italica] >ref|XP_004958727.1| PREDICTED: myb family transcription factor APL-like isoform X2 [Setaria italica]	709	0
SiMYB049	Si030584m	MYB-R2R3	2	48784144	48785953	1810	2	1	-	314	34767.7	5.02	38	27	61.15	unstable	V	XP_004958743.1	PREDICTED: myb-related protein 330-like [Setaria italica]	644	0
SiMYB050	Si030461m	MYB-Related	2	49159390	49161428	2039	5	4	-	333	36895.7	6.88	49	48	48.04	unstable	VII	XP_004958819.1	PREDICTED: telomeric repeat-binding factor 2-like [Setaria italica]	673	0
SiMYB051	Si022762m	MYB-R2R3	3	878677	882072	3396	2	1	+	306	31591.7	5.44	38	29	58.29	unstable	VIII	XP_004960078.1	PREDICTED: transcription factor DIVARICATA-like [Setaria italica]	612	0
SiMYB052	Si022099m	MYB-R2R3	3	1789225	1792053	2829	7	6	-	433	46810.7	7.25	44	44	58.64	unstable	VII	XP_004960202.1	PREDICTED: uncharacterized protein LOC101784276 isoform X1 [Setaria italica] >ref|XP_004960203.1| PREDICTED: uncharacterized protein LOC101784276 isoform X2 [Setaria italica] >ref|XP_004960204.1| PREDICTED: uncharacterized protein LOC101784276 isoform X3 [Setaria italica]	895	0
SiMYB053	Si020953m	MYB-Related	3	2939622	2946683	7062	3	2	-	1741	187648	6.17	223	205	63.08	unstable	VII	XP_004960366.1	PREDICTED: uncharacterized protein LOC101781442 isoform X1 [Setaria italica] >ref|XP_004960367.1| PREDICTED: uncharacterized protein LOC101781442 isoform X2 [Setaria italica]	3486	0
SiMYB054	Si022474m	MYB-R2R3	3	3266528	3268029	1502	2	1	-	357	38351.4	5.16	46	30	64.13	unstable	V	XP_004963430.1	PREDICTED: transcription repressor MYB5-like [Setaria italica]	659	0
SiMYB055	Si022113m	MYB-R2R3	3	3575579	3578113	2535	3	2	-	430	47339.6	5.86	46	38	58.68	unstable	IV	XP_004960435.1	PREDICTED: transcription factor MYB28-like isoform X2 [Setaria italica]	893	0
SiMYB056	Si025176m	MYB-Related	3	3708807	3709971	1165	2	1	-	306	35056.9	4.99	39	30	39.27	stable	VIII	XP_004963442.1	PREDICTED: uncharacterized protein LOC101780786 [Setaria italica]	642	0
SiMYB057	Si023710m	MYB-Related	3	3713323	3714129	807	2	1	-	110	12812.3	8.89	9	11	44.08	unstable	VIII	XP_004963442.1	PREDICTED: uncharacterized protein LOC101780786 [Setaria italica]	129	5e-34
SiMYB058	Si024470m	MYB-R2R3	3	3940659	3941674	1016	2	1	-	287	31490.8	6.02	38	35	63.48	unstable	V	XP_004960494.1	PREDICTED: transcription factor MYB59-like [Setaria italica]	587	0
SiMYB059	Si022826m	MYB-R2R3	3	3949794	3951587	1794	2	1	-	295	32335.7	8.13	35	37	69.33	unstable	V	XP_004960496.1	PREDICTED: myb-related protein MYBAS2-like [Setaria italica]	607	0
SiMYB060	Si024031m	MYB-R2R3	3	5027456	5028172	717	1	0	-	239	26005.5	8.61	28	31	66.07	unstable	VI	XP_004963471.1	PREDICTED: myb-related protein B-like [Setaria italica]	491	1e-171
SiMYB061	Si021218m	MYB-Related	3	5073307	5078391	5085	6	5	+	838	92535.5	4.85	124	76	54.13	unstable	VI	XP_004960645.1	PREDICTED: myb-related protein 3R-1-like isoform X1 [Setaria italica] >ref|XP_004960646.1| PREDICTED: myb-related protein 3R-1-like isoform X2 [Setaria italica] >ref|XP_004960647.1| PREDICTED: myb-related protein 3R-1-like isoform X3 [Setaria italica]	1717	0
SiMYB062	Si022796m	MYB-Related	3	7475790	7477479	1690	3	2	-	300	31824.9	10.03	18	35	64.38	unstable	VIII	XP_004960912.1	PREDICTED: transcription factor MYB1R1-like [Setaria italica]	612	0
SiMYB063	Si022624m	MYB-Related	3	8401762	8403237	1476	2	1	+	331	34606.9	9.19	28	38	51.32	unstable	VIII	XP_004961036.1	PREDICTED: uncharacterized protein LOC101771187 [Setaria italica]	671	0
SiMYB064	Si023770m	MYB-Related	3	9317089	9317918	830	1	0	+	99	11168.6	9.1	13	16	58.77	unstable	VII	XP_004961116.1	PREDICTED: protein RADIALIS-like 3-like [Setaria italica]	208	3e-67
SiMYB065	Si024431m	MYB-R2R3	3	9971474	9972302	829	3	2	-	210	23610.6	9.51	23	31	45.14	unstable	V	XP_004963592.1	PREDICTED: transcription factor MYB12-like [Setaria italica]	368	9e-125
SiMYB066	Si022874m	MYB-R2R3	3	11229170	11230711	1542	3	2	-	286	30464.3	8.71	24	28	59.06	unstable	II	XP_004961299.1	PREDICTED: transcription factor RAX2-like [Setaria italica]	586	0
SiMYB067	Si022730m	MYB-R2R3	3	11754813	11756356	1544	3	2	-	312	33535.1	5.18	43	29	53.09	unstable	IV	XP_004961344.1	PREDICTED: myb-related protein Hv33-like [Setaria italica]	642	0
SiMYB068	Si022972m	MYB-R2R3	3	14871121	14875139	4019	6	5	+	265	29378.1	6.26	34	31	60.9	unstable	IX	XP_004961661.1	PREDICTED: protein PHR1-LIKE 1-like [Setaria italica]	549	0
SiMYB069	Si022265m	MYB-R2R3	3	15078259	15080192	1934	6	5	+	393	43603.8	6.39	48	43	37.03	stable	IX	XP_004961696.1	PREDICTED: uncharacterized protein LOC101755514 isoform X1 [Setaria italica] >ref|XP_004961697.1| PREDICTED: uncharacterized protein LOC101755514 isoform X2 [Setaria italica] >ref|XP_004961698.1| PREDICTED: uncharacterized protein LOC101755514 isoform X3 [Setaria italica]	819	0
SiMYB070	Si021484m	MYB-R1R2R3	3	17625248	17632106	6859	7	6	+	618	68714.7	7.88	79	81	50.06	unstable	VI	XP_004961857.1	PREDICTED: myb-related protein A-like isoform X1 [Setaria italica] >ref|XP_004961858.1| PREDICTED: myb-related protein A-like isoform X2 [Setaria italica]	1285	0
SiMYB071	Si022816m	MYB-Related	3	18140586	18142202	1617	2	1	+	297	32690.8	6.31	35	32	52.95	unstable	VIII	XP_004961904.1	PREDICTED: transcription factor DIVARICATA-like [Setaria italica]	614	0
SiMYB072	Si023363m	MYB-Related	3	18601774	18602865	1092	2	1	+	187	20729.9	8.96	23	25	53.67	unstable	VIII	XP_004961933.1	PREDICTED: transcription factor DIVARICATA-like [Setaria italica]	380	2e-132
SiMYB073	Si024344m	MYB-R2R3	3	25412599	25413675	1077	2	1	-	354	36243.5	5.8	41	35	67.61	unstable	VI	XP_004963854.1	PREDICTED: transcription factor MYB44-like [Setaria italica]	692	0
SiMYB074	Si023104m	MYB-R2R3	3	42359095	42360542	1448	3	2	+	240	27259.9	8.19	30	32	70.08	unstable	V	XP_004962720.1	PREDICTED: myb-related protein MYBAS2-like [Setaria italica]	500	6e-178
SiMYB075	Si022831m	MYB-R2R3	3	42731851	42733806	1956	3	2	+	294	32456.8	5.75	39	31	53.64	unstable	V	XP_004962720.1	PREDICTED: myb-related protein MYBAS2-like [Setaria italica]	500	6e-178
SiMYB076	Si024786m	MYB-R2R3	3	45041587	45044061	2475	2	1	+	412	43628.3	6.3	38	33	59.12	unstable	IV	XP_004962886.1	PREDICTED: myb-related protein 330-like [Setaria italica]	853	0
SiMYB077	Si022287m	MYB-Related	3	47403805	47406053	2249	4	3	+	390	40963.4	8.57	42	45	72.3	unstable	IX	XP_004963026.1	PREDICTED: probable transcription factor GLK2-like [Setaria italica]	784	0
SiMYB078	Si024683m	MYB-Related	3	47670069	47671999	1931	4	3	+	216	23029.8	10.25	16	24	43.36	unstable	X	XP_004963044.1	PREDICTED: uncharacterized protein LOC101780383 [Setaria italica]	428	4e-148
SiMYB079	Si022959m	MYB-R2R3	3	50583620	50584463	844	1	0	+	268	28878.5	8.91	25	28	60.79	unstable	VI	XP_004963044.1	PREDICTED: uncharacterized protein LOC101780383 [Setaria italica]	428	4e-148
SiMYB080	Si006883m	MYB-Related	4	344840	349842	5003	8	7	-	327	35882.2	6.35	39	35	46.22	unstable	VIII	XP_004964289.1	PREDICTED: transcription factor ASG4-like [Setaria italica]	662	0
SiMYB081	Si006790m	MYB-R2R3	4	503894	505220	1327	3	2	-	349	37156	6.07	35	31	46.47	unstable	I	XP_004964317.1	PREDICTED: transcription factor MYB39-like isoform X1 [Setaria italica]	711	0
SiMYB082	Si006013m	MYB-Related	4	3758001	3761846	3846	6	5	-	666	72711.5	6.13	76	66	45.16	unstable	X	XP_004964668.1	PREDICTED: two-component response regulator ARR12-like [Setaria italica]	1385	0
SiMYB083	Si007889m	MYB-Related	4	4184040	4185558	1519	2	1	+	317	35111.3	6.55	32	30	29.42	stable	VIII	XP_004966689.1	PREDICTED: uncharacterized protein LOC101759880 [Setaria italica]	664	0
SiMYB084	Si008720m	MYB-Related	4	6944832	6946443	1612	3	2	-	287	32182.9	5.92	31	24	27.34	stable	VIII	XP_004966781.1	PREDICTED: uncharacterized protein LOC101772290 [Setaria italica]	438	8e-153
SiMYB085	Si008089m	MYB-R2R3	4	7031008	7031928	921	3	2	-	230	24441.5	9.58	23	33	50.61	unstable	III	XP_004964937.1	PREDICTED: anthocyanin regulatory C1 protein-like [Setaria italica]	405	2e-140
SiMYB086	Si008086m	MYB-R2R3	4	7611005	7612122	1118	3	2	+	322	35925.8	6.51	33	31	53.52	unstable	I	XP_004966803.1	PREDICTED: transcription factor MYB39-like [Setaria italica]	667	0
SiMYB087	Si007017m	MYB-R2R3	4	10929498	10930771	1274	3	2	+	293	31752.5	4.99	39	25	64.32	unstable	I	XP_004965175.1	PREDICTED: protein ODORANT1-like [Setaria italica]	598	0
SiMYB088	Si007873m	MYB-Related	4	11918439	11919643	1205	2	1	+	310	35191.4	6.9	32	31	38.26	stable	VIII	XP_004966889.1	PREDICTED: myb-like protein H-like [Setaria italica]	653	0
SiMYB089	Si006400m	MYB-Related	4	22724650	22729059	4410	6	5	-	455	49073.4	5.14	60	38	64.26	unstable	X	XP_004965431.1	PREDICTED: probable transcription factor GLK1-like isoform X2 [Setaria italica]	920	0
SiMYB090	Si006865m	MYB-R2R3	4	30381959	30384136	2178	6	5	-	332	36275.8	7.86	35	36	37.17	stable	IX	AFW87689.1	putative MYB DNA-binding domain superfamily protein [Zea mays]	548	0
SiMYB091	Si008512m	MYB-Related	4	31735681	31741178	5498	6	5	-	713	76783.4	6.12	70	60	49.91	unstable	X	XP_004967138.1	PREDICTED: two-component response regulator ARR18-like [Setaria italica]	1442	0
SiMYB092	Si007022m	MYB-Related	4	33179081	33180390	1310	2	1	-	292	32527.5	8.82	26	29	40.12	unstable	VIII	XP_004967177.1	PREDICTED: myb-like protein H-like [Setaria italica]	611	0
SiMYB093	Si007844m	MYB-Related	4	33426883	33431864	4982	7	6	-	678	73169.6	5.42	76	61	38.19	stable	X	XP_004967181.1	PREDICTED: two-component response regulator ARR10-like [Setaria italica]	1399	0
SiMYB094	Si005811m	MYB-Related	4	33793687	33801880	8194	7	6	-	913	99805.1	5.18	137	104	52.79	unstable	VII	XP_004965897.1	PREDICTED: SWI/SNF complex subunit SWI3D-like [Setaria italica]	1878	0
SiMYB095	Si007070m	MYB-R2R3	4	34222529	34227308	4780	3	2	+	275	31216	6.01	45	39	44.82	unstable	V	XP_004965934.1	PREDICTED: transcription factor GAMYB-like [Setaria italica]	535	0
SiMYB096	Si006555m	MYB-R2R3	4	37970682	37972274	1593	3	2	+	412	44559.9	6.83	40	38	64.45	unstable	V	XP_004966213.1	PREDICTED: transcription factor GAMYB-like isoform X1 [Setaria italica]	843	0
SiMYB097	Si007179m	MYB-Related	4	38432667	38435332	2666	5	4	-	242	27077.2	7.08	29	29	74.29	unstable	X	XP_004966301.1	PREDICTED: uncharacterized protein LOC101769616 isoform X1 [Setaria italica]	505	8e-180
SiMYB098	Si006824m	MYB-Related	4	38463138	38468489	5352	8	7	+	342	37091.7	6.76	36	35	52.75	unstable	VIII	XP_004966305.1	PREDICTED: transcription factor ASG4-like isoform X1 [Setaria italica]	709	0
SiMYB099	Si006354m	MYB-R1R2R3	4	38758968	38762998	4031	7	6	+	473	51795.3	5.61	63	50	67.85	unstable	IX	XP_004966348.1	PREDICTED: uncharacterized protein DDB_G0271670-like [Setaria italica]	957	0
SiMYB100	Si006457m	MYB-Related	4	40014549	40017765	3217	6	5	-	437	47269.7	6.11	54	49	50.91	unstable	VIII	XP_004966527.1	PREDICTED: protein CCA1-like isoform X1 [Setaria italica]	902	0
SiMYB101	Si001336m	MYB-Related	5	265733	270128	4396	5	4	+	465	49452	5.98	55	47	56.43	unstable	X	XP_004967344.1	PREDICTED: probable transcription factor GLK2-like [Setaria italica]	933	0
SiMYB102	Si000349m	MYB-Related	5	639445	646046	6602	7	6	-	801	87302.9	4.92	112	73	54.49	unstable	VI	XP_004967414.1	PREDICTED: myb-related protein 3R-1-like [Setaria italica]	1640	0
SiMYB103	Si004864m	MYB-Related	5	2437909	2439412	1504	4	3	-	388	41415.4	9.16	36	41	54.37	unstable	IX	XP_002455524.1	hypothetical protein SORBIDRAFT_03g012625 [Sorghum bicolor] >gb|EES00644.1| hypothetical protein SORBIDRAFT_03g012625 [Sorghum bicolor]	92.8	1e-18
SiMYB104	Si002107m	MYB-R2R3	5	2514571	2519040	4470	3	2	-	340	36992.3	4.92	61	44	50.23	unstable	III	XP_004967542.1	PREDICTED: myb-related protein P-like [Setaria italica]	690	0
SiMYB105	Si002446m	MYB-R2R3	5	2775770	2776720	951	1	0	-	291	31912.4	5.66	33	27	62.31	unstable	V	XP_004967585.1	PREDICTED: myb-related protein Myb4-like [Setaria italica]	595	0
SiMYB106	Si001565m	MYB-R2R3	5	3298513	330076	2252	3	2	+	424	47133.6	6.4	46	42	59.36	unstable	IV	XP_004967646.1	PREDICTED: transcription factor MYB86-like [Setaria italica]	873	0
SiMYB107	Si003873m	MYB-Related	5	7365376	7366401	1026	2	1	-	299	31619.1	6.09	29	24	43.43	unstable	V	XP_004968076.1	PREDICTED: myb-related protein P-like [Setaria italica]	614	0
SiMYB108	Si002426m	MYB-R2R3	5	8341544	8344215	2672	2	1	-	294	32450.4	9.25	27	33	53.87	unstable	VIII	XP_004968168.1	PREDICTED: transcription factor DIVARICATA-like [Setaria italica]	613	0
SiMYB109	Si002704m	MYB-Related	5	9303221	9305042	1822	7	6	-	244	27017.7	8.8	29	31	53.26	unstable	VIII	XP_004971681.1	PREDICTED: transcription factor ASG4-like [Setaria italica]	412	6e-142
SiMYB110	Si002375m	MYB-Related	5	9528829	9533546	4718	5	4	+	303	32830	8.49	40	42	37.61	stable	VI	XP_004968283.1	PREDICTED: telomere repeat-binding factor 1-like isoform X1 [Setaria italica] >ref|XP_004968284.1| PREDICTED: telomere repeat-binding factor 1-like isoform X2 [Setaria italica] >ref|XP_004968285.1| PREDICTED: telomere repeat-binding factor 1-like isoform X3 [Setaria italica]	610	0
SiMYB111	Si002595m	MYB-R2R3	5	9950455	9951427	973	2	1	-	262	28262.2	5.02	38	29	61.16	unstable	IV	XP_004968332.1	PREDICTED: myb-related protein Hv33-like [Setaria italica]	537	0
SiMYB112	Si002550m	MYB-R2R3	5	9959583	9960634	1052	3	2	+	269	28834.1	7.62	31	32	53.48	unstable	IV	XP_004968333.1	PREDICTED: myb-related protein Myb4-like [Setaria italica]	551	0
SiMYB113	Si001230m	MYB-Related	5	10458177	10460422	2246	4	3	+	486	51223	5.47	63	46	51.98	unstable	IX	XP_004968400.1	PREDICTED: probable transcription factor GLK2-like [Setaria italica]	981	0
SiMYB114	Si001941m	MYB-Related	5	11574453	11578792	4340	3	2	-	366	38549.3	9.08	32	38	65.36	unstable	VIII	XP_002455032.1	hypothetical protein SORBIDRAFT_03g003270 [Sorghum bicolor] >gb|EES00152.1| hypothetical protein SORBIDRAFT_03g003270 [Sorghum bicolor]	593	0
SiMYB115	Si002629m	MYB-R2R3	5	11848629	11850084	1456	3	2	-	256	27063.2	5.94	28	26	43.07	unstable	II	XP_004968503.1	PREDICTED: transcription factor RAX2-like [Setaria italica]	520	0
SiMYB116	Si002353m	MYB-Related	5	11878102	11880115	2014	3	2	-	307	32825.6	9.98	25	40	52.65	unstable	VIII	XP_002455021.1	hypothetical protein SORBIDRAFT_03g003100 [Sorghum bicolor] >gb|EES00141.1| hypothetical protein SORBIDRAFT_03g003100 [Sorghum bicolor]	312	2e-101
SiMYB117	Si002433m	MYB-Related	5	23308352	23310087	1736	2	1	+	292	30350.1	7.26	30	30	59.82	unstable	VIII	XP_004968851.1	PREDICTED: transcription factor DIVARICATA-like [Setaria italica]	583	0
SiMYB118	Si002220m	MYB-R2R3	5	24724907	24726725	1819	3	2	-	327	35589.4	5.57	43	34	51.88	unstable	IV	XP_004968898.1	PREDICTED: myb-related protein Hv33-like isoform X1 [Setaria italica] >ref|XP_004968899.1| PREDICTED: myb-related protein Hv33-like isoform X2 [Setaria italica]	680	0
SiMYB119	Si002403m	MYB-Related	5	26912624	26917806	5183	5	4	+	298	32366.1	6.8	44	44	35.5	stable	VI	XP_004969042.1	PREDICTED: telomere repeat-binding factor 1-like [Setaria italica]	598	0
SiMYB120	Si002334m	MYB-Related	5	27703524	27705609	2086	3	2	+	311	32237.5	8.14	28	30	55.6	unstable	VIII	XP_004969089.1	PREDICTED: transcription factor MYB1R1-like [Setaria italica]	630	0
SiMYB121	Si002888m	MYB-Related	5	30196255	30198382	2128	2	1	+	214	23540.6	9.03	21	27	82.27	unstable	VII	XP_004969265.1	PREDICTED: protein RADIALIS-like 3-like [Setaria italica]	194	3e-60
SiMYB122	Si003965m	MYB-R2R3	5	30261786	30262701	916	2	1	+	264	28306.4	8.13	23	25	41.6	unstable	V	XP_004969272.1	PREDICTED: myb-related protein 340-like [Setaria italica]	546	0
SiMYB123	Si003841m	MYB-R2R3	5	30264625	30265540	916	2	1	+	264	28248.4	8.63	24	27	38.38	stable	V	XP_004969273.1	PREDICTED: transcription factor MYB21-like [Setaria italica]	544	0
SiMYB124	Si002350m	MYB-R2R3	5	33600876	33602534	1659	2	1	+	308	32990.1	8.54	24	28	61.8	unstable	II	XP_004969571.1	PREDICTED: transcription factor RAX2-like [Setaria italica]	635	0
SiMYB125	Si004316m	MYB-R2R3	5	34212389	34213332	944	2	1	+	278	29302.8	7.69	36	37	52.6	unstable	IV	XP_004972112.1	PREDICTED: myb-related protein P-like [Setaria italica]	553	0
SiMYB126	Si005548m	MYB-R2R3	5	34528152	34529762	1611	2	1	-	309	33598.2	5.94	37	30	60.87	unstable	IV	XP_004969673.1	PREDICTED: myb-related protein Hv33-like [Setaria italica]	637	0
SiMYB127	Si002467m	MYB-Related	5	34780734	34786060	5327	6	5	+	287	31397.9	9.6	36	47	58.03	unstable	VI	XP_004969705.1	PREDICTED: telomere repeat-binding factor 4-like [Setaria italica]	581	0
SiMYB128	Si002319m	MYB-R2R3	5	34839062	34841045	1984	4	3	+	312	33087.4	7.15	27	27	44.38	unstable	IV	XP_004969714.1	PREDICTED: transcription factor MYB86-like isoform X2 [Setaria italica]	645	0
SiMYB129	Si004558m	MYB-R2R3	5	35549235	35550718	1484	3	2	+	285	30654.7	4.78	37	26	71.44	unstable	II	XP_004969789.1	PREDICTED: transcription repressor MYB5-like [Setaria italica]	565	0
SiMYB130	Si000907m	MYB-R2R3	5	39642665	39645348	2684	3	2	+	551	59514.1	5.25	62	45	51.5	unstable	V	XP_004970317.1	PREDICTED: transcription factor GAMYB-like [Setaria italica]	1139	0
SiMYB131	Si000842m	MYB-R1R2R3	5	41107973	41114546	6574	7	6	+	569	61474.9	9.1	61	72	43.96	unstable	VI	XP_004970536.1	PREDICTED: myb-related protein B-like isoform X1 [Setaria italica]	1170	0
SiMYB132	Si002016m	MYB-Related	5	41275336	41278308	2973	2	1	+	356	37826.4	9.17	38	45	60.32	unstable	X	XP_004970554.1	PREDICTED: probable transcription factor GLK2-like [Setaria italica]	482	8e-169
SiMYB133	Si001686m	MYB-R2R3	5	41540299	41542367	2069	2	1	-	405	43362.1	5.47	49	39	57.13	unstable	VI	XP_004970585.1	PREDICTED: myb-related protein 306-like [Setaria italica]	829	0
SiMYB134	Si002423m	MYB-R2R3	5	41719231	41720967	1737	2	1	-	294	32438.5	6.18	37	34	46.6	unstable	VIII	XP_004970612.1	PREDICTED: transcription factor DIVARICATA-like [Setaria italica]	612	0
SiMYB135	Si004755m	MYB-R2R3	5	41829041	4183280	3765	3	2	+	462	49489	4.88	50	29	64.19	unstable	VI	XP_004972257.1	PREDICTED: uncharacterized protein LOC101784221 [Setaria italica]	946	0
SiMYB136	Si003047m	MYB-Related	5	42134916	42136161	1246	2	1	+	185	21232.6	9.15	27	29	48.79	unstable	VIII	XP_004970674.1	PREDICTED: transcription factor DIVARICATA-like [Setaria italica]	376	1e-130
SiMYB137	Si000815m	MYB-Related	5	44184719	44189352	4634	5	4	-	578	64841.7	5.12	84	62	48.87	unstable	X	XP_004970962.1	PREDICTED: two-component response regulator ARR11-like [Setaria italica]	1198	0
SiMYB138	Si002428m	MYB-Related	5	46287117	46288756	1640	3	2	-	294	32309.7	4.68	50	30	50.1	unstable	VII	XP_004965897.1	PREDICTED: SWI/SNF complex subunit SWI3D-like [Setaria italica]	405	4e-57
SiMYB139	Si002653m	MYB-Related	5	47091607	47092903	1297	1	0	-	253	27132.3	6.48	24	20	41.22	unstable	X	XP_004971425.1	PREDICTED: transcription activator GLK2-like [Setaria italica]	516	0
SiMYB140	Si014685m	MYB-Related	6	4438639	4440257	1619	3	2	-	116	13610.6	8.62	13	15	47.29	unstable	VIII	XP_004972798.1	PREDICTED: protein LHY-like isoform X1 [Setaria italica] >ref|XP_004972799.1| PREDICTED: protein LHY-like isoform X2 [Setaria italica]	214	8e-63
SiMYB141	Si015546m	MYB-Related	6	5225925	5227824	1900	2	1	+	292	31402.9	5.18	32	17	60.21	unstable	VI	XP_004972853.1	PREDICTED: myb-related protein Zm38-like [Setaria italica]	465	7e-162
SiMYB142	Si014031m	MYB-Related	6	5231810	5236257	4448	5	4	-	338	35952.6	9.48	31	39	65.75	unstable	VIII	XP_004972854.1	PREDICTED: uncharacterized protein LOC101753432 isoform X1 [Setaria italica]	688	0
SiMYB143	Si013948m	MYB-Related	6	5596458	5599488	3031	3	2	-	371	39186.4	9.16	31	38	67.12	unstable	VIII	XP_004972870.1	PREDICTED: transcription factor MYB1R1-like [Setaria italica]	748	0
SiMYB144	Si015585m	MYB-R2R3	6	10252931	10254052	1122	3	2	-	302	33299.1	5.53	38	30	46.18	unstable	II	XP_004973097.1	PREDICTED: transcription factor RAX2-like [Setaria italica]	631	0
SiMYB145	Si014152m	MYB-R2R3	6	20581889	20588003	6115	6	5	-	302	33130.7	5.95	39	32	55	unstable	IX	XP_004973261.1	PREDICTED: protein PHR1-LIKE 1-like [Setaria italica]	623	0
SiMYB146	Si015542m	MYB-Related	6	26397895	26399081	1187	3	2	-	300	33494.4	5.46	33	24	41.53	unstable	VIII	XP_004974705.1	PREDICTED: transcription factor MYB1R1-like [Setaria italica]	506	8e-179
SiMYB147	Si013716m	MYB-Related	6	27168998	27173745	4748	6	5	+	455	47034.8	7.11	39	38	56.64	unstable	X	XP_004973472.1	PREDICTED: probable transcription factor RL9-like [Setaria italica]	905	0
SiMYB148	Si014144m	MYB-R2R3	6	27366243	27367722	1480	3	2	+	304	33452.8	5.65	39	32	67.79	unstable	I	XP_004973482.1	PREDICTED: myb-related protein 315-like [Setaria italica]	626	0
SiMYB149	Si013994m	MYB-R2R3	6	28069317	28073105	3789	3	2	+	357	39553.1	5.78	48	39	49.68	unstable	I	XP_004973509.1	PREDICTED: transcription factor MYB32-like [Setaria italica]	739	0
SiMYB150	Si014218m	MYB-R2R3	6	28184527	28186386	1860	4	3	+	282	30238	5.58	40	30	75.62	unstable	VII	XP_004973515.1	PREDICTED: myb family transcription factor APL-like [Setaria italica]	571	0
SiMYB151	Si014183m	MYB-R2R3	6	28267026	28268564	1539	3	2	+	290	30869.7	9.2	28	35	43.2	unstable	II	XP_004973531.1	PREDICTED: myb-related protein 306-like [Setaria italica]	592	0
SiMYB152	Si014103m	MYB-R2R3	6	31402426	31403803	1378	2	1	-	320	33693.7	5.74	31	25	47.03	unstable	I	XP_004973754.1	PREDICTED: myb-related protein Hv33-like [Setaria italica]	653	0
SiMYB153	Si013408m	MYB-Related	6	32534753	32538165	3413	3	2	-	635	66073.2	9.33	95	111	58.99	unstable	VII	XP_002444768.1	hypothetical protein SORBIDRAFT_07g027680 [Sorghum bicolor] >gb|EES14263.1| hypothetical protein SORBIDRAFT_07g027680 [Sorghum bicolor]	681	0
SiMYB154	Si015815m	MYB-R2R3	6	32936022	32937851	1830	3	2	+	320	34844.4	8.99	33	38	63.1	unstable	V	XP_004974854.1	PREDICTED: myb-related protein 305-like [Setaria italica]	649	0
SiMYB155	Si015412m	MYB-R2R3	6	34970406	34972779	2374	2	1	-	250	28176.5	6.07	34	30	40.42	unstable	I	XP_004974136.1	PREDICTED: protein ODORANT1-like isoform X1 [Setaria italica] >ref|XP_004974137.1| PREDICTED: protein ODORANT1-like isoform X2 [Setaria italica]	499	4e-177
SiMYB156	Si015081m	MYB-R2R3	6	35040699	35041448	750	1	0	-	247	27398.4	8.63	29	34	46.55	unstable	III	XP_004974147.1	PREDICTED: myb-related protein Zm38-like [Setaria italica]	501	3e-178
SiMYB157	Si010627m	MYB-R2R3	7	8509159	8511614	2456	3	2	-	317	35259.6	8.66	27	31	57.75	unstable	II	XP_004975125.1	PREDICTED: transcription factor RAX2-like [Setaria italica]	664	0
SiMYB158	Si010352m	MYB-R2R3	7	21987239	21989689	2451	3	2	+	379	40286.9	6.57	39	36	55.21	unstable	I	XP_004975862.1	PREDICTED: myb-related protein Myb4-like [Setaria italica]	769	0
SiMYB159	Si012130m	MYB-R2R3	7	22506782	22507888	1107	1	0	-	368	39369	5.49	46	36	44.67	unstable	I	XP_004975922.1	PREDICTED: transcription factor MYB12-like [Setaria italica]	764	0
SiMYB160	Si009721m	MYB-Related	7	22982050	22985840	3791	7	6	+	564	62159.9	6.22	79	73	43.35	unstable	VII	XP_004975974.1	PREDICTED: SWI/SNF complex subunit SWI3A-like [Setaria italica]	1174	0
SiMYB161	Si010822m	MYB-R2R3	7	24515109	24516992	1884	3	2	-	273	30119.6	6.21	38	34	53.39	unstable	V	XP_004978126.1	PREDICTED: myb-related protein MYBAS2-like [Setaria italica]	563	0
SiMYB162	Si010814m	MYB-R2R3	7	24934266	24936514	2249	3	2	-	274	30005.5	6.35	39	37	70.55	unstable	III	XP_004976230.1	PREDICTED: myb-related protein Myb4-like [Setaria italica]	562	0
SiMYB163	Si012304m	MYB-R2R3	7	25826474	25829553	3080	3	2	+	289	30988.6	6.25	35	32	49.78	unstable	IV	XP_004976342.1	PREDICTED: transcription factor LAF1-like [Setaria italica]	596	0
SiMYB164	Si012032m	MYB-R2R3	7	26471534	26473019	1486	3	2	+	341	36374.3	9.08	31	37	63.85	unstable	V	XP_004978165.1	PREDICTED: myb-related protein MYBAS2-like [Setaria italica]	685	0
SiMYB165	Si011884m	MYB-Related	7	27375082	27378177	3096	6	5	+	316	33883.5	9.68	26	42	66.99	unstable	X	XP_004976516.1	PREDICTED: uncharacterized protein LOC101764946 isoform X2 [Setaria italica]	594	0
SiMYB166	Si010077m	MYB-Related	7	28306039	28308624	2586	5	4	-	452	49797.8	8.53	49	53	47.78	unstable	VIII	XP_004976600.1	PREDICTED: uncharacterized protein LOC101769551 [Setaria italica]	944	0
SiMYB167	Si012660m	MYB-R2R3	7	28720650	28721770	1121	2	1	-	315	34170.5	5.79	35	28	43.52	unstable	I	XP_004976658.1	PREDICTED: transcription factor MYB39-like [Setaria italica]	649	0
SiMYB168	Si010384m	MYB-R2R3	7	28765322	28766641	1320	3	2	-	372	39453.3	5.06	47	34	50.33	unstable	III	XP_004976660.1	PREDICTED: myb-related protein Zm1-like [Setaria italica]	762	0
SiMYB169	Si010794m	MYB-R2R3	7	28947148	28949550	2403	6	5	+	278	30743.2	9.07	33	39	38.48	stable	IX	XP_004976682.1	PREDICTED: myb family transcription factor APL-like [Setaria italica]	572	0
SiMYB170	Si011098m	MYB-R2R3	7	33127802	33128675	874	2	1	+	197	21528.3	9.22	19	26	64.13	unstable	III	XP_004977234.1	PREDICTED: myb-related protein Zm38-like [Setaria italica]	405	9e-142
SiMYB171	Si012585m	MYB-R2R3	7	33135455	33136305	851	2	1	-	250	27174.5	9.02	27	36	67.71	unstable	III	XP_004977235.1	PREDICTED: myb-related protein Zm38-like [Setaria italica]	511	0
SiMYB172	Si012017m	MYB-R2R3	7	33146761	33147523	763	2	1	-	220	24047	8.79	26	31	66.39	unstable	III	XP_004977237.1	PREDICTED: myb-related protein Zm38-like [Setaria italica]	451	5e-159
SiMYB173	Si010608m	MYB-R2R3	7	34503168	34504218	1051	2	1	-	321	35372	7.2	30	30	59.51	unstable	II	XP_004977433.1	PREDICTED: myb-related protein 306-like [Setaria italica]	669	0
SiMYB174	Si010342m	MYB-Related	7	35760735	35762590	1856	5	4	+	381	41798.4	5.77	53	38	53.93	unstable	X	XP_002450099.1	hypothetical protein SORBIDRAFT_05g000480 [Sorghum bicolor] >gb|EES09087.1| hypothetical protein SORBIDRAFT_05g000480 [Sorghum bicolor]	350	6e-115
SiMYB175	Si026651m	MYB-R2R3	8	397588	398744	1157	2	1	+	319	35166.7	6.89	31	30	60.48	unstable	II	XP_004978476.1	PREDICTED: myb-related protein 306-like [Setaria italica]	664	0
SiMYB176	Si026524m	MYB-Related	8	1118114	1119918	1805	5	4	+	368	40029.9	6.31	45	39	53.35	unstable	X	XP_002450099.1	hypothetical protein SORBIDRAFT_05g000480 [Sorghum bicolor] >gb|EES09087.1| hypothetical protein SORBIDRAFT_05g000480 [Sorghum bicolor]	397	3e-133
SiMYB177	Si026734m	MYB-R2R3	8	5240052	5241538	1487	3	2	+	280	31108	8.63	30	35	59.5	unstable	III	XP_004978868.1	PREDICTED: transcription repressor MYB4-like [Setaria italica]	578	0
SiMYB178	Si026733m	MYB-R2R3	8	29092301	29094013	1713	3	2	-	280	30666.8	6.58	24	23	45.23	unstable	II	XP_004979484.1	PREDICTED: myb-related protein 306-like [Setaria italica]	589	0
SiMYB179	Si026574m	MYB-R2R3	8	39058694	39061671	2978	3	2	-	352	38684.2	5.71	43	35	46.06	unstable	V	XP_004979993.1	PREDICTED: myb-related protein Zm38-like [Setaria italica]	725	0
SiMYB180	Si026803m	MYB-R2R3	8	39759485	39760906	1422	3	2	-	237	27205	8.84	28	33	77.96	unstable	V	XP_004980031.1	PREDICTED: myb-related protein MYBAS1-like [Setaria italica]	493	3e-175
SiMYB181	Si036681m	MYB-R2R3	9	4382284	4383587	1304	3	2	+	317	34814.6	8.5	31	35	56.04	unstable	II	XP_004981607.1	PREDICTED: myb-related protein Myb4-like [Setaria italica]	660	0
SiMYB182	Si036187m	MYB-Related	9	4604006	4608506	4501	6	5	-	378	38435.6	7.73	30	31	60.57	unstable	X	XP_004981643.1	PREDICTED: probable transcription factor RL9-like [Setaria italica]	746	0
SiMYB183	Si036412m	MYB-Related	9	4727729	4729778	2050	5	4	-	349	37380.3	6.35	45	43	72.9	unstable	IX	XP_004981657.1	PREDICTED: probable transcription factor GLK1-like isoform X2 [Setaria italica]	706	0
SiMYB184	Si034940m	MYB-Related	9	5470325	5476618	6294	12	11	+	565	63350.6	7.56	88	89	50.54	unstable	Out-grouped	XP_004981760.1	PREDICTED: transcriptional adapter ADA2-like [Setaria italica]	1173	0
SiMYB185	Si034136m	MYB-Related	9	6936582	6942396	5815	8	7	-	915	99271.7	4.94	155	104	54.28	unstable	VII	XP_004981947.1	PREDICTED: SWI/SNF complex subunit SWI3D-like isoform X2 [Setaria italica]	1886	0
SiMYB186	Si038786m	MYB-Related	9	7042455	7042802	348	1	0	+	116	13038.1	10.69	10	20	40.64	unstable	VIII	XP_004986273.1	PREDICTED: transcription factor ASG4-like [Setaria italica]	237	6e-78
SiMYB187	Si040114m	MYB-Related	9	9928301	9929423	1123	5	4	+	109	12364	4.79	17	9	33.91	stable	X	XP_004986341.1	PREDICTED: chlorophyll(ide) b reductase NOL, chloroplastic-like [Setaria italica]	200	6e-59
SiMYB188	Si036471m	MYB-Related	9	10440762	10443753	2992	5	4	+	341	37421.3	7.63	44	45	38.15	stable	VI	XP_004982334.1	PREDICTED: telomere repeat-binding factor 1-like isoform X1 [Setaria italica]	652	0
SiMYB189	Si039078m	MYB-Related	9	11195846	11197140	1295	4	3	-	154	16796.3	11.13	8	22	61.6	unstable	X	XP_004982402.1	PREDICTED: uncharacterized protein LOC101779847 [Setaria italica]	243	4e-76
SiMYB190	Si039629m	MYB-R2R3	9	12506290	12507526	1237	2	1	-	376	39977.7	7.2	39	39	61.89	unstable	V	XP_004982528.1	PREDICTED: myb-related protein P-like [Setaria italica]	753	0
SiMYB191	Si037244m	MYB-Related	9	14614186	14615609	1424	3	2	+	241	26792.5	8.39	27	30	78.88	unstable	IV	XP_004986450.1	PREDICTED: transcription factor RAX1-like [Setaria italica]	480	5e-170
SiMYB192	Si040527m	MYB-R2R3	9	16512985	16515304	2320	2	1	+	284	30624.2	5.67	39	34	54.73	unstable	III	XP_004982863.1	PREDICTED: myb-related protein Myb4-like [Setaria italica]	580	0
SiMYB193	Si039992m	MYB-Related	9	17427665	17429923	2259	4	3	+	287	32938	5.74	38	31	41.89	unstable	X	XP_004982951.1	PREDICTED: two-component response regulator EHD1-like [Setaria italica]	605	0
SiMYB194	Si038928m	MYB-Related	9	18436190	18436664	475	3	2	-	98	11682.8	10.87	5	26	28.64	stable	VI	XP_004986549.1	PREDICTED: telomere repeat-binding protein 2-like [Setaria italica]	201	1e-62
SiMYB195	Si036966m	MYB-Related	9	36755936	36758047	2112	5	4	-	277	30277.1	8.48	36	38	44.34	unstable	VIII	XP_004983632.1	PREDICTED: uncharacterized protein LOC101768524 [Setaria italica]	570	0
SiMYB196	Si036696m	MYB-Related	9	37082301	37085016	2716	3	2	+	315	34063	6.51	34	32	64.73	unstable	VIII	XP_004983650.1	PREDICTED: transcription factor MYB1R1-like [Setaria italica]	648	0
SiMYB197	Si039462m	MYB-Related	9	40023281	40024296	1016	2	1	+	271	29702.3	5.36	40	29	59.15	unstable	VII	XP_004986850.1	PREDICTED: transcription factor DIVARICATA-like [Setaria italica]	555	0
SiMYB198	Si039234m	MYB-Related	9	40079573	40080407	835	4	3	+	130	15420.7	9.4	13	19	43.7	unstable	X	AAP54852.2	myb-like DNA-binding domain, SHAQKYF class family protein [Oryza sativa Japonica Group]	173	3e-50
SiMYB199	Si038905m	MYB-R2R3	9	42813187	42815090	1904	3	2	+	265	29038.6	5.43	41	35	53.57	unstable	III	XP_004986909.1	PREDICTED: anthocyanin regulatory C1 protein-like [Setaria italica]	538	0
SiMYB200	Si038845m	MYB-R2R3	9	44272175	44273137	963	2	1	-	316	33726.1	7.62	35	36	59.71	unstable	II	XP_004984215.1	PREDICTED: myb-related protein 306-like [Setaria italica]	631	0
SiMYB201	Si036638m	MYB-R2R3	9	45414214	45416012	1799	3	2	+	322	34791.3	6.05	35	29	62.44	unstable	IV	XP_004984262.1	PREDICTED: myb-related protein Zm1-like [Setaria italica]	663	0
SiMYB202	Si035682m	MYB-R2R3	9	47319386	47325300	5915	7	6	-	448	49138.7	5.56	57	47	59.31	unstable	IX	XP_004984500.1	PREDICTED: protein PHR1-LIKE 1-like isoform X1 [Setaria italica] >ref|XP_004984501.1| PREDICTED: protein PHR1-LIKE 1-like isoform X2 [Setaria italica]	928	0
SiMYB203	Si036390m	MYB-R2R3	9	47609623	47612326	2704	6	5	-	351	38942	6.79	40	38	52.33	unstable	IX	XP_004984520.1	PREDICTED: uncharacterized protein LOC101781076 isoform X2 [Setaria italica] >ref|XP_004984521.1| PREDICTED: uncharacterized protein LOC101781076 isoform X3 [Setaria italica]	730	0
SiMYB204	Si035722m	MYB-R2R3	9	48079232	48081675	2444	3	2	+	443	49032.7	6.68	48	46	66.38	unstable	V	XP_004984581.1	PREDICTED: myb-related protein P-like [Setaria italica]	660	0
SiMYB205	Si039538m	MYB-R2R3	9	48621411	48625382	3972	3	2	+	364	38892.7	5.1	55	39	49.16	unstable	III	XP_004984641.1	PREDICTED: myb-related protein P-like [Setaria italica]	744	0
SiMYB206	Si039876m	MYB-R2R3	9	51749174	51749872	699	1	0	-	233	25015.4	6.59	24	23	53.06	unstable	VI	XP_004987088.1	PREDICTED: transcriptional activator Myb-like [Setaria italica]	478	3e-169
SiMYB207	Si034517m	MYB-Related	9	52516856	52521461	4606	5	4	-	687	73746.8	6.38	68	62	49.82	unstable	X	XP_004985153.1	PREDICTED: two-component response regulator ARR2-like [Setaria italica]	1414	0
SiMYB208	Si037281m	MYB-R2R3	9	56482629	56483834	1206	3	2	+	236	27036.3	7.65	26	27	79.54	unstable	V	XP_004985745.1	PREDICTED: transcription factor MYB12-like [Setaria italica]	485	4e-172
SiMYB209	Si036127m	MYB-Related	9	57144563	57148450	3888	6	5	+	384	41233.6	8.94	32	42	60.59	unstable	X	XP_004987194.1	PREDICTED: uncharacterized protein LOC101766248 [Setaria italica]	641	0
