# Supplementary material for: Identification and Molecular Characterization of MYB Transcription Factor Superfamily in C4 Model Plant Foxtail Millet (Setaria italica L.)
Source: PLoS One. 2014 Oct 3;9(10):e109920. doi: 10.1371/journal.pone.0109920 (PMC4184890; doi:10.1371/journal.pone.0109920)
Supplement: Table S3 — Summary of functional domains present in the 209 SiMYB proteins. (XLS) [file pone.0109920.s010.xls]

## Sheet: Table S3
Table S3. Summary of functional domains present in the 209 SiMYB proteins
Sequence ID	Myb_DNA-binding			Myb_CC_LHEQLE			Myb_DNA-bind_6			SWIRM			Response_reg			P_C			ZZ			Bromodomain			DUF3651			Linker_histone
	Start	End	E-value	Start	End	E-value	Start	End	E-value	Start	End	E-value	Start	End	E-value	Start	End	E-value	Start	End	E-value	Start	End	E-value	Start	End	E-value	Start	End	E-value
SiMYB001	1	33	1.9e-07	-	-	-	1	50	1.5e-10	-	-	-	-	-	-	-	-	-	-	-	-	-	-	-	-	-	-	-	-	-
	39	82	1.4e-10	-	-	-	42	93	7.2e-07	-	-	-	-	-	-	-	-	-	-	-	-	-	-	-	-	-	-	-	-	-
SiMYB002	120	171	9e-13	-	-	-	-	-	-	-	-	-	-	-	-	-	-	-	-	-	-	-	-	-	-	-	-	-	-	-
SiMYB003	251	296	4.4e-09	-	-	-	254	314	5.3e-07	75	167	2e-27	-	-	-	-	-	-	-	-	-	-	-	-	-	-	-	-	-	-
SiMYB004	212	262	3.7e-09	-	-	-	-	-	-	-	-	-	28	139	1.7e-22	-	-	-	-	-	-	-	-	-	-	-	-	-	-	-
SiMYB005	41	92	2e-20	133	183	4.7e-24	-	-	-	-	-	-	-	-	-	-	-	-	-	-	-	-	-	-	-	-	-	-	-	-
SiMYB006	271	322	3.6e-14	188	236	1.1e-10	-	-	-	-	-	-	-	-	-	-	-	-	-	-	-	-	-	-	-	-	-	-	-	-
	-	-	-	356	406	5.8e-20	-	-	-	-	-	-	-	-	-	-	-	-	-	-	-	-	-	-	-	-	-	-	-	-
SiMYB007	15	62	9.8e-14	-	-	-	18	79	7.3e-11	-	-	-	-	-	-	-	-	-	-	-	-	-	-	-	-	-	-	-	-	-
	68	113	1.2e-13	-	-	-	71	130	2.5e-07	-	-	-	-	-	-	-	-	-	-	-	-	-	-	-	-	-	-	-	-	-
SiMYB008	50	95	3e-13	-	-	-	53	105	1.5e-09	-	-	-	-	-	-	-	-	-	-	-	-	-	-	-	-	-	-	-	-	-
SiMYB009	235	286	1.8e-09	-	-	-	-	-	-	-	-	-	-	-	-	-	-	-	-	-	-	-	-	-	-	-	-	-	-	-
SiMYB010	206	252	5.3e-06	-	-	-	-	-	-	-	-	-	-	-	-	-	-	-	-	-	-	-	-	-	-	-	-	-	-	-
SiMYB011	15	62	9.6e-16	-	-	-	18	79	1.4e-12	-	-	-	-	-	-	-	-	-	-	-	-	-	-	-	-	-	-	-	-	-
	68	113	7.5e-15	-	-	-	71	126	4.8e-08	-	-	-	-	-	-	-	-	-	-	-	-	-	-	-	-	-	-	-	-	-
SiMYB012	16	63	1.8e-17	-	-	-	19	80	1.6e-14	-	-	-	-	-	-	-	-	-	-	-	-	-	-	-	-	-	-	-	-	-
	69	114	1.1e-13	-	-	-	72	136	4.2e-06	-	-	-	-	-	-	-	-	-	-	-	-	-	-	-	-	-	-	-	-	-
SiMYB013	14	61	1.4e-14	-	-	-	17	78	3.1e-13	-	-	-	-	-	-	-	-	-	-	-	-	-	-	-	-	-	-	-	-	-
	67	112	6.9e-14	-	-	-	70	134	3.6e-06	-	-	-	-	-	-	-	-	-	-	-	-	-	-	-	-	-	-	-	-	-
SiMYB014	15	62	2.8e-13	-	-	-	18	79	2.4e-10	-	-	-	-	-	-	-	-	-	-	-	-	-	-	-	-	-	-	-	-	-
	68	113	9.7e-15	-	-	-	71	127	1.6e-08	-	-	-	-	-	-	-	-	-	-	-	-	-	-	-	-	-	-	-	-	-
SiMYB015	15	62	1.7e-15	-	-	-	18	79	1.8e-12	-	-	-	-	-	-	-	-	-	-	-	-	-	-	-	-	-	-	-	-	-
	68	113	9.8e-14	-	-	-	71	124	1.1e-07	-	-	-	-	-	-	-	-	-	-	-	-	-	-	-	-	-	-	-	-	-
SiMYB016	20	70	2.7e-10	-	-	-	-	-	-	-	-	-	-	-	-	-	-	-	-	-	-	-	-	-	-	-	-	-	-	-
SiMYB017	40	85	4.1e-11	-	-	-	-	-	-	-	-	-	-	-	-	-	-	-	-	-	-	-	-	-	-	-	-	-	-	-
SiMYB018	22	67	4.9e-14	-	-	-	25	79	7.6e-05	-	-	-	-	-	-	-	-	-	-	-	-	-	-	-	-	-	-	-	-	-
SiMYB019	16	63	1.2e-13	-	-	-	19	78	2.7e-10	-	-	-	-	-	-	-	-	-	-	-	-	-	-	-	-	-	-	-	-	-
	69	114	9.5e-14	-	-	-	72	126	2e-08	-	-	-	-	-	-	-	-	-	-	-	-	-	-	-	-	-	-	-	-	-
SiMYB020	28	79	1.4e-19	122	172	1.1e-21	-	-	-	-	-	-	-	-	-	-	-	-	-	-	-	-	-	-	-	-	-	-	-	-
SiMYB021	14	61	7.6e-14	-	-	-	17	78	2.1e-07	-	-	-	-	-	-	-	-	-	-	-	-	-	-	-	-	-	-	-	-	-
	67	112	3.4e-15	-	-	-	71	124	1.2e-07	-	-	-	-	-	-	-	-	-	-	-	-	-	-	-	-	-	-	-	-	-
SiMYB022	14	61	8.8e-17	-	-	-	17	78	1.6e-14	-	-	-	-	-	-	-	-	-	-	-	-	-	-	-	-	-	-	-	-	-
	67	112	1.4e-15	-	-	-	70	126	8.6e-09	-	-	-	-	-	-	-	-	-	-	-	-	-	-	-	-	-	-	-	-	-
SiMYB023	14	62	4e-13	-	-	-	17	79	1.3e-11	-	-	-	-	-	-	-	-	-	-	-	-	-	-	-	-	-	-	-	-	-
	68	113	7.3e-10	-	-	-	71	130	5.9e-06	-	-	-	-	-	-	-	-	-	-	-	-	-	-	-	-	-	-	-	-	-
SiMYB024	214	264	1.2e-09	-	-	-	-	-	-	-	-	-	23	134	3.9e-22	-	-	-	-	-	-	-	-	-	-	-	-	-	-	-
SiMYB025	237	288	2e-11	-	-	-	-	-	-	-	-	-	-	-	-	-	-	-	-	-	-	-	-	-	-	-	-	-	-	-
SiMYB026	440	485	4.3e-12	-	-	-	390	451	5.2e-13	-	-	-	-	-	-	-	-	-	-	-	-	-	-	-	-	-	-	-	-	-
	492	538	2.4e-09	-	-	-	443	493	8.8e-10	-	-	-	-	-	-	-	-	-	-	-	-	-	-	-	-	-	-	-	-	-
	544	590	2.5e-10	-	-	-	495	555	8.3e-10	-	-	-	-	-	-	-	-	-	-	-	-	-	-	-	-	-	-	-	-	-
	-	-	-	-	-	-	547	618	5.3e-06	-	-	-	-	-	-	-	-	-	-	-	-	-	-	-	-	-	-	-	-	-
SiMYB027	16	63	6.2e-12	-	-	-	19	80	1.4e-05	-	-	-	-	-	-	-	-	-	-	-	-	-	-	-	-	-	-	-	-	-
SiMYB028	139	186	1.4e-11	-	-	-	142	208	3.3e-05	-	-	-	-	-	-	-	-	-	-	-	-	-	-	-	-	-	-	-	-	-
SiMYB029	139	185	6.9e-11	-	-	-	-	-	-	-	-	-	-	-	-	-	-	-	-	-	-	-	-	-	-	-	-	-	-	-
SiMYB030	244	295	5e-16	326	375	2.9e-20	-	-	-	-	-	-	-	-	-	-	-	-	-	-	-	-	-	-	-	-	-	-	-	-
SiMYB031	14	62	1.6e-14	-	-	-	17	79	1e-09	-	-	-	-	-	-	-	-	-	-	-	-	-	-	-	-	-	-	-	-	-
	68	113	7.8e-10	-	-	-	71	129	9e-06	-	-	-	-	-	-	-	-	-	-	-	-	-	-	-	-	-	-	-	-	-
SiMYB032	119	170	4.5e-19	210	260	2.5e-19	-	-	-	-	-	-	-	-	-	-	-	-	-	-	-	-	-	-	-	-	-	-	-	-
SiMYB033	48	99	2.2e-17	131	180	2.1e-22	-	-	-	-	-	-	-	-	-	-	-	-	-	-	-	-	-	-	-	-	-	-	-	-
SiMYB034	127	174	1.3e-10	-	-	-	-	-	-	-	-	-	-	-	-	-	-	-	-	-	-	-	-	-	-	-	-	-	-	-
SiMYB035	254	305	2.7e-12	-	-	-	-	-	-	-	-	-	-	-	-	-	-	-	-	-	-	-	-	-	-	-	-	-	-	-
SiMYB036	14	61	2.9e-12	-	-	-	17	78	6.7e-07	-	-	-	-	-	-	-	-	-	-	-	-	-	-	-	-	-	-	-	-	-
	67	112	7.7e-15	-	-	-	70	129	2.4e-08	-	-	-	-	-	-	-	-	-	-	-	-	-	-	-	-	-	-	-	-	-
SiMYB037	14	61	6.6e-13	-	-	-	17	78	2.7e-08	-	-	-	-	-	-	-	-	-	-	-	-	-	-	-	-	-	-	-	-	-
	67	112	7.7e-15	-	-	-	70	129	4.3e-08	-	-	-	-	-	-	-	-	-	-	-	-	-	-	-	-	-	-	-	-	-
SiMYB038	14	61	9.2e-13	-	-	-	17	78	3.8e-08	-	-	-	-	-	-	-	-	-	-	-	-	-	-	-	-	-	-	-	-	-
	67	112	2.4e-15	-	-	-	70	124	3.9e-08	-	-	-	-	-	-	-	-	-	-	-	-	-	-	-	-	-	-	-	-	-
SiMYB039	14	74	1e-09	-	-	-	17	91	1.7e-07	-	-	-	-	-	-	-	-	-	-	-	-	-	-	-	-	-	-	-	-	-
	80	125	1.1e-14	-	-	-	83	137	5.1e-08	-	-	-	-	-	-	-	-	-	-	-	-	-	-	-	-	-	-	-	-	-
SiMYB040	14	62	4.9e-11	-	-	-	17	79	1.6e-09	-	-	-	-	-	-	-	-	-	-	-	-	-	-	-	-	-	-	-	-	-
	68	113	5.9e-11	-	-	-	71	130	5e-06	-	-	-	-	-	-	-	-	-	-	-	-	-	-	-	-	-	-	-	-	-
SiMYB041	14	61	7.9e-13	-	-	-	17	78	6.8e-07	-	-	-	-	-	-	-	-	-	-	-	-	-	-	-	-	-	-	-	-	-
	67	112	1.2e-13	-	-	-	70	127	1.1e-06	-	-	-	-	-	-	-	-	-	-	-	-	-	-	-	-	-	-	-	-	-
SiMYB042	14	61	8e-15	-	-	-	17	78	6.5e-13	-	-	-	-	-	-	-	-	-	-	-	-	-	-	-	-	-	-	-	-	-
	67	112	1.4e-16	-	-	-	70	131	1.5e-09	-	-	-	-	-	-	-	-	-	-	-	-	-	-	-	-	-	-	-	-	-
SiMYB043	122	169	4e-10	-	-	-	-	-	-	-	-	-	-	-	-	-	-	-	-	-	-	-	-	-	-	-	-	-	-	-
SiMYB044	13	60	1.1e-15	-	-	-	16	77	1.1e-11	-	-	-	-	-	-	-	-	-	-	-	-	-	-	-	-	-	-	-	-	-
	66	111	3.3e-13	-	-	-	69	128	7.3e-05	-	-	-	-	-	-	-	-	-	-	-	-	-	-	-	-	-	-	-	-	-
SiMYB045	14	61	5.4e-17	-	-	-	17	78	1.4e-12	-	-	-	-	-	-	-	-	-	-	-	-	-	-	-	-	-	-	-	-	-
	67	112	8.6e-15	-	-	-	70	123	1.2e-06	-	-	-	-	-	-	-	-	-	-	-	-	-	-	-	-	-	-	-	-	-
SiMYB046	14	61	1.3e-14	-	-	-	17	78	3.6e-11	-	-	-	-	-	-	-	-	-	-	-	-	-	-	-	-	-	-	-	-	-
	67	112	8.4e-14	-	-	-	70	141	3.8e-06	-	-	-	-	-	-	-	-	-	-	-	-	-	-	-	-	-	-	-	-	-
SiMYB047	102	149	2e-14	-	-	-	105	166	1.3e-11	-	-	-	-	-	-	-	-	-	-	-	-	-	-	-	-	-	-	-	-	-
	155	200	2.4e-14	-	-	-	158	217	2.1e-07	-	-	-	-	-	-	-	-	-	-	-	-	-	-	-	-	-	-	-	-	-
SiMYB048	44	95	8.1e-21	146	196	3.9e-24	-	-	-	-	-	-	-	-	-	-	-	-	-	-	-	-	-	-	-	-	-	-	-	-
SiMYB049	23	70	1.5e-16	-	-	-	26	86	4.1e-12	-	-	-	-	-	-	-	-	-	-	-	-	-	-	-	-	-	-	-	-	-
	76	121	1.2e-13	-	-	-	79	139	5.7e-06	-	-	-	-	-	-	-	-	-	-	-	-	-	-	-	-	-	-	-	-	-
SiMYB050	279	329	1.5e-06	-	-	-	-	-	-	-	-	-	-	-	-	-	-	-	-	-	-	-	-	-	-	-	-	-	-	-
SiMYB051	19	70	1.4e-05	-	-	-	-	-	-	-	-	-	-	-	-	-	-	-	-	-	-	-	-	-	-	-	-	-	-	-
	132	178	3.4e-10	-	-	-	-	-	-	-	-	-	-	-	-	-	-	-	-	-	-	-	-	-	-	-	-	-	-	-
SiMYB052	243	294	1e-14	326	376	8.4e-21	-	-	-	-	-	-	-	-	-	-	-	-	-	-	-	-	-	-	-	-	-	-	-	-
SiMYB053	879	923	3.3e-07	-	-	-	-	-	-	-	-	-	-	-	-	-	-	-	-	-	-	-	-	-	-	-	-	-	-	-
SiMYB054	40	87	3.2e-16	-	-	-	43	103	1.4e-12	-	-	-	-	-	-	-	-	-	-	-	-	-	-	-	-	-	-	-	-	-
	93	138	3.2e-14	-	-	-	96	155	2.2e-06	-	-	-	-	-	-	-	-	-	-	-	-	-	-	-	-	-	-	-	-	-
SiMYB055	14	61	5.8e-15	-	-	-	17	78	1.6e-11	-	-	-	-	-	-	-	-	-	-	-	-	-	-	-	319	384	1e-11	-	-	-
	67	112	1.8e-12	-	-	-	70	129	1.4e-06	-	-	-	-	-	-	-	-	-	-	-	-	-	-	-	-	-	-	-	-	-
SiMYB056	137	183	3.1e-10	-	-	-	-	-	-	-	-	-	-	-	-	-	-	-	-	-	-	-	-	-	-	-	-	-	-	-
SiMYB057	42	88	2.1e-07	-	-	-	-	-	-	-	-	-	-	-	-	-	-	-	-	-	-	-	-	-	-	-	-	-	-	-
SiMYB058	31	78	4.9e-14	-	-	-	34	95	1e-09	-	-	-	-	-	-	-	-	-	-	-	-	-	-	-	-	-	-	-	-	-
	84	128	5.3e-14	-	-	-	-	-	-	-	-	-	-	-	-	-	-	-	-	-	-	-	-	-	-	-	-	-	-	-
SiMYB059	40	87	1.2e-12	-	-	-	43	104	1.3e-08	-	-	-	-	-	-	-	-	-	-	-	-	-	-	-	-	-	-	-	-	-
	93	137	2.3e-14	-	-	-	96	155	5e-07	-	-	-	-	-	-	-	-	-	-	-	-	-	-	-	-	-	-	-	-	-
SiMYB060	24	70	4.2e-12	-	-	-	27	88	3.6e-11	-	-	-	-	-	-	-	-	-	-	-	-	-	-	-	-	-	-	-	-	-
	77	122	1e-11	-	-	-	80	133	1.9e-06	-	-	-	-	-	-	-	-	-	-	-	-	-	-	-	-	-	-	-	-	-
SiMYB061	22	66	6.9e-13	-	-	-	25	78	1.2e-08	-	-	-	-	-	-	-	-	-	-	-	-	-	-	-	-	-	-	-	-	-
SiMYB062	126	173	4.9e-12	-	-	-	-	-	-	-	-	-	-	-	-	-	-	-	-	-	-	-	-	-	-	-	-	-	-	-
SiMYB063	170	217	1.3e-10	-	-	-	-	-	-	-	-	-	-	-	-	-	-	-	-	-	-	-	-	-	-	-	-	-	-	-
SiMYB064	13	61	8.7e-07	-	-	-	-	-	-	-	-	-	-	-	-	-	-	-	-	-	-	-	-	-	-	-	-	-	-	-
SiMYB065	22	69	1.6e-14	-	-	-	25	86	2.2e-14	-	-	-	-	-	-	-	-	-	-	-	-	-	-	-	-	-	-	-	-	-
	75	119	6e-15	-	-	-	78	137	5.6e-07	-	-	-	-	-	-	-	-	-	-	-	-	-	-	-	-	-	-	-	-	-
SiMYB066	14	62	7.4e-15	-	-	-	17	78	1.6e-12	-	-	-	-	-	-	-	-	-	-	-	-	-	-	-	-	-	-	-	-	-
	68	113	4.5e-09	-	-	-	71	124	4e-07	-	-	-	-	-	-	-	-	-	-	-	-	-	-	-	-	-	-	-	-	-
SiMYB067	17	64	7.5e-14	-	-	-	20	81	5.6e-10	-	-	-	-	-	-	-	-	-	-	-	-	-	-	-	-	-	-	-	-	-
	70	115	3.3e-14	-	-	-	75	130	5.9e-05	-	-	-	-	-	-	-	-	-	-	-	-	-	-	-	-	-	-	-	-	-
SiMYB068	47	98	4.3e-14	130	180	1.9e-23	-	-	-	-	-	-	-	-	-	-	-	-	-	-	-	-	-	-	-	-	-	-	-	-
SiMYB069	27	78	3.7e-19	125	175	3e-20	-	-	-	-	-	-	-	-	-	-	-	-	-	-	-	-	-	-	-	-	-	-	-	-
SiMYB070	68	114	5.4e-13	-	-	-	71	129	5.5e-15	-	-	-	-	-	-	-	-	-	-	-	-	-	-	-	-	-	-	-	-	-
	120	166	2.1e-16	-	-	-	123	183	6.3e-16	-	-	-	-	-	-	-	-	-	-	-	-	-	-	-	-	-	-	-	-	-
	172	217	1.7e-14	-	-	-	175	245	1.3e-07	-	-	-	-	-	-	-	-	-	-	-	-	-	-	-	-	-	-	-	-	-
SiMYB071	141	188	4.5e-12	-	-	-	144	203	6.2e-06	-	-	-	-	-	-	-	-	-	-	-	-	-	-	-	-	-	-	-	-	-
SiMYB072	117	164	3.2e-12	-	-	-	120	180	4.7e-05	-	-	-	-	-	-	-	-	-	-	-	-	-	-	-	-	-	-	-	-	-
SiMYB073	32	78	6.9e-18	-	-	-	35	95	5.4e-17	-	-	-	-	-	-	-	-	-	-	-	-	-	-	-	-	-	-	-	-	-
	84	129	1.8e-16	-	-	-	87	138	1.6e-09	-	-	-	-	-	-	-	-	-	-	-	-	-	-	-	-	-	-	-	-	-
SiMYB074	10	57	2.7e-15	-	-	-	13	74	4.4e-08	-	-	-	-	-	-	-	-	-	-	-	-	-	-	-	-	-	-	-	-	-
	63	108	1.7e-14	-	-	-	67	125	7.8e-06	-	-	-	-	-	-	-	-	-	-	-	-	-	-	-	-	-	-	-	-	-
SiMYB075	36	83	3.8e-15	-	-	-	39	100	3.6e-13	-	-	-	-	-	-	-	-	-	-	-	-	-	-	-	-	-	-	-	-	-
	89	134	1.3e-15	-	-	-	92	149	5.4e-06	-	-	-	-	-	-	-	-	-	-	-	-	-	-	-	-	-	-	-	-	-
SiMYB076	25	72	1.2e-12	-	-	-	28	89	1.9e-12	-	-	-	-	-	-	-	-	-	-	-	-	-	-	-	-	-	-	-	-	-
	78	123	1.6e-13	-	-	-	81	135	3.4e-05	-	-	-	-	-	-	-	-	-	-	-	-	-	-	-	-	-	-	-	-	-
SiMYB077	241	292	7.8e-11	-	-	-	-	-	-	-	-	-	-	-	-	-	-	-	-	-	-	-	-	-	-	-	-	-	-	-
SiMYB078	103	154	4.1e-13	-	-	-	-	-	-	-	-	-	-	-	-	-	-	-	-	-	-	-	-	-	-	-	-	-	-	-
SiMYB079	19	65	9.1e-16	-	-	-	22	82	1.2e-14	-	-	-	-	-	-	-	-	-	-	-	-	-	-	-	-	-	-	-	-	-
	71	116	8.3e-14	-	-	-	74	129	5.6e-08	-	-	-	-	-	-	-	-	-	-	-	-	-	-	-	-	-	-	-	-	-
SiMYB080	69	114	2.4e-10	-	-	-	-	-	-	-	-	-	-	-	-	-	-	-	-	-	-	-	-	-	-	-	-	-	-	-
SiMYB081	15	62	3.6e-16	-	-	-	18	79	5.9e-12	-	-	-	-	-	-	-	-	-	-	-	-	-	-	-	-	-	-	-	-	-
	68	113	5.4e-16	-	-	-	71	121	6.1e-08	-	-	-	-	-	-	-	-	-	-	-	-	-	-	-	-	-	-	-	-	-
SiMYB082	220	270	7.1e-10	-	-	-	-	-	-	-	-	-	29	140	2.5e-21	-	-	-	-	-	-	-	-	-	-	-	-	-	-	-
SiMYB083	140	187	3.7e-10	-	-	-	-	-	-	-	-	-	-	-	-	-	-	-	-	-	-	-	-	-	-	-	-	-	-	-
SiMYB084	124	170	1.6e-09	-	-	-	-	-	-	-	-	-	-	-	-	-	-	-	-	-	-	-	-	-	-	-	-	-	-	-
SiMYB085	14	61	5e-15	-	-	-	17	78	1.7e-13	-	-	-	-	-	-	-	-	-	-	-	-	-	-	-	-	-	-	-	-	-
	67	135	5.2e-12	-	-	-	-	-	-	-	-	-	-	-	-	-	-	-	-	-	-	-	-	-	-	-	-	-	-	-
SiMYB086	14	61	1e-14	-	-	-	17	78	5.6e-13	-	-	-	-	-	-	-	-	-	-	-	-	-	-	-	-	-	-	-	-	-
	67	112	2.5e-14	-	-	-	70	127	1.3e-06	-	-	-	-	-	-	-	-	-	-	-	-	-	-	-	-	-	-	-	-	-
SiMYB087	14	61	3.1e-12	-	-	-	17	78	1.9e-06	-	-	-	-	-	-	-	-	-	-	-	-	-	-	-	-	-	-	-	-	-
	67	112	7.4e-14	-	-	-	70	123	4.1e-06	-	-	-	-	-	-	-	-	-	-	-	-	-	-	-	-	-	-	-	-	-
SiMYB088	134	180	7.5e-10	-	-	-	-	-	-	-	-	-	-	-	-	-	-	-	-	-	-	-	-	-	-	-	-	-	-	-
SiMYB089	179	229	2.1e-10	-	-	-	-	-	-	-	-	-	-	-	-	-	-	-	-	-	-	-	-	-	-	-	-	-	-	-
SiMYB090	39	90	3.8e-20	125	175	3.4e-22	-	-	-	-	-	-	-	-	-	-	-	-	-	-	-	-	-	-	-	-	-	-	-	-
SiMYB091	178	228	1.1e-06	-	-	-	-	-	-	-	-	-	12	127	1.3e-20	-	-	-	-	-	-	-	-	-	-	-	-	-	-	-
SiMYB092	125	172	2.2e-09	-	-	-	-	-	-	-	-	-	-	-	-	-	-	-	-	-	-	-	-	-	-	-	-	-	-	-
SiMYB093	194	244	1.1e-07	-	-	-	-	-	-	-	-	-	12	123	3.9e-22	-	-	-	-	-	-	-	-	-	-	-	-	-	-	-
SiMYB094	346	392	3.7e-08	-	-	-	-	-	-	123	211	9.5e-19	-	-	-	-	-	-	286	329	4.1e-07	-	-	-	-	-	-	-	-	-
SiMYB095	65	112	3.5e-17	-	-	-	68	128	1.5e-15	-	-	-	-	-	-	-	-	-	-	-	-	-	-	-	-	-	-	-	-	-
	118	163	1.5e-11	-	-	-	121	178	9.1e-07	-	-	-	-	-	-	-	-	-	-	-	-	-	-	-	-	-	-	-	-	-
SiMYB096	19	66	1.9e-14	-	-	-	22	83	1.4e-13	-	-	-	-	-	-	-	-	-	-	-	-	-	-	-	-	-	-	-	-	-
	72	117	1e-12	-	-	-	75	135	5.8e-07	-	-	-	-	-	-	-	-	-	-	-	-	-	-	-	-	-	-	-	-	-
SiMYB097	19	70	5.3e-13	-	-	-	-	-	-	-	-	-	-	-	-	-	-	-	-	-	-	-	-	-	-	-	-	-	-	-
SiMYB098	81	126	2.5e-10	-	-	-	-	-	-	-	-	-	-	-	-	-	-	-	-	-	-	-	-	-	-	-	-	-	-	-
SiMYB099	269	320	7.1e-15	183	231	4.4e-11	-	-	-	-	-	-	-	-	-	-	-	-	-	-	-	-	-	-	-	-	-	-	-	-
	-	-	-	355	405	2.9e-21	-	-	-	-	-	-	-	-	-	-	-	-	-	-	-	-	-	-	-	-	-	-	-	-
SiMYB100	61	106	1.5e-14	-	-	-	64	129	3e-07	-	-	-	-	-	-	-	-	-	-	-	-	-	-	-	-	-	-	-	-	-
SiMYB101	183	233	1.9e-11	-	-	-	-	-	-	-	-	-	-	-	-	-	-	-	-	-	-	-	-	-	-	-	-	-	-	-
SiMYB102	21	65	1.3e-12	-	-	-	24	84	5.8e-08	-	-	-	-	-	-	-	-	-	-	-	-	-	-	-	-	-	-	-	-	-
SiMYB103	82	131	2.6e-08	-	-	-	-	-	-	-	-	-	-	-	-	-	-	-	-	-	-	-	-	-	-	-	-	-	-	-
SiMYB104	14	61	2e-14	-	-	-	17	78	4.9e-11	-	-	-	-	-	-	-	-	-	-	-	-	-	-	-	-	-	-	-	-	-
	67	112	9.5e-15	-	-	-	70	130	1.3e-07	-	-	-	-	-	-	-	-	-	-	-	-	-	-	-	-	-	-	-	-	-
SiMYB105	22	69	1.3e-14	-	-	-	25	85	2.4e-12	-	-	-	-	-	-	-	-	-	-	-	-	-	-	-	-	-	-	-	-	-
	75	120	5.7e-13	-	-	-	78	130	2.6e-05	-	-	-	-	-	-	-	-	-	-	-	-	-	-	-	-	-	-	-	-	-
SiMYB106	14	61	2.9e-15	-	-	-	17	78	1.5e-11	-	-	-	-	-	-	-	-	-	-	-	-	-	-	-	315	378	1.4e-08	-	-	-
	67	111	1.7e-12	-	-	-	70	129	5e-07	-	-	-	-	-	-	-	-	-	-	-	-	-	-	-	-	-	-	-	-	-
SiMYB107	19	64	1.3e-14	-	-	-	23	78	2e-06	-	-	-	-	-	-	-	-	-	-	-	-	-	-	-	-	-	-	-	-	-
SiMYB108	28	75	7.5e-06	-	-	-	143	211	1.4e-05	-	-	-	-	-	-	-	-	-	-	-	-	-	-	-	-	-	-	-	-	-
	140	187	8.2e-13	-	-	-	-	-	-	-	-	-	-	-	-	-	-	-	-	-	-	-	-	-	-	-	-	-	-	-
SiMYB109	23	68	6.7e-12	-	-	-	-	-	-	-	-	-	-	-	-	-	-	-	-	-	-	-	-	-	-	-	-	-	-	-
SiMYB110	5	57	2.3e-08	-	-	-	8	76	3.3e-05	-	-	-	-	-	-	-	-	-	-	-	-	-	-	-	-	-	-	124	191	3.6e-10
SiMYB111	25	72	1.1e-13	-	-	-	28	88	3.5e-11	-	-	-	-	-	-	-	-	-	-	-	-	-	-	-	-	-	-	-	-	-
	78	123	9e-12	-	-	-	81	133	1.3e-05	-	-	-	-	-	-	-	-	-	-	-	-	-	-	-	-	-	-	-	-	-
SiMYB112	16	63	1.8e-13	-	-	-	19	80	9.3e-11	-	-	-	-	-	-	-	-	-	-	-	-	-	-	-	-	-	-	-	-	-
	69	114	3.4e-12	-	-	-	72	127	3.5e-06	-	-	-	-	-	-	-	-	-	-	-	-	-	-	-	-	-	-	-	-	-
SiMYB113	267	318	1.3e-10	-	-	-	-	-	-	-	-	-	-	-	-	-	-	-	-	-	-	-	-	-	-	-	-	-	-	-
SiMYB114	108	155	7.7e-09	-	-	-	-	-	-	-	-	-	-	-	-	-	-	-	-	-	-	-	-	-	-	-	-	-	-	-
SiMYB115	14	62	5e-15	-	-	-	17	78	1.5e-12	-	-	-	-	-	-	-	-	-	-	-	-	-	-	-	-	-	-	-	-	-
	68	113	5.8e-12	-	-	-	71	129	4.4e-09	-	-	-	-	-	-	-	-	-	-	-	-	-	-	-	-	-	-	-	-	-
SiMYB116	114	161	7.8e-13	-	-	-	-	-	-	-	-	-	-	-	-	-	-	-	-	-	-	-	-	-	-	-	-	-	-	-
SiMYB117	137	183	6e-10	-	-	-	-	-	-	-	-	-	-	-	-	-	-	-	-	-	-	-	-	-	-	-	-	-	-	-
SiMYB118	14	61	1.7e-13	-	-	-	17	78	9.4e-10	-	-	-	-	-	-	-	-	-	-	-	-	-	-	-	-	-	-	-	-	-
	67	112	1.9e-13	-	-	-	70	129	5.1e-07	-	-	-	-	-	-	-	-	-	-	-	-	-	-	-	-	-	-	-	-	-
SiMYB119	5	56	5.8e-11	-	-	-	8	71	1.6e-05	-	-	-	-	-	-	-	-	-	-	-	-	-	-	-	-	-	-	125	192	1.5e-11
SiMYB120	134	181	2.6e-11	-	-	-	-	-	-	-	-	-	-	-	-	-	-	-	-	-	-	-	-	-	-	-	-	-	-	-
SiMYB121	133	179	3.9e-07	-	-	-	-	-	-	-	-	-	-	-	-	-	-	-	-	-	-	-	-	-	-	-	-	-	-	-
SiMYB122	16	63	1.7e-13	-	-	-	19	78	3e-10	-	-	-	-	-	-	-	-	-	-	-	-	-	-	-	-	-	-	-	-	-
	69	114	1.3e-12	-	-	-	72	129	7.8e-08	-	-	-	-	-	-	-	-	-	-	-	-	-	-	-	-	-	-	-	-	-
SiMYB123	20	67	1e-13	-	-	-	23	82	2.2e-10	-	-	-	-	-	-	-	-	-	-	-	-	-	-	-	-	-	-	-	-	-
SiMYB123	73	118	1.2e-11	-	-	-	76	130	1.4e-07	-	-	-	-	-	-	-	-	-	-	-	-	-	-	-	-	-	-	-	-	-
SiMYB124	14	62	3.3e-15	-	-	-	17	77	1.4e-11	-	-	-	-	-	-	-	-	-	-	-	-	-	-	-	-	-	-	-	-	-
SiMYB124	68	113	2.2e-09	-	-	-	71	127	8.4e-07	-	-	-	-	-	-	-	-	-	-	-	-	-	-	-	-	-	-	-	-	-
SiMYB125	34	81	3.7e-16	-	-	-	37	98	7.7e-09	-	-	-	-	-	-	-	-	-	-	-	-	-	-	-	-	-	-	-	-	-
SiMYB125	87	132	8.5e-13	-	-	-	90	145	5.3e-06	-	-	-	-	-	-	-	-	-	-	-	-	-	-	-	-	-	-	-	-	-
SiMYB126	18	65	1.7e-13	-	-	-	21	83	4.3e-10	-	-	-	-	-	-	-	-	-	-	-	-	-	-	-	-	-	-	-	-	-
SiMYB126	71	116	9.7e-13	-	-	-	-	-	-	-	-	-	-	-	-	-	-	-	-	-	-	-	-	-	-	-	-	-	-	-
SiMYB127	5	56	8.8e-10	-	-	-	8	88	1.7e-07	-	-	-	-	-	-	-	-	-	-	-	-	-	-	-	-	-	-	112	179	7.4e-09
SiMYB128	14	61	2.5e-16	-	-	-	17	78	2.5e-12	-	-	-	-	-	-	-	-	-	-	-	-	-	-	-	-	-	-	-	-	-
SiMYB128	67	112	3.2e-14	-	-	-	71	121	4.7e-05	-	-	-	-	-	-	-	-	-	-	-	-	-	-	-	-	-	-	-	-	-
SiMYB129	14	62	1.1e-11	-	-	-	17	79	1.6e-10	-	-	-	-	-	-	-	-	-	-	-	-	-	-	-	-	-	-	-	-	-
SiMYB129	68	113	4.2e-10	-	-	-	71	126	2.7e-08	-	-	-	-	-	-	-	-	-	-	-	-	-	-	-	-	-	-	-	-	-
SiMYB130	43	90	3.6e-14	-	-	-	46	106	5.3e-14	-	-	-	-	-	-	-	-	-	-	-	-	-	-	-	-	-	-	-	-	-
SiMYB130	96	141	1.6e-13	-	-	-	99	156	2.5e-06	-	-	-	-	-	-	-	-	-	-	-	-	-	-	-	-	-	-	-	-	-
SiMYB131	65	111	2.1e-14	-	-	-	68	127	1.9e-17	-	-	-	-	-	-	-	-	-	-	-	-	-	-	-	-	-	-	-	-	-
	117	163	6.3e-17	-	-	-	120	178	2.7e-17	-	-	-	-	-	-	-	-	-	-	-	-	-	-	-	-	-	-	-	-	-
	169	214	3.6e-16	-	-	-	172	230	3.1e-11	-	-	-	-	-	-	-	-	-	-	-	-	-	-	-	-	-	-	-	-	-
SiMYB132	255	305	2.2e-12	-	-	-	-	-	-	-	-	-	-	-	-	-	-	-	-	-	-	-	-	-	-	-	-	-	-	-
SiMYB133	96	142	1.1e-15	-	-	-	99	159	6.8e-15	-	-	-	-	-	-	-	-	-	-	-	-	-	-	-	-	-	-	-	-	-
SiMYB133	148	193	8.7e-14	-	-	-	151	229	2.9e-08	-	-	-	-	-	-	-	-	-	-	-	-	-	-	-	-	-	-	-	-	-
SiMYB134	37	86	1.3e-07	-	-	-	145	212	1.6e-05	-	-	-	-	-	-	-	-	-	-	-	-	-	-	-	-	-	-	-	-	-
SiMYB134	143	189	2.1e-12	-	-	-	-	-	-	-	-	-	-	-	-	-	-	-	-	-	-	-	-	-	-	-	-	-	-	-
SiMYB135	115	161	5.4e-16	-	-	-	118	170	3e-12	-	-	-	-	-	-	-	-	-	-	-	-	-	-	-	-	-	-	-	-	-
SiMYB135	169	213	2.2e-13	-	-	-	171	229	1.5e-09	-	-	-	-	-	-	-	-	-	-	-	-	-	-	-	-	-	-	-	-	-
SiMYB136	117	163	8.2e-12	-	-	-	119	178	8.4e-06	-	-	-	-	-	-	-	-	-	-	-	-	-	-	-	-	-	-	-	-	-
SiMYB137	197	247	2.1e-10	-	-	-	-	-	-	-	-	-	15	126	1.1e-22	-	-	-	-	-	-	-	-	-	-	-	-	-	-	-
SiMYB138	49	88	3.3e-06	-	-	-	-	-	-	-	-	-	-	-	-	-	-	-	-	-	-	-	-	-	-	-	-	-	-	-
SiMYB139	129	179	4.8e-13	-	-	-	-	-	-	-	-	-	-	-	-	-	-	-	-	-	-	-	-	-	-	-	-	-	-	-
SiMYB140	51	96	5.6e-14	-	-	-	-	-	-	-	-	-	-	-	-	-	-	-	-	-	-	-	-	-	-	-	-	-	-	-
SiMYB141	14	70	3.4e-15	-	-	-	17	85	1.6e-09	-	-	-	-	-	-	-	-	-	-	-	-	-	-	-	-	-	-	-	-	-
SiMYB142	101	148	3.9e-12	-	-	-	-	-	-	-	-	-	-	-	-	-	-	-	-	-	-	-	-	-	-	-	-	-	-	-
SiMYB143	93	140	4e-10	-	-	-	-	-	-	-	-	-	-	-	-	-	-	-	-	-	-	-	-	-	-	-	-	-	-	-
SiMYB144	14	62	9.1e-14	-	-	-	17	79	1.7e-11	-	-	-	-	-	-	-	-	-	-	-	-	-	-	-	-	-	-	-	-	-
SiMYB144	68	113	3.4e-10	-	-	-	71	131	7.9e-07	-	-	-	-	-	-	-	-	-	-	-	-	-	-	-	-	-	-	-	-	-
SiMYB145	45	96	7.2e-17	128	178	9.3e-23	-	-	-	-	-	-	-	-	-	-	-	-	-	-	-	-	-	-	-	-	-	-	-	-
SiMYB146	140	187	5.6e-12	-	-	-	-	-	-	-	-	-	-	-	-	-	-	-	-	-	-	-	-	-	-	-	-	-	-	-
SiMYB147	256	307	2.2e-12	-	-	-	-	-	-	-	-	-	-	-	-	-	-	-	-	-	-	-	-	-	-	-	-	-	-	-
SiMYB148	14	61	2.5e-12	-	-	-	17	78	4.9e-07	-	-	-	-	-	-	-	-	-	-	-	-	-	-	-	-	-	-	-	-	-
SiMYB148	67	112	6e-14	-	-	-	70	127	1.3e-07	-	-	-	-	-	-	-	-	-	-	-	-	-	-	-	-	-	-	-	-	-
SiMYB149	14	61	2.1e-15	-	-	-	17	78	7.5e-13	-	-	-	-	-	-	-	-	-	-	-	-	-	-	-	-	-	-	-	-	-
SiMYB149	67	112	2.4e-14	-	-	-	70	125	1.6e-07	-	-	-	-	-	-	-	-	-	-	-	-	-	-	-	-	-	-	-	-	-
SiMYB150	17	68	2.8e-11	131	173	3.6e-13	-	-	-	-	-	-	-	-	-	-	-	-	-	-	-	-	-	-	-	-	-	-	-	-
SiMYB151	14	61	2.5e-13	-	-	-	17	78	4.2e-10	-	-	-	-	-	-	-	-	-	-	-	-	-	-	-	-	-	-	-	-	-
SiMYB151	67	112	6.4e-13	-	-	-	70	125	2.3e-06	-	-	-	-	-	-	-	-	-	-	-	-	-	-	-	-	-	-	-	-	-
SiMYB152	14	61	1.3e-16	-	-	-	17	78	7.1e-15	-	-	-	-	-	-	-	-	-	-	-	-	-	-	-	-	-	-	-	-	-
SiMYB152	67	112	8e-15	-	-	-	71	127	1.2e-06	-	-	-	-	-	-	-	-	-	-	-	-	-	-	-	-	-	-	-	-	-
SiMYB153	21	75	1.4e-07	-	-	-	-	-	-	-	-	-	-	-	-	-	-	-	-	-	-	302	388	7.6e-11	-	-	-	-	-	-
SiMYB154	18	65	4.9e-11	-	-	-	21	74	3.8e-12	-	-	-	-	-	-	-	-	-	-	-	-	-	-	-	-	-	-	-	-	-
SiMYB154	72	116	4.3e-11	-	-	-	-	-	-	-	-	-	-	-	-	-	-	-	-	-	-	-	-	-	-	-	-	-	-	-
SiMYB155	2	49	5.4e-14	-	-	-	5	66	8.7e-09	-	-	-	-	-	-	-	-	-	-	-	-	-	-	-	-	-	-	-	-	-
SiMYB155	55	100	2.9e-09	-	-	-	-	-	-	-	-	-	-	-	-	-	-	-	-	-	-	-	-	-	-	-	-	-	-	-
SiMYB156	14	61	8e-15	-	-	-	17	78	2.9e-12	-	-	-	-	-	-	-	-	-	-	-	-	-	-	-	-	-	-	-	-	-
SiMYB156	67	112	1.3e-15	-	-	-	70	123	1.4e-08	-	-	-	-	-	-	-	-	-	-	-	-	-	-	-	-	-	-	-	-	-
SiMYB157	14	62	5.2e-14	-	-	-	17	79	6.5e-11	-	-	-	-	-	-	-	-	-	-	-	-	-	-	-	-	-	-	-	-	-
SiMYB157	68	113	9.9e-09	-	-	-	71	125	1.6e-05	-	-	-	-	-	-	-	-	-	-	-	-	-	-	-	-	-	-	-	-	-
SiMYB158	14	61	7e-16	-	-	-	17	78	1.1e-12	-	-	-	-	-	-	-	-	-	-	-	-	-	-	-	-	-	-	-	-	-
SiMYB158	67	112	2.6e-14	-	-	-	70	125	1.8e-07	-	-	-	-	-	-	-	-	-	-	-	-	-	-	-	-	-	-	-	-	-
SiMYB159	14	61	1.1e-16	-	-	-	17	78	1.2e-13	-	-	-	-	-	-	-	-	-	-	-	-	-	-	-	-	-	-	-	-	-
SiMYB159	67	112	7.1e-12	-	-	-	70	124	1.6e-08	-	-	-	-	-	-	-	-	-	-	-	-	-	-	-	-	-	-	-	-	-
SiMYB160	246	291	7.2e-08	-	-	-	249	317	4.2e-06	24	118	5.7e-26	-	-	-	-	-	-	-	-	-	-	-	-	-	-	-	-	-	-
SiMYB161	18	65	7.8e-16	-	-	-	21	81	2.1e-14	-	-	-	-	-	-	-	-	-	-	-	-	-	-	-	-	-	-	-	-	-
SiMYB161	71	116	9.8e-15	-	-	-	74	138	4.8e-07	-	-	-	-	-	-	-	-	-	-	-	-	-	-	-	-	-	-	-	-	-
SiMYB162	14	61	3.8e-14	-	-	-	17	78	4.4e-12	-	-	-	-	-	-	-	-	-	-	-	-	-	-	-	-	-	-	-	-	-
SiMYB162	67	112	1.7e-14	-	-	-	70	127	6.6e-08	-	-	-	-	-	-	-	-	-	-	-	-	-	-	-	-	-	-	-	-	-
SiMYB163	15	62	1.8e-12	-	-	-	18	79	1.1e-09	-	-	-	-	-	-	-	-	-	-	-	-	-	-	-	-	-	-	-	-	-
SiMYB163	68	113	2.8e-14	-	-	-	71	124	1.6e-08	-	-	-	-	-	-	-	-	-	-	-	-	-	-	-	-	-	-	-	-	-
SiMYB164	26	73	1.3e-08	-	-	-	29	90	1.9e-10	-	-	-	-	-	-	-	-	-	-	-	-	-	-	-	-	-	-	-	-	-
SiMYB164	80	124	1.7e-10	-	-	-	-	-	-	-	-	-	-	-	-	-	-	-	-	-	-	-	-	-	-	-	-	-	-	-
SiMYB165	21	72	3.1e-12	-	-	-	-	-	-	-	-	-	-	-	-	-	-	-	-	-	-	-	-	-	-	-	-	-	-	-
SiMYB166	59	104	4.1e-14	-	-	-	62	116	2.5e-05	-	-	-	-	-	-	-	-	-	-	-	-	-	-	-	-	-	-	-	-	-
SiMYB167	15	64	1.3e-13	-	-	-	18	81	3.3e-13	-	-	-	-	-	-	-	-	-	-	-	-	-	-	-	-	-	-	-	-	-
SiMYB167	70	115	6.1e-15	-	-	-	73	132	2.1e-08	-	-	-	-	-	-	-	-	-	-	-	-	-	-	-	-	-	-	-	-	-
SiMYB168	16	63	3.3e-14	-	-	-	19	80	1.2e-12	-	-	-	-	-	-	-	-	-	-	-	-	-	-	-	-	-	-	-	-	-
SiMYB168	69	114	2.4e-14	-	-	-	72	122	8.8e-09	-	-	-	-	-	-	-	-	-	-	-	-	-	-	-	-	-	-	-	-	-
SiMYB169	21	72	9.8e-19	116	166	1.7e-18	-	-	-	-	-	-	-	-	-	-	-	-	-	-	-	-	-	-	-	-	-	-	-	-
SiMYB170	14	61	3.2e-15	-	-	-	17	78	4.2e-13	-	-	-	-	-	-	-	-	-	-	-	-	-	-	-	-	-	-	-	-	-
SiMYB170	67	112	1.8e-16	-	-	-	70	167	5.2e-09	-	-	-	-	-	-	-	-	-	-	-	-	-	-	-	-	-	-	-	-	-
SiMYB171	14	61	4.8e-15	-	-	-	17	78	6.6e-13	-	-	-	-	-	-	-	-	-	-	-	-	-	-	-	-	-	-	-	-	-
SiMYB171	67	112	4.9e-16	-	-	-	70	127	4.9e-09	-	-	-	-	-	-	-	-	-	-	-	-	-	-	-	-	-	-	-	-	-
SiMYB172	14	61	3.9e-15	-	-	-	17	78	5.2e-13	-	-	-	-	-	-	-	-	-	-	-	-	-	-	-	-	-	-	-	-	-
SiMYB172	67	112	4e-16	-	-	-	70	127	4e-09	-	-	-	-	-	-	-	-	-	-	-	-	-	-	-	-	-	-	-	-	-
SiMYB173	14	61	2.3e-14	-	-	-	17	78	5.1e-11	-	-	-	-	-	-	-	-	-	-	-	-	-	-	-	-	-	-	-	-	-
SiMYB173	67	112	1.3e-12	-	-	-	70	121	2.2e-06	-	-	-	-	-	-	-	-	-	-	-	-	-	-	-	-	-	-	-	-	-
SiMYB174	97	148	3.8e-13	-	-	-	-	-	-	-	-	-	-	-	-	-	-	-	-	-	-	-	-	-	-	-	-	-	-	-
SiMYB175	14	61	2.3e-14	-	-	-	17	78	5.1e-11	-	-	-	-	-	-	-	-	-	-	-	-	-	-	-	-	-	-	-	-	-
SiMYB175	67	112	1.3e-12	-	-	-	70	121	2.2e-06	-	-	-	-	-	-	-	-	-	-	-	-	-	-	-	-	-	-	-	-	-
SiMYB176	86	137	3.6e-13	-	-	-	-	-	-	-	-	-	-	-	-	-	-	-	-	-	-	-	-	-	-	-	-	-	-	-
SiMYB177	14	61	6e-15	-	-	-	17	78	3.5e-13	-	-	-	-	-	-	-	-	-	-	-	-	-	-	-	-	-	-	-	-	-
SiMYB177	67	112	5.1e-16	-	-	-	70	126	5.6e-10	-	-	-	-	-	-	-	-	-	-	-	-	-	-	-	-	-	-	-	-	-
SiMYB178	15	62	7.2e-15	-	-	-	18	79	1.7e-11	-	-	-	-	-	-	-	-	-	-	-	-	-	-	-	-	-	-	-	-	-
SiMYB178	68	113	1.3e-12	-	-	-	71	127	1e-07	-	-	-	-	-	-	-	-	-	-	-	-	-	-	-	-	-	-	-	-	-
SiMYB179	67	114	2.2e-15	-	-	-	70	130	1.1e-12	-	-	-	-	-	-	-	-	-	-	-	-	-	-	-	-	-	-	-	-	-
SiMYB179	120	165	1.1e-13	-	-	-	123	179	1e-05	-	-	-	-	-	-	-	-	-	-	-	-	-	-	-	-	-	-	-	-	-
SiMYB180	10	57	9.8e-15	-	-	-	13	71	1.9e-07	-	-	-	-	-	-	-	-	-	-	-	-	-	-	-	-	-	-	-	-	-
SiMYB180	63	108	5.8e-15	-	-	-	66	124	3.2e-06	-	-	-	-	-	-	-	-	-	-	-	-	-	-	-	-	-	-	-	-	-
SiMYB181	14	62	1.4e-13	-	-	-	17	79	8.5e-13	-	-	-	-	-	-	-	-	-	-	-	-	-	-	-	-	-	-	-	-	-
SiMYB181	68	113	2.7e-10	-	-	-	71	135	2.8e-07	-	-	-	-	-	-	-	-	-	-	-	-	-	-	-	-	-	-	-	-	-
SiMYB182	114	165	2.2e-13	-	-	-	-	-	-	-	-	-	-	-	-	-	-	-	-	-	-	-	-	-	-	-	-	-	-	-
SiMYB183	224	275	3.6e-12	-	-	-	-	-	-	-	-	-	-	-	-	-	-	-	-	-	-	-	-	-	-	-	-	-	-	-
SiMYB184	109	153	9.4e-09	-	-	-	111	169	5.2e-05	-	-	-	-	-	-	-	-	-	47	92	4.6e-10	-	-	-	-	-	-	-	-	-
SiMYB185	356	401	1.2e-09	-	-	-	359	416	5.1e-06	132	220	5.1e-20	-	-	-	-	-	-	297	339	6.6e-07	-	-	-	-	-	-	-	-	-
SiMYB186	25	70	2.3e-10	-	-	-	-	-	-	-	-	-	-	-	-	-	-	-	-	-	-	-	-	-	-	-	-	-	-	-
SiMYB187	8	58	6.6e-06	-	-	-	-	-	-	-	-	-	-	-	-	-	-	-	-	-	-	-	-	-	-	-	-	-	-	-
SiMYB188	29	81	1.8e-07	-	-	-	-	-	-	-	-	-	-	-	-	-	-	-	-	-	-	-	-	-	-	-	-	147	215	5e-10
SiMYB189	96	139	1.2e-07	-	-	-	-	-	-	-	-	-	-	-	-	-	-	-	-	-	-	-	-	-	-	-	-	-	-	-
SiMYB190	47	94	4.5e-14	-	-	-	50	111	8.9e-11	-	-	-	-	-	-	-	-	-	-	-	-	-	-	-	-	-	-	-	-	-
SiMYB190	100	144	7.3e-14	-	-	-	-	-	-	-	-	-	-	-	-	-	-	-	-	-	-	-	-	-	-	-	-	-	-	-
SiMYB191	49	94	1.4e-07	-	-	-	6	60	8.1e-05	-	-	-	-	-	-	-	-	-	-	-	-	-	-	-	-	-	-	-	-	-
SiMYB192	14	61	8.9e-17	-	-	-	17	78	1.1e-11	-	-	-	-	-	-	-	-	-	-	-	-	-	-	-	-	-	-	-	-	-
SiMYB192	67	112	1.8e-12	-	-	-	70	124	3.1e-05	-	-	-	-	-	-	-	-	-	-	-	-	-	-	-	-	-	-	-	-	-
SiMYB193	136	186	1e-09	-	-	-	-	-	-	-	-	-	4	78	1.4e-09	-	-	-	-	-	-	-	-	-	-	-	-	-	-	-
SiMYB194	11	60	9.7e-07	-	-	-	14	76	1.7e-05	-	-	-	-	-	-	-	-	-	-	-	-	-	-	-	-	-	-	-	-	-
SiMYB195	96	142	1.3e-12	-	-	-	-	-	-	-	-	-	-	-	-	-	-	-	-	-	-	-	-	-	-	-	-	-	-	-
SiMYB196	91	138	3.5e-11	-	-	-	-	-	-	-	-	-	-	-	-	-	-	-	-	-	-	-	-	-	-	-	-	-	-	-
SiMYB197	141	187	7.4e-07	-	-	-	-	-	-	-	-	-	-	-	-	-	-	-	-	-	-	-	-	-	-	-	-	-	-	-
SiMYB198	21	72	4.6e-15	-	-	-	-	-	-	-	-	-	-	-	-	-	-	-	-	-	-	-	-	-	-	-	-	-	-	-
SiMYB199	14	61	7.1e-14	-	-	-	17	78	1.3e-09	-	-	-	-	-	-	-	-	-	-	-	-	-	-	-	-	-	-	-	-	-
SiMYB199	67	112	3.4e-14	-	-	-	70	129	8.1e-07	-	-	-	-	-	-	-	-	-	-	-	-	-	-	-	-	-	-	-	-	-
SiMYB200	14	61	6.3e-15	-	-	-	17	78	6.4e-11	-	-	-	-	-	-	-	-	-	-	-	-	-	-	-	-	-	-	-	-	-
SiMYB200	67	112	6.8e-12	-	-	-	70	129	9.5e-06	-	-	-	-	-	-	-	-	-	-	-	-	-	-	-	-	-	-	-	-	-
SiMYB201	14	61	1.3e-14	-	-	-	17	78	5.2e-12	-	-	-	-	-	-	-	-	-	-	-	-	-	-	-	-	-	-	-	-	-
SiMYB201	67	112	2.5e-14	-	-	-	71	129	1.1e-06	-	-	-	-	-	-	-	-	-	-	-	-	-	-	-	-	-	-	-	-	-
SiMYB202	232	283	1.7e-15	312	362	6.9e-24	-	-	-	-	-	-	-	-	-	-	-	-	-	-	-	-	-	-	-	-	-	-	-	-
SiMYB203	49	100	7.1e-21	147	197	1.2e-23	-	-	-	-	-	-	-	-	-	-	-	-	-	-	-	-	-	-	-	-	-	-	-	-
SiMYB204	147	194	9.4e-17	-	-	-	150	210	2.8e-12	-	-	-	-	-	-	-	-	-	-	-	-	-	-	-	-	-	-	-	-	-
SiMYB204	200	245	8.8e-14	-	-	-	203	262	4e-06	-	-	-	-	-	-	-	-	-	-	-	-	-	-	-	-	-	-	-	-	-
SiMYB205	14	61	5.2e-16	-	-	-	17	78	1.8e-11	-	-	-	-	-	-	130	364	1.6e-66	-	-	-	-	-	-	-	-	-	-	-	-
SiMYB205	67	112	4.3e-14	-	-	-	70	128	2e-08	-	-	-	-	-	-	-	-	-	-	-	-	-	-	-	-	-	-	-	-	-
SiMYB206	23	69	2.7e-12	-	-	-	26	77	1.6e-10	-	-	-	-	-	-	-	-	-	-	-	-	-	-	-	-	-	-	-	-	-
SiMYB206	77	121	8.3e-13	-	-	-	79	135	1.5e-08	-	-	-	-	-	-	-	-	-	-	-	-	-	-	-	-	-	-	-	-	-
SiMYB207	204	254	3.8e-10	-	-	-	-	-	-	-	-	-	18	129	6.7e-22	-	-	-	-	-	-	-	-	-	-	-	-	-	-	-
SiMYB208	15	62	2.4e-15	-	-	-	18	77	2.6e-13	-	-	-	-	-	-	-	-	-	-	-	-	-	-	-	-	-	-	-	-	-
SiMYB208	68	113	2.1e-14	-	-	-	71	139	6.1e-07	-	-	-	-	-	-	-	-	-	-	-	-	-	-	-	-	-	-	-	-	-
SiMYB209	26	77	7.1e-14	-	-	-	-	-	-	-	-	-	-	-	-	-	-	-	-	-	-	-	-	-	-	-	-	-	-	-
- Not present
