# Supplementary material for: Identification and Molecular Characterization of MYB Transcription Factor Superfamily in C4 Model Plant Foxtail Millet (Setaria italica L.)
Source: PLoS One. 2014 Oct 3;9(10):e109920. doi: 10.1371/journal.pone.0109920 (PMC4184890; doi:10.1371/journal.pone.0109920)
Supplement: Table S4 — Blast2GO annotation details of SiMYB protein sequences. (XLS) [file pone.0109920.s011.xls]

## Sheet: Sheet1
Table S4. Blast2GO annotation details of SiMYB protein sequences
S.No.	NIPGR ID	Rice ID	Length	E-value	% similarity	No. of GOs	GO biological process	GO cellular component	GO molecular function	InterPro Result
1	SiMYB001	Os02g0271900	289	3e-32	0.676	7	response to hormone stimulus; regulation of transcription, DNA-dependent; response to oxygen-containing compound; response to stress;	plastid;	chromatin binding; DNA binding;	IPR001005 (SMART); IPR001005 (PFAM); IPR009057 (G3DSA:1.10.10.GENE3D); PTHR10641 (PANTHER); IPR017930 (PROSITE_PROFILES); IPR009057 (SUPERFAMILY)
2	SiMYB002	Os06g0543200	507	4e-70	0.799	7	regulation of transcription, DNA-dependent; inflorescence development; abaxial cell fate specification;	plastid; nucleus;	DNA binding; chromatin binding;	IPR006447 (TIGRFAM); IPR009057 (G3DSA:1.10.10.GENE3D); IPR001005 (PFAM); PTHR31314 (PANTHER); IPR017930 (PROSITE_PROFILES); IPR009057 (SUPERFAMILY)
3	SiMYB003	Os02g0194000	497	2.1e-159	0.6067	8	photoperiodism, flowering; regulation of gene expression, epigenetic; chromatin remodeling;	plastid; SWI/SNF complex;	DNA binding; chromatin binding; protein binding;	Coil (COILS); IPR001005 (SMART); IPR009057 (G3DSA:1.10.10.GENE3D); IPR007526 (PFAM); IPR001005 (PFAM); IPR011991 (G3DSA:1.10.10.GENE3D); PTHR12802 (PANTHER); PTHR12802:SF19 (PANTHER); IPR007526 (PROSITE_PROFILES); IPR017884 (PROSITE_PROFILES); SignalP-TM (SIGNALP_GRAM_POSITIVE); IPR009057 (SUPERFAMILY)
4	SiMYB004	Os02g0182100	634	0	0.708	8	phosphorelay signal transduction system; intracellular signal transduction; regulation of transcription, DNA-dependent; rhythmic process;	nucleus;	phosphorelay response regulator activity; DNA binding; chromatin binding;	IPR017053 (PIRSF); IPR001789 (SMART); IPR009057 (G3DSA:1.10.10.GENE3D); IPR006447 (TIGRFAM); G3DSA:3.40.50.2300 (GENE3D); IPR001789 (PFAM); IPR001005(PFAM);PTHR26402:SF256 (PANTHER); PTHR26402 (PANTHER); IPR017930 (PROSITE_PROFILES); IPR001789 (PROSITE_PROFILES); IPR009057 (SUPERFAMILY); IPR011006 (SUPERFAMILY)
5	SiMYB005	Os06g0664800	359	7.4e-114	0.709	3	-	mitochondrion;	chromatin binding; DNA binding;	IPR006447 (TIGRFAM); IPR025756 (PFAM); IPR001005 (PFAM); IPR009057 (G3DSA:1.10.10.GENE3D); PTHR31499 (PANTHER); PTHR31499:SF0 (PANTHER); NON_CYTOPLASMIC_DOMAIN (PHOBIUS); SIGNAL_PEPTIDE_N_REGION (PHOBIUS); SIGNAL_PEPTIDE_H_REGION (PHOBIUS); SIGNAL_PEPTIDE (PHOBIUS); SIGNAL_PEPTIDE_C_REGION (PHOBIUS); IPR017930 (PROSITE_PROFILES); IPR009057 (SUPERFAMILY)
6	SiMYB006	Os02g0139000	449	6.6e-147	0.712	3	-	plastid;	DNA binding; chromatin binding;	Coil (COILS); Coil (COILS); IPR009057 (G3DSA:1.10.10.GENE3D); IPR001005 (PFAM); IPR025756 (PFAM); IPR006447 (TIGRFAM); PTHR31314 (PANTHER); PTHR31314:SF0 (PANTHER); IPR017930 (PROSITE_PROFILES); IPR009057 (SUPERFAMILY)
7	SiMYB007	Os02g0114800	305	1.9e-136	0.759	4	regulation of transcription, DNA-dependent; positive regulation of cellular biosynthetic process;	-	DNA binding; chromatin binding;	IPR001005 (SMART); IPR009057 (G3DSA:1.10.10.GENE3D); IPR001005 (PFAM); PTHR10641 (PANTHER); PTHR10641:SF30 (PANTHER); IPR017930 (PROSITE_PROFILES); IPR009057 (SUPERFAMILY)
8	SiMYB008	Os02g0271900	289	1.3e-18	0.684	6	response to hormone stimulus; regulation of transcription, DNA-dependent; response to oxygen-containing compound;	plastid;	chromatin binding; DNA binding;	IPR001005 (SMART); IPR009057 (G3DSA:1.10.10.GENE3D); IPR001005 (PFAM); PTHR10641 (PANTHER); SIGNAL_PEPTIDE_C_REGION (PHOBIUS); SIGNAL_PEPTIDE_N_REGION (PHOBIUS); SIGNAL_PEPTIDE_H_REGION (PHOBIUS); SIGNAL_PEPTIDE (PHOBIUS); NON_CYTOPLASMIC_DOMAIN (PHOBIUS); IPR017930 (PROSITE_PROFILES); IPR009057 (SUPERFAMILY)
9	SiMYB009	Os02g0325600	401	3.6e-109	0.697	4	-	intracellular membrane-bounded organelle; cytoplasmic part;	DNA binding; chromatin binding;	IPR006447 (TIGRFAM); IPR009057 (G3DSA:1.10.10.GENE3D); IPR001005 (PFAM); PTHR31003:SF0 (PANTHER); PTHR31003 (PANTHER); IPR017930 (PROSITE_PROFILES); IPR009057 (SUPERFAMILY)
10	SiMYB010	Os02g0551400	910	4.7e-162	0.6	2	-	-	chromatin binding; DNA binding;	IPR001005 (SMART); IPR009057 (G3DSA:1.10.10.GENE3D); IPR001005 (PFAM); PTHR21717 (PANTHER); IPR017930 (PROSITE_PROFILES); IPR009057 (SUPERFAMILY)
11	SiMYB011	Os02g0579300	313	4e-114	0.82	12	response to jasmonic acid stimulus; response to gibberellin stimulus; response to UV-B; response to cadmium ion; trichome branching; response to salicylic acid stimulus; response to auxin stimulus; response to abscisic acid stimulus; response to ethylene stimulus; response to salt stress;	-	DNA binding; chromatin binding;	IPR001005 (SMART); IPR001005 (PFAM); IPR009057 (G3DSA:1.10.10.GENE3D); PTHR10641:SF30 (PANTHER); PTHR10641 (PANTHER); IPR017930 (PROSITE_PROFILES); IPR009057 (SUPERFAMILY)
12	SiMYB012	Os02g0618400	286	8.8e-84	0.816	4	regulation of transcription, DNA-dependent;	nucleus;	DNA binding; chromatin binding;	Coil (COILS); IPR001005 (SMART); IPR009057 (G3DSA:1.10.10.GENE3D); IPR001005 (PFAM); PTHR10641 (PANTHER); PTHR10641:SF30 (PANTHER); IPR017930 (PROSITE_PROFILES); IPR009057 (SUPERFAMILY)
13	SiMYB013	Os02g0624300	249	2.6e-107	0.843	11	response to jasmonic acid stimulus; response to gibberellin stimulus; response to salt stress; response to salicylic acid stimulus; response to auxin stimulus; response to abscisic acid stimulus; trichome branching; response to ethylene stimulus; response to cadmium ion;	-	DNA binding; chromatin binding;	IPR001005 (SMART); IPR001005 (PFAM); IPR009057 (G3DSA:1.10.10.GENE3D); PTHR10641 (PANTHER); PTHR10641:SF203 (PANTHER); IPR017930 (PROSITE_PROFILES); IPR009057 (SUPERFAMILY)
14	SiMYB014	Os04g0532800	295	3.2e-102	0.783	6	positive regulation of syringal lignin biosynthetic process; positive regulation of transcription, DNA-dependent; regulation of secondary cell wall biogenesis;	-	DNA binding; sequence-specific DNA binding transcription factor activity; chromatin binding;	IPR001005 (SMART); IPR001005 (PFAM); IPR009057 (G3DSA:1.10.10.GENE3D); PTHR10641 (PANTHER); PTHR10641:SF30 (PANTHER); IPR017930 (PROSITE_PROFILES); IPR009057 (SUPERFAMILY)
15	SiMYB015	Os08g0486300	297	5.8e-66	0.855	9	regulation of transcription, DNA-dependent; response to salicylic acid stimulus; cell morphogenesis; response to auxin stimulus; response to abscisic acid stimulus; response to stress;	nucleus;	DNA binding; chromatin binding;	IPR001005 (SMART); IPR001005 (PFAM); IPR009057 (G3DSA:1.10.10.GENE3D); PTHR10641:SF30 (PANTHER); PTHR10641 (PANTHER); IPR017930 (PROSITE_PROFILES); IPR009057 (SUPERFAMILY)
16	SiMYB016	Os04g0566600	281	3.2e-53	0.783	7	regulation of transcription, DNA-dependent; inflorescence development; abaxial cell fate specification;	plastid; nucleus;	DNA binding; chromatin binding;	IPR009057 (G3DSA:1.10.10.GENE3D); IPR001005 (PFAM); IPR006447 (TIGRFAM); PTHR31314 (PANTHER); IPR017930 (PROSITE_PROFILES); IPR009057 (SUPERFAMILY)
17	SiMYB017	Os06g0105800	290	8.3e-81	0.712	5	response to hormone stimulus; response to oxygen-containing compound; response to lipid;	-	DNA binding; chromatin binding;	IPR001005 (SMART); IPR006447 (TIGRFAM); IPR009057 (G3DSA:1.10.10.GENE3D); IPR001005 (PFAM); PTHR12802 (PANTHER); PTHR12802:SF22 (PANTHER); IPR017930 (PROSITE_PROFILES); IPR009057 (SUPERFAMILY)
18	SiMYB018	Os02g0685200	426	8e-119	0.708	5	response to oxygen-containing compound; response to hormone stimulus; response to lipid;	-	DNA binding; chromatin binding;	IPR001005 (SMART); IPR009057 (G3DSA:1.10.10.GENE3D); IPR001005 (PFAM); IPR006447 (TIGRFAM); PTHR12802:SF24 (PANTHER); PTHR12802 (PANTHER); IPR017930 (PROSITE_PROFILES); IPR009057 (SUPERFAMILY)
19	SiMYB019	Os02g0695200	343	4.9e-120	0.832	15	response to jasmonic acid stimulus; response to gibberellin stimulus; response to UV-B; response to salt stress; regulation of transcription, DNA-dependent; response to salicylic acid stimulus; response to auxin stimulus; response to chitin; response to abscisic acid stimulus; trichome branching; response to ethylene stimulus; response to cadmium ion;	nucleus;	DNA binding; chromatin binding;	IPR001005 (SMART); IPR009057 (G3DSA:1.10.10.GENE3D); IPR001005 (PFAM); PTHR10641 (PANTHER); PTHR10641:SF203 (PANTHER); IPR017930 (PROSITE_PROFILES); IPR009057 (SUPERFAMILY)
20	SiMYB020	Os02g0700300	275	1.7e-163	0.737	5	regulation of transcription, DNA-dependent;	mitochondrion;	sequence-specific DNA binding transcription factor activity; DNA binding; chromatin binding;	IPR006447 (TIGRFAM); IPR009057 (G3DSA:1.10.10.GENE3D); IPR001005 (PFAM); IPR025756 (PFAM); PTHR31499:SF0 (PANTHER); PTHR31499 (PANTHER); IPR017930 (PROSITE_PROFILES); IPR009057 (SUPERFAMILY)
21	SiMYB021	Os02g0732600	258	5.8e-93	0.853	12	response to jasmonic acid stimulus; response to gibberellin stimulus; response to UV-B; response to cadmium ion; trichome branching; response to salicylic acid stimulus; response to auxin stimulus; response to abscisic acid stimulus; response to ethylene stimulus; response to salt stress;	-	DNA binding; chromatin binding;	IPR001005 (SMART); IPR009057 (G3DSA:1.10.10.GENE3D); IPR001005 (PFAM); PTHR10641 (PANTHER); PTHR10641:SF30 (PANTHER); IPR017930 (PROSITE_PROFILES); IPR009057 (SUPERFAMILY)
22	SiMYB022	Os06g0221000	325	3.7e-122	0.82	7	response to jasmonic acid stimulus; response to UV-B; cell morphogenesis; response to salicylic acid stimulus; response to abscisic acid stimulus;	-	DNA binding; chromatin binding;	IPR001005 (SMART); IPR001005 (PFAM); IPR009057 (G3DSA:1.10.10.GENE3D); PTHR10641:SF30 (PANTHER); PTHR10641 (PANTHER); IPR017930 (PROSITE_PROFILES); IPR009057 (SUPERFAMILY)
23	SiMYB023	Os02g0786300	400	4.1e-116	0.829	12	response to jasmonic acid stimulus; response to gibberellin stimulus; response to salt stress; regulation of transcription, DNA-dependent; response to salicylic acid stimulus; response to auxin stimulus; trichome branching; response to ethylene stimulus; response to cadmium ion;	-	DNA binding; sequence-specific DNA binding transcription factor activity; chromatin binding;	IPR001005 (SMART); IPR001005 (PFAM); IPR009057 (G3DSA:1.10.10.GENE3D); PTHR10641 (PANTHER); PTHR10641:SF30 (PANTHER); IPR017930 (PROSITE_PROFILES); IPR009057 (SUPERFAMILY)
24	SiMYB024	Os02g0796500	679	0	0.72	8	phosphorelay signal transduction system; intracellular signal transduction; regulation of transcription, DNA-dependent; rhythmic process;	nucleus;	phosphorelay response regulator activity; DNA binding; chromatin binding;	IPR017053 (PIRSF); IPR001789 (SMART); IPR006447 (TIGRFAM); IPR001005 (PFAM); G3DSA:3.40.50.2300 (GENE3D); IPR009057 (G3DSA:1.10.10.GENE3D); IPR001789 (PFAM); PTHR26402:SF256 (PANTHER); PTHR26402 (PANTHER); IPR017930 (PROSITE_PROFILES); IPR001789 (PROSITE_PROFILES); IPR009057 (SUPERFAMILY); IPR011006 (SUPERFAMILY)
25	SiMYB025	Os07g0119300	358	3.6e-102	0.697	5	regulation of cellular process;	plastid; mitochondrion;	DNA binding; chromatin binding;	IPR009057 (G3DSA:1.10.10.GENE3D); IPR006447 (TIGRFAM); IPR001005 (PFAM); PTHR31003:SF0 (PANTHER); PTHR31003 (PANTHER); IPR017930 (PROSITE_PROFILES); IPR009057 (SUPERFAMILY)
26	SiMYB026	Os07g0139500	845	0	0.556	4	response to hormone stimulus; response to oxygen-containing compound;	-	chromatin binding; DNA binding;	Coil (COILS); IPR001005 (SMART); IPR009057 (G3DSA:1.10.10.GENE3D); PF13921 (PFAM); IPR001005 (PFAM); PTHR10641:SF186 (PANTHER); PTHR10641 (PANTHER); IPR017930 (PROSITE_PROFILES); IPR017877 (PROSITE_PROFILES); IPR009057 (SUPERFAMILY)
27	SiMYB027	Os09g0401000	241	5.5e-62	0.59	4	response to hormone stimulus; response to oxygen-containing compound;	-	chromatin binding; DNA binding;	IPR001005 (SMART); IPR009057 (G3DSA:1.10.10.GENE3D); IPR001005 (PFAM); PTHR10641:SF30 (PANTHER); PTHR10641 (PANTHER); IPR017930 (PROSITE_PROFILES); IPR017877 (PROSITE_PROFILES); IPR009057 (SUPERFAMILY)
28	SiMYB028	Os01g0192300	310	7.2e-21	0.71	4	response to hormone stimulus; response to oxygen-containing compound;	-	DNA binding; chromatin binding;	IPR001005 (SMART); IPR001005 (PFAM); IPR006447 (TIGRFAM); IPR009057 (G3DSA:1.10.10.GENE3D); PTHR12374 (PANTHER); PTHR12374:SF12 (PANTHER); IPR017930 (PROSITE_PROFILES); IPR009057 (SUPERFAMILY)
29	SiMYB029	Os05g0449900	310	5.7e-23	0.713	4	response to hormone stimulus; response to oxygen-containing compound;	-	chromatin binding; DNA binding;	IPR001005 (SMART); IPR006447 (TIGRFAM); IPR009057 (G3DSA:1.10.10.GENE3D); IPR001005 (PFAM); PTHR25040 (PANTHER); PTHR25040:SF9 (PANTHER); IPR017930 (PROSITE_PROFILES); IPR009057 (SUPERFAMILY)
30	SiMYB030	Os03g0329900	422	8.6e-82	0.68	2	-	-	chromatin binding; DNA binding;	Coil (COILS); IPR025756 (PFAM); IPR001005 (PFAM); IPR006447 (TIGRFAM); IPR009057 (G3DSA:1.10.10.GENE3D); PTHR31314:SF0 (PANTHER); PTHR31314 (PANTHER); IPR017930 (PROSITE_PROFILES); IPR009057 (SUPERFAMILY)
31	SiMYB031	Os08g0248700	321	1.1e-72	0.841	7	response to hormone stimulus; regulation of transcription, DNA-dependent; cell morphogenesis; response to oxygen-containing compound;	-	DNA binding; sequence-specific DNA binding transcription factor activity; chromatin binding;	IPR001005 (SMART); IPR001005 (PFAM); IPR009057 (G3DSA:1.10.10.GENE3D); PTHR10641:SF30 (PANTHER); PTHR10641 (PANTHER); IPR017930 (PROSITE_PROFILES); IPR009057 (SUPERFAMILY)
32	SiMYB032	Os08g0346400	336	4.5e-93	0.716	3	-	mitochondrion;	DNA binding; chromatin binding;	Coil (COILS); IPR025756 (PFAM); IPR009057 (G3DSA:1.10.10.GENE3D); IPR006447 (TIGRFAM); IPR001005 (PFAM); PTHR31499 (PANTHER); PTHR31499:SF0 (PANTHER); IPR017930 (PROSITE_PROFILES); IPR009057 (SUPERFAMILY)
33	SiMYB033	Os09g0299200	313	1e-131	0.756	6	regulation of transcription, DNA-dependent;	plastid; mitochondrion;	sequence-specific DNA binding transcription factor activity; DNA binding; chromatin binding;	Coil (COILS); IPR001005 (PFAM); IPR009057 (G3DSA:1.10.10.GENE3D); IPR025756 (PFAM); IPR006447 (TIGRFAM); PTHR31314 (PANTHER); PTHR31314:SF0 (PANTHER); IPR017930 (PROSITE_PROFILES); IPR009057 (SUPERFAMILY)
34	SiMYB034	Os01g0853700	309	3.1e-21	0.68	11	response to jasmonic acid stimulus; mRNA modification; response to gibberellin stimulus; response to salt stress; regulation of transcription, DNA-dependent; response to salicylic acid stimulus; response to auxin stimulus; response to cadmium ion;	-	DNA binding; sequence-specific DNA binding transcription factor activity; chromatin binding;	IPR001005 (SMART); IPR006447 (TIGRFAM); IPR009057 (G3DSA:1.10.10.GENE3D); IPR001005 (PFAM); PTHR25040:SF70 (PANTHER); PTHR25040 (PANTHER); IPR017930 (PROSITE_PROFILES); IPR009057 (SUPERFAMILY)
35	SiMYB035	Os09g0395300	448	2.8e-84	0.76	5	inflorescence development; abaxial cell fate specification;	nucleus;	DNA binding; chromatin binding;	IPR006447 (TIGRFAM); IPR001005 (PFAM); IPR009057 (G3DSA:1.10.10.GENE3D); PTHR31496:SF0 (PANTHER); PTHR31496 (PANTHER); IPR009057 (SUPERFAMILY)
36	SiMYB036	Os09g0401000	267	5.1e-97	0.828	11	response to jasmonic acid stimulus; response to gibberellin stimulus; response to cadmium ion; trichome branching; response to salicylic acid stimulus; response to auxin stimulus; response to abscisic acid stimulus; response to ethylene stimulus; response to salt stress;	-	DNA binding; chromatin binding;	IPR001005 (SMART); IPR001005 (PFAM); IPR009057 (G3DSA:1.10.10.GENE3D); PTHR10641 (PANTHER); PTHR10641:SF30 (PANTHER); IPR017930 (PROSITE_PROFILES); IPR009057 (SUPERFAMILY)
37	SiMYB037	Os09g0401000	226	2.8e-82	0.891	11	response to jasmonic acid stimulus; response to gibberellin stimulus; response to cadmium ion; trichome branching; response to salicylic acid stimulus; response to auxin stimulus; response to abscisic acid stimulus; response to ethylene stimulus; response to salt stress;	-	DNA binding; chromatin binding;	IPR001005 (SMART); IPR009057 (G3DSA:1.10.10.GENE3D); IPR001005 (PFAM); PTHR10641:SF30 (PANTHER); PTHR10641 (PANTHER); IPR017930 (PROSITE_PROFILES); IPR009057 (SUPERFAMILY)
38	SiMYB038	Os09g0401000	278	1.4e-98	0.852	11	response to jasmonic acid stimulus; response to gibberellin stimulus; response to cadmium ion; trichome branching; response to salicylic acid stimulus; response to auxin stimulus; response to abscisic acid stimulus; response to ethylene stimulus; response to salt stress;	-	DNA binding; chromatin binding;	IPR001005 (SMART); IPR009057 (G3DSA:1.10.10.GENE3D); IPR001005 (PFAM); PTHR10641 (PANTHER); PTHR10641:SF30 (PANTHER); IPR017930 (PROSITE_PROFILES); IPR009057 (SUPERFAMILY)
39	SiMYB039	Os09g0401000	286	3.4e-98	0.784	4	cell morphogenesis; response to abscisic acid stimulus;	-	DNA binding; chromatin binding;	IPR001005 (SMART); IPR001005 (PFAM); IPR009057 (G3DSA:1.10.10.GENE3D); PTHR10641:SF30 (PANTHER); PTHR10641 (PANTHER); IPR017877 (PROSITE_PROFILES); IPR017930 (PROSITE_PROFILES); IPR009057 (SUPERFAMILY)
40	SiMYB040	Os08g0248700	359	3.9e-66	0.838	4	regulation of transcription, DNA-dependent;	-	sequence-specific DNA binding transcription factor activity; DNA binding; chromatin binding;	IPR001005 (SMART); IPR001005 (PFAM); IPR009057 (G3DSA:1.10.10.GENE3D); PTHR10641:SF30 (PANTHER); PTHR10641 (PANTHER); IPR017930 (PROSITE_PROFILES); IPR009057 (SUPERFAMILY)
41	SiMYB041	Os09g0532900	278	2.8e-147	0.866	4	cell morphogenesis; response to abscisic acid stimulus;	-	DNA binding; chromatin binding;	IPR001005 (SMART); IPR001005 (PFAM); IPR009057 (G3DSA:1.10.10.GENE3D); PTHR10641 (PANTHER); PTHR10641:SF30 (PANTHER); IPR017930 (PROSITE_PROFILES); IPR009057 (SUPERFAMILY)
42	SiMYB042	Os09g0538400	246	5.5e-149	0.822	11	response to jasmonic acid stimulus; response to gibberellin stimulus; response to UV-B; response to cadmium ion; trichome branching; response to salicylic acid stimulus; response to auxin stimulus; response to ethylene stimulus; response to salt stress;	-	DNA binding; chromatin binding;	IPR001005 (SMART); IPR001005 (PFAM); IPR009057 (G3DSA:1.10.10.GENE3D); PTHR10641:SF203 (PANTHER); PTHR10641 (PANTHER); IPR017930 (PROSITE_PROFILES); IPR009057 (SUPERFAMILY)
43	SiMYB043	Os01g0524500	388	3.1e-18	0.669	3	response to organic substance;	-	chromatin binding; DNA binding;	IPR001005 (SMART); IPR009057 (G3DSA:1.10.10.GENE3D); IPR001005 (PFAM); IPR006447 (TIGRFAM); PTHR31243 (PANTHER); IPR017930 (PROSITE_PROFILES); IPR017877 (PROSITE_PROFILES); IPR009057 (SUPERFAMILY)
44	SiMYB044	Os07g0497500	382	2e-137	0.804	11	response to salicylic acid stimulus; cell morphogenesis; response to auxin stimulus; response to abscisic acid stimulus; positive regulation of syringal lignin biosynthetic process; positive regulation of transcription, DNA-dependent; anther dehiscence; regulation of secondary cell wall biogenesis;	-	DNA binding; sequence-specific DNA binding transcription factor activity; chromatin binding;	IPR001005 (SMART); IPR009057 (G3DSA:1.10.10.GENE3D); IPR001005 (PFAM); PTHR10641 (PANTHER); PTHR10641:SF30 (PANTHER); IPR017930 (PROSITE_PROFILES); IPR009057 (SUPERFAMILY)
45	SiMYB045	Os07g0558100	362	5.2e-94	0.891	14	response to jasmonic acid stimulus; response to gibberellin stimulus; response to UV-B; response to salt stress; regulation of transcription, DNA-dependent; response to salicylic acid stimulus; response to auxin stimulus; response to abscisic acid stimulus; trichome branching; response to ethylene stimulus; response to cadmium ion;	nucleus;	DNA binding; chromatin binding;	IPR001005 (SMART); IPR001005 (PFAM); IPR009057 (G3DSA:1.10.10.GENE3D); PTHR10641 (PANTHER); PTHR10641:SF30 (PANTHER); IPR017930 (PROSITE_PROFILES); IPR009057 (SUPERFAMILY)
46	SiMYB046	Os09g0414300	318	1.9e-85	0.841	18	response to gibberellin stimulus; response to water deprivation; response to chitin; response to bacterium; response to salt stress; response to karrikin; stomatal movement; response to jasmonic acid stimulus; response to salicylic acid stimulus; very long-chain fatty acid biosynthetic process; response to light stimulus; response to cadmium ion; plant-type hypersensitive response; response to ab…	-	DNA binding; chromatin binding;	IPR001005 (SMART); IPR001005 (PFAM); IPR009057 (G3DSA:1.10.10.GENE3D); PTHR10641 (PANTHER); PTHR10641:SF30 (PANTHER); IPR017930 (PROSITE_PROFILES); IPR009057 (SUPERFAMILY)
47	SiMYB047	Os05g0140100	437	3.9e-75	0.832	9	response to jasmonic acid stimulus; response to UV-B; regulation of transcription, DNA-dependent; response to salicylic acid stimulus; secondary cell wall biogenesis; anther dehiscence;	-	DNA binding; sequence-specific DNA binding transcription factor activity; chromatin binding;	IPR001005 (SMART); IPR001005 (PFAM); IPR009057 (G3DSA:1.10.10.GENE3D); PTHR10641 (PANTHER); PTHR10641:SF30 (PANTHER); IPR017930 (PROSITE_PROFILES); IPR009057 (SUPERFAMILY)
48	SiMYB048	Os03g0325500	350	1.3e-121	0.685	3	-	mitochondrion;	DNA binding; chromatin binding;	Coil (COILS); IPR009057 (G3DSA:1.10.10.GENE3D); IPR006447 (TIGRFAM); IPR001005 (PFAM); IPR025756 (PFAM); PTHR31499 (PANTHER); PTHR31499:SF0 (PANTHER); IPR017930 (PROSITE_PROFILES); IPR009057 (SUPERFAMILY)
49	SiMYB049	Os07g0688200	314	4.3e-94	0.843	6	regulation of transcription, DNA-dependent; flower development; cell differentiation;	nucleus;	DNA binding; chromatin binding;	IPR001005 (SMART); IPR001005 (PFAM); IPR009057 (G3DSA:1.10.10.GENE3D); PTHR10641 (PANTHER); PTHR10641:SF30 (PANTHER); IPR017930 (PROSITE_PROFILES); IPR009057 (SUPERFAMILY)
50	SiMYB050	Os07g0695900	333	5.6e-87	0.5517	2	-	-	chromatin binding; DNA binding;	IPR001005 (SMART); IPR009057 (G3DSA:1.10.10.GENE3D); IPR001005 (PFAM); PTHR21717 (PANTHER); IPR017930 (PROSITE_PROFILES); IPR009057 (SUPERFAMILY)
51	SiMYB051	Os04g0676700	306	1e-124	0.712	7	regulation of transcription, DNA-dependent; response to organic substance;	nucleus;	zinc ion binding; DNA binding; sequence-specific DNA binding transcription factor activity; chromatin binding;	IPR001005 (SMART); IPR006447 (TIGRFAM); IPR009057 (G3DSA:1.10.10.GENE3D); IPR001005 (PFAM); PTHR12374 (PANTHER); PTHR12374:SF12 (PANTHER); IPR017930 (PROSITE_PROFILES); IPR017877 (PROSITE_PROFILES); IPR009057 (SUPERFAMILY)
52	SiMYB052	Os04g0665600	433	8.2e-150	0.717	3	-	plastid;	DNA binding; chromatin binding;	IPR001005 (PFAM); IPR025756 (PFAM); IPR006447 (TIGRFAM); IPR009057 (G3DSA:1.10.10.GENE3D); PTHR31314:SF0 (PANTHER); PTHR31314 (PANTHER); IPR017930 (PROSITE_PROFILES); IPR009057 (SUPERFAMILY)
53	SiMYB053	---NA---	1741	-	-	2	-	-	chromatin binding; DNA binding;	Coil (COILS); IPR001005 (SMART); IPR009057 (G3DSA:1.10.10.GENE3D); IPR001005 (PFAM); PTHR13992 (PANTHER); PTHR13992:SF7 (PANTHER); IPR017884 (PROSITE_PROFILES); SSF81995 (SUPERFAMILY); IPR009057 (SUPERFAMILY)
54	SiMYB054	Os03g0315400	357	3.2e-89	0.878	6	regulation of transcription, DNA-dependent; flower development; cell differentiation;	nucleus;	DNA binding; chromatin binding;	IPR001005 (SMART); IPR009057 (G3DSA:1.10.10.GENE3D); IPR001005 (PFAM); PTHR10641 (PANTHER); PTHR10641:SF30 (PANTHER); IPR017930 (PROSITE_PROFILES); IPR009057 (SUPERFAMILY)
55	SiMYB055	Os05g0140100	430	0	0.845	9	response to oxygen-containing compound; positive regulation of syringal lignin biosynthetic process; positive regulation of transcription, DNA-dependent; anther dehiscence; regulation of secondary cell wall biogenesis; response to organic substance;	-	DNA binding; sequence-specific DNA binding transcription factor activity; chromatin binding;	IPR001005 (SMART); IPR001005 (PFAM); IPR009057 (G3DSA:1.10.10.GENE3D); IPR022113 (PFAM); PTHR10641 (PANTHER); PTHR10641:SF30 (PANTHER); IPR017930 (PROSITE_PROFILES); IPR009057 (SUPERFAMILY)
56	SiMYB056	Os05g0449900	306	3.1e-21	0.714	4	response to hormone stimulus; response to oxygen-containing compound;	-	chromatin binding; DNA binding;	IPR001005 (SMART); IPR001005 (PFAM); IPR006447 (TIGRFAM); IPR009057 (G3DSA:1.10.10.GENE3D); PTHR12374 (PANTHER); PTHR12374:SF12 (PANTHER); IPR017930 (PROSITE_PROFILES); IPR009057 (SUPERFAMILY)
57	SiMYB057	Os05g0449900	110	1.1e-18	0.705	4	response to hormone stimulus; response to oxygen-containing compound;	-	chromatin binding; DNA binding;	IPR001005 (SMART); IPR001005 (PFAM); IPR006447 (TIGRFAM); IPR009057 (G3DSA:1.10.10.GENE3D); PTHR12374 (PANTHER); PTHR12374:SF12 (PANTHER); IPR017930 (PROSITE_PROFILES); IPR009057 (SUPERFAMILY)
58	SiMYB058	Os11g0700500	287	3e-56	0.814	4	regulation of transcription, DNA-dependent;	nucleus;	DNA binding; chromatin binding;	IPR001005 (SMART); IPR009057 (G3DSA:1.10.10.GENE3D); IPR001005 (PFAM); PTHR10641:SF30 (PANTHER); PTHR10641 (PANTHER); IPR017930 (PROSITE_PROFILES); IPR009057 (SUPERFAMILY)
59	SiMYB059	Os01g0975300	295	4.2e-56	0.825	4	regulation of transcription, DNA-dependent;	nucleus;	DNA binding; chromatin binding;	IPR001005 (SMART); IPR009057 (G3DSA:1.10.10.GENE3D); IPR001005 (PFAM); PTHR10641:SF30 (PANTHER); PTHR10641 (PANTHER); IPR017930 (PROSITE_PROFILES); IPR009057 (SUPERFAMILY)
60	SiMYB060	Os05g0350900	239	6.6e-33	0.641	8	response to hormone stimulus; single-organism process; response to oxygen-containing compound; developmental process; response to stress;	intracellular membrane-bounded organelle;	chromatin binding; DNA binding;	IPR001005 (SMART); IPR009057 (G3DSA:1.10.10.GENE3D); IPR001005 (PFAM); PTHR10641 (PANTHER); IPR017930 (PROSITE_PROFILES); IPR009057 (SUPERFAMILY)
61	SiMYB061	Os01g0841500	838	5.2e-26	0.703	2	-	-	DNA binding; chromatin binding;	IPR001005 (SMART); IPR009057 (G3DSA:1.10.10.GENE3D); IPR001005 (PFAM); PTHR10641:SF221 (PANTHER); PTHR10641 (PANTHER); IPR017930 (PROSITE_PROFILES); IPR009057 (SUPERFAMILY)
62	SiMYB062	Os05g0195700	300	2.6e-110	0.719	12	response to jasmonic acid stimulus; response to gibberellin stimulus; response to cadmium ion; response to salicylic acid stimulus; response to auxin stimulus; mRNA modification; response to salt stress; regulation of transcription, DNA-dependent;	-	sequence-specific DNA binding transcription factor activity; DNA binding; chromatin binding; zinc ion binding;	IPR001878 (SMART); IPR001005 (SMART); IPR006447 (TIGRFAM); IPR001005 (PFAM); IPR009057 (G3DSA:1.10.10.GENE3D); PTHR12374 (PANTHER); PTHR12374:SF12 (PANTHER); IPR001878 (PROSITE_PROFILES); IPR017930 (PROSITE_PROFILES); IPR009057 (SUPERFAMILY)
63	SiMYB063	Os05g0589400	331	1.5e-56	0.769	3	-	-	DNA binding; zinc ion binding; chromatin binding;	IPR001005 (SMART); IPR001878 (SMART); IPR009057 (G3DSA:1.10.10.GENE3D); IPR001005 (PFAM); IPR006447 (TIGRFAM); PTHR31243 (PANTHER); PTHR31243:SF0 (PANTHER); IPR017930 (PROSITE_PROFILES); IPR009057 (SUPERFAMILY)
64	SiMYB064	Os05g0579600	99	2.6e-37	0.734	7	embryo development ending in seed dormancy; gravitropism; response to red light;	nucleus; mitochondrion;	DNA binding; chromatin binding;	IPR001005 (SMART); IPR001005 (PFAM); IPR009057 (G3DSA:1.10.10.GENE3D); PTHR25040 (PANTHER); PTHR25040:SF73 (PANTHER); SIGNAL_PEPTIDE_C_REGION (PHOBIUS); SIGNAL_PEPTIDE_N_REGION (PHOBIUS); SIGNAL_PEPTIDE_H_REGION (PHOBIUS); NON_CYTOPLASMIC_DOMAIN (PHOBIUS); SIGNAL_PEPTIDE (PHOBIUS); IPR017884 (PROSITE_PROFILES); IPR009057 (SUPERFAMILY)
65	SiMYB065	Os05g0568200	210	2.2e-67	0.82	4	response to oxygen-containing compound; response to hormone stimulus;	-	DNA binding; chromatin binding;	IPR001005 (SMART); IPR001005 (PFAM); IPR009057 (G3DSA:1.10.10.GENE3D); PTHR10641 (PANTHER); PTHR10641:SF30 (PANTHER); IPR017930 (PROSITE_PROFILES); IPR009057 (SUPERFAMILY)
66	SiMYB066	Os05g0553400	286	2.4e-78	0.872	9	regulation of transcription, DNA-dependent; response to salicylic acid stimulus; response to auxin stimulus; response to abscisic acid stimulus; response to stress;	nucleus;	DNA binding; sequence-specific DNA binding transcription factor activity; chromatin binding;	IPR001005 (SMART); IPR001005 (PFAM); IPR009057 (G3DSA:1.10.10.GENE3D); PTHR10641 (PANTHER); PTHR10641:SF30 (PANTHER); IPR017930 (PROSITE_PROFILES); IPR009057 (SUPERFAMILY)
67	SiMYB067	Os01g0702700	312	3e-111	0.783	9	response to oxygen-containing compound; positive regulation of syringal lignin biosynthetic process; positive regulation of transcription, DNA-dependent; anther dehiscence; regulation of secondary cell wall biogenesis; response to organic substance;	-	DNA binding; sequence-specific DNA binding transcription factor activity; chromatin binding;	IPR001005 (SMART); IPR009057 (G3DSA:1.10.10.GENE3D); IPR001005 (PFAM); PTHR10641 (PANTHER); PTHR10641:SF30 (PANTHER); IPR017930 (PROSITE_PROFILES); IPR009057 (SUPERFAMILY)
68	SiMYB068	Os05g0491500	265	5.4e-139	0.715	3	-	mitochondrion;	DNA binding; chromatin binding;	Coil (COILS); IPR001005 (PFAM); IPR006447 (TIGRFAM); IPR009057 (G3DSA:1.10.10.GENE3D); IPR025756 (PFAM); PTHR31314 (PANTHER); PTHR31314:SF1 (PANTHER); IPR017930 (PROSITE_PROFILES); IPR009057 (SUPERFAMILY)
69	SiMYB069	Os05g0488600	393	0	0.713	3	-	mitochondrion;	DNA binding; chromatin binding;	IPR006447 (TIGRFAM); IPR009057 (G3DSA:1.10.10.GENE3D); IPR001005 (PFAM); IPR025756 (PFAM); PTHR31499 (PANTHER); PTHR31499:SF0 (PANTHER); IPR017930 (PROSITE_PROFILES); IPR009057 (SUPERFAMILY)
70	SiMYB070	Os05g0459000	618	0	0.694	9	response to lipid; response to inorganic substance; response to hormone stimulus; response to abiotic stimulus; response to oxygen-containing compound; response to stress;	plastid;	DNA binding; chromatin binding;	IPR001005 (SMART); IPR001005 (PFAM); IPR009057 (G3DSA:1.10.10.GENE3D); PTHR10641 (PANTHER); PTHR10641:SF221 (PANTHER); IPR017930 (PROSITE_PROFILES); IPR009057 (SUPERFAMILY)
71	SiMYB071	Os05g0449900	297	9.8e-136	0.689	4	response to organic substance;	-	zinc ion binding; DNA binding; chromatin binding;	IPR001005 (SMART); IPR006447 (TIGRFAM); IPR009057 (G3DSA:1.10.10.GENE3D); IPR001005 (PFAM); PTHR25040:SF70 (PANTHER); PTHR25040 (PANTHER); IPR017877 (PROSITE_PROFILES); IPR017930 (PROSITE_PROFILES); IPR009057 (SUPERFAMILY)
72	SiMYB072	Os05g0442400	187	1.3e-77	0.665	4	response to chemical stimulus;	-	zinc ion binding; DNA binding; chromatin binding;	IPR001005 (SMART); IPR001005 (PFAM); IPR009057 (G3DSA:1.10.10.GENE3D); IPR006447 (TIGRFAM); PTHR25040:SF114 (PANTHER); PTHR25040 (PANTHER); IPR017930 (PROSITE_PROFILES); IPR017877 (PROSITE_PROFILES); IPR009057 (SUPERFAMILY)
73	SiMYB073	Os05g0350900	354	1e-54	0.809	14	response to jasmonic acid stimulus; response to gibberellin stimulus; response to water deprivation; response to salt stress; regulation of transcription, DNA-dependent; response to salicylic acid stimulus; response to auxin stimulus; response to chitin; response to abscisic acid stimulus; response to ethylene stimulus; response to cadmium ion;	plastid;	DNA binding; chromatin binding;	IPR001005 (SMART); IPR001005 (PFAM); IPR009057 (G3DSA:1.10.10.GENE3D); PTHR10641 (PANTHER); IPR017930 (PROSITE_PROFILES); IPR009057 (SUPERFAMILY)
74	SiMYB074	Os11g0700500	240	5.8e-104	0.795	4	regulation of transcription, DNA-dependent;	nucleus;	DNA binding; chromatin binding;	IPR001005 (SMART); IPR009057 (G3DSA:1.10.10.GENE3D); IPR001005 (PFAM); PTHR10641 (PANTHER); PTHR10641:SF30 (PANTHER); IPR017930 (PROSITE_PROFILES); IPR009057 (SUPERFAMILY)
75	SiMYB075	Os07g0688200	294	4.7e-81	0.827	4	cellular process; multicellular organismal development;	-	DNA binding; chromatin binding;	IPR001005 (SMART); IPR009057 (G3DSA:1.10.10.GENE3D); IPR001005 (PFAM); PTHR10641 (PANTHER); PTHR10641:SF30 (PANTHER); IPR017930 (PROSITE_PROFILES); IPR009057 (SUPERFAMILY)
76	SiMYB076	Os01g0285300	412	3.2e-55	0.815	7	positive regulation of syringal lignin biosynthetic process; positive regulation of transcription, DNA-dependent; anther dehiscence; regulation of secondary cell wall biogenesis;	-	DNA binding; sequence-specific DNA binding transcription factor activity; chromatin binding;	IPR001005 (SMART); IPR001005 (PFAM); IPR009057 (G3DSA:1.10.10.GENE3D); PTHR10641:SF30 (PANTHER); PTHR10641 (PANTHER); IPR017930 (PROSITE_PROFILES); IPR009057 (SUPERFAMILY)
77	SiMYB077	Os12g0586300	390	9.5e-77	0.779	4	-	mitochondrion; plastid;	DNA binding; chromatin binding;	IPR001005 (PFAM); IPR006447 (TIGRFAM); IPR009057 (G3DSA:1.10.10.GENE3D); PTHR31003:SF0 (PANTHER); PTHR31003 (PANTHER); IPR017930 (PROSITE_PROFILES); IPR009057 (SUPERFAMILY)
78	SiMYB078	Os03g0766500	216	1.1e-33	0.779	7	regulation of transcription, DNA-dependent; inflorescence development; abaxial cell fate specification;	plastid; nucleus;	DNA binding; chromatin binding;	IPR006447 (TIGRFAM); IPR009057 (G3DSA:1.10.10.GENE3D); IPR001005 (PFAM); PTHR31496 (PANTHER); PTHR31496:SF0 (PANTHER); SignalP-TM (SIGNALP_GRAM_POSITIVE); IPR009057 (SUPERFAMILY)
79	SiMYB079	Os01g0977300	268	4.2e-50	0.782	14	response to jasmonic acid stimulus; response to gibberellin stimulus; response to water deprivation; response to salt stress; response to salicylic acid stimulus; response to auxin stimulus; response to chitin; response to abscisic acid stimulus; regulation of cellular process; response to ethylene stimulus; response to cadmium ion;	plastid;	DNA binding; chromatin binding;	IPR001005 (SMART); IPR009057 (G3DSA:1.10.10.GENE3D); IPR001005 (PFAM); PTHR10641 (PANTHER); IPR017930 (PROSITE_PROFILES); IPR009057 (SUPERFAMILY)
80	SiMYB080	Os06g0105800	327	3.7e-142	0.733	11	response to jasmonic acid stimulus; response to gibberellin stimulus; response to cadmium ion; response to salicylic acid stimulus; response to auxin stimulus; response to abscisic acid stimulus; response to ethylene stimulus; response to salt stress;	plastid;	DNA binding; chromatin binding;	IPR001005 (SMART); IPR001005 (PFAM); IPR009057 (G3DSA:1.10.10.GENE3D); IPR006447 (TIGRFAM); PTHR12802 (PANTHER); PTHR12802:SF22 (PANTHER); IPR017930 (PROSITE_PROFILES); IPR009057 (SUPERFAMILY)
81	SiMYB081	Os06g0112700	349	3e-97	0.857	12	response to jasmonic acid stimulus; response to gibberellin stimulus; response to UV-B; response to cadmium ion; trichome branching; response to salicylic acid stimulus; response to auxin stimulus; response to abscisic acid stimulus; response to ethylene stimulus; response to salt stress;	-	DNA binding; chromatin binding;	IPR001005 (SMART); IPR009057 (G3DSA:1.10.10.GENE3D); IPR001005 (PFAM); PTHR10641 (PANTHER); PTHR10641:SF30 (PANTHER); IPR017930 (PROSITE_PROFILES); IPR009057 (SUPERFAMILY)
82	SiMYB082	Os06g0183100	666	0	0.7	8	regulation of multicellular organismal development; regulation of transcription, DNA-dependent; rhythmic process; phosphorelay signal transduction system;	nucleus;	DNA binding; chromatin binding; phosphorelay response regulator activity;	IPR017053 (PIRSF); IPR001789 (SMART); IPR001789 (PFAM); IPR001005 (PFAM); G3DSA:3.40.50.2300 (GENE3D); IPR006447 (TIGRFAM); IPR009057 (G3DSA:1.10.10.GENE3D); PTHR26402:SF256 (PANTHER); PTHR26402 (PANTHER); IPR017930 (PROSITE_PROFILES); IPR001789 (PROSITE_PROFILES); IPR011006 (SUPERFAMILY); IPR009057 (SUPERFAMILY)
83	SiMYB083	Os04g0676700	317	7.2e-20	0.716	12	response to jasmonic acid stimulus; mRNA modification; response to gibberellin stimulus; response to salt stress; regulation of transcription, DNA-dependent; response to salicylic acid stimulus; response to auxin stimulus; response to cadmium ion;	nucleus;	DNA binding; sequence-specific DNA binding transcription factor activity; chromatin binding;	IPR001005 (SMART); IPR006447 (TIGRFAM); IPR009057 (G3DSA:1.10.10.GENE3D); IPR001005 (PFAM); PTHR31243:SF1 (PANTHER); PTHR31243 (PANTHER); IPR017930 (PROSITE_PROFILES); IPR009057 (SUPERFAMILY)
84	SiMYB084	Os01g0142500	287	9.8e-17	0.695	11	response to jasmonic acid stimulus; mRNA modification; response to gibberellin stimulus; response to salt stress; regulation of transcription, DNA-dependent; response to salicylic acid stimulus; response to auxin stimulus; response to cadmium ion;	-	DNA binding; sequence-specific DNA binding transcription factor activity; chromatin binding;	IPR001005 (SMART); IPR001005 (PFAM); IPR006447 (TIGRFAM); IPR009057 (G3DSA:1.10.10.GENE3D); PTHR31243:SF1 (PANTHER); PTHR31243 (PANTHER); IPR017930 (PROSITE_PROFILES); IPR009057 (SUPERFAMILY)
85	SiMYB085	Os06g0205100	230	2.8e-71	0.683	4	response to hormone stimulus; response to oxygen-containing compound;	-	chromatin binding; DNA binding;	IPR001005 (SMART); IPR001005 (PFAM); IPR009057 (G3DSA:1.10.10.GENE3D); PTHR10641:SF203 (PANTHER); PTHR10641 (PANTHER); IPR017930 (PROSITE_PROFILES); IPR009057 (SUPERFAMILY)
86	SiMYB086	Os06g0221000	322	1.3e-145	0.798	11	response to jasmonic acid stimulus; response to gibberellin stimulus; response to cadmium ion; trichome branching; response to salicylic acid stimulus; response to auxin stimulus; response to abscisic acid stimulus; response to ethylene stimulus; response to salt stress;	-	DNA binding; chromatin binding;	IPR001005 (SMART); IPR001005 (PFAM); IPR009057 (G3DSA:1.10.10.GENE3D); PTHR10641:SF30 (PANTHER); PTHR10641 (PANTHER); IPR017930 (PROSITE_PROFILES); IPR009057 (SUPERFAMILY)
87	SiMYB087	Os06g0258000	293	1.1e-80	0.883	11	response to jasmonic acid stimulus; response to gibberellin stimulus; response to cadmium ion; trichome branching; response to salicylic acid stimulus; response to auxin stimulus; response to abscisic acid stimulus; response to ethylene stimulus; response to salt stress;	-	DNA binding; chromatin binding;	IPR001005 (SMART); IPR001005 (PFAM); IPR009057 (G3DSA:1.10.10.GENE3D); PTHR10641:SF30 (PANTHER); PTHR10641 (PANTHER); IPR017930 (PROSITE_PROFILES); IPR009057 (SUPERFAMILY)
88	SiMYB088	Os01g0853700	310	3.3e-19	0.762	12	response to jasmonic acid stimulus; mRNA modification; response to gibberellin stimulus; response to salt stress; regulation of transcription, DNA-dependent; response to salicylic acid stimulus; response to auxin stimulus; response to cadmium ion;	nucleus;	DNA binding; sequence-specific DNA binding transcription factor activity; chromatin binding;	IPR001005 (SMART); IPR001005 (PFAM); IPR006447 (TIGRFAM); IPR009057 (G3DSA:1.10.10.GENE3D); PTHR25040:SF9 (PANTHER); PTHR25040 (PANTHER); IPR017930 (PROSITE_PROFILES); IPR009057 (SUPERFAMILY)
89	SiMYB089	Os01g0239000	455	7.3e-45	0.695	4	regulation of primary metabolic process; signal transduction;	-	chromatin binding; DNA binding;	IPR001005 (PFAM); IPR009057 (G3DSA:1.10.10.GENE3D); IPR006447 (TIGRFAM); PTHR31312:SF0 (PANTHER); PTHR31312 (PANTHER); IPR017930 (PROSITE_PROFILES); IPR009057 (SUPERFAMILY)
90	SiMYB090	Os06g0664800	332	7.8e-133	0.713	3	-	mitochondrion;	DNA binding; chromatin binding;	IPR009057 (G3DSA:1.10.10.GENE3D); IPR006447 (TIGRFAM); IPR025756 (PFAM); IPR001005 (PFAM); PTHR31499 (PANTHER); PTHR31499:SF0 (PANTHER); IPR017930 (PROSITE_PROFILES); IPR009057 (SUPERFAMILY)
91	SiMYB091	Os02g0182100	713	7.1e-73	0.697	7	regulation of transcription, DNA-dependent; rhythmic process; phosphorelay signal transduction system;	nucleus;	DNA binding; chromatin binding; phosphorelay response regulator activity;	IPR001789 (SMART); G3DSA:3.40.50.2300 (GENE3D); IPR006447 (TIGRFAM); IPR001789 (PFAM); IPR009057 (G3DSA:1.10.10.GENE3D); IPR001005 (PFAM); PTHR26402 (PANTHER); PTHR26402:SF256 (PANTHER); IPR017930 (PROSITE_PROFILES); IPR001789 (PROSITE_PROFILES); IPR011006 (SUPERFAMILY); IPR009057 (SUPERFAMILY)
92	SiMYB092	Os01g0853700	292	4.9e-22	0.688	4	response to hormone stimulus; response to oxygen-containing compound;	-	chromatin binding; DNA binding;	IPR001005 (SMART); IPR001005 (PFAM); IPR009057 (G3DSA:1.10.10.GENE3D); IPR006447 (TIGRFAM); PTHR25040 (PANTHER); PTHR25040:SF70 (PANTHER); IPR017930 (PROSITE_PROFILES); IPR009057 (SUPERFAMILY)
93	SiMYB093	Os02g0182100	678	1.2e-106	0.668	4	phosphorelay signal transduction system;	-	DNA binding; chromatin binding; phosphorelay response regulator activity;	IPR017053 (PIRSF); IPR001789 (SMART); IPR001789 (PFAM); IPR006447 (TIGRFAM); IPR001005 (PFAM); IPR009057 (G3DSA:1.10.10.GENE3D); G3DSA:3.40.50.2300 (GENE3D); PTHR26402:SF256 (PANTHER); PTHR26402 (PANTHER); IPR001789 (PROSITE_PROFILES); IPR017930 (PROSITE_PROFILES); IPR009057 (SUPERFAMILY); IPR011006 (SUPERFAMILY)
94	SiMYB094	Os03g0722100	913	2.9e-93	0.57	5	-	nucleus;	zinc ion binding; chromatin binding; protein binding; DNA binding;	IPR000433 (SMART); IPR001005 (SMART); IPR000433 (PFAM); IPR007526 (PFAM); IPR009057 (G3DSA:1.10.10.GENE3D); IPR011991 (G3DSA:1.10.10.GENE3D); IPR001005 (PFAM); PTHR12802:SF4 (PANTHER); PTHR12802 (PANTHER); IPR000433 (PROSITE_PATTERNS); IPR017884 (PROSITE_PROFILES); IPR007526 (PROSITE_PROFILES); IPR000433 (PROSITE_PROFILES); SSF57850 (SUPERFAMILY); IPR009057 (SUPERFAMILY)
95	SiMYB095	Os01g0812000	275	1.3e-59	0.761	9	response to lipid; system development; response to hormone stimulus; cell morphogenesis; response to oxygen-containing compound; cell differentiation; metabolic process;	-	DNA binding; chromatin binding;	IPR001005 (SMART); IPR009057 (G3DSA:1.10.10.GENE3D); IPR001005 (PFAM); PTHR10641:SF30 (PANTHER); PTHR10641 (PANTHER); IPR017930 (PROSITE_PROFILES); IPR009057 (SUPERFAMILY)
96	SiMYB096	Os06g0679400	412	1e-133	0.733	14	response to jasmonic acid stimulus; response to gibberellin stimulus; response to salt stress; regulation of transcription, DNA-dependent; response to salicylic acid stimulus; response to auxin stimulus; response to chitin; trichome branching; response to ethylene stimulus; response to cadmium ion;	nucleus;	DNA binding; chromatin binding; catalytic activity;	IPR001005 (SMART); IPR001005 (PFAM); IPR009057 (G3DSA:1.10.10.GENE3D); PTHR10641 (PANTHER); PTHR10641:SF30 (PANTHER); IPR001345 (PROSITE_PATTERNS); IPR017930 (PROSITE_PROFILES); IPR009057 (SUPERFAMILY)
97	SiMYB097	Os06g0670300	242	3.1e-96	0.819	5	regulation of transcription, DNA-dependent;	plastid;	sequence-specific DNA binding transcription factor activity; DNA binding; chromatin binding;	IPR001005 (PFAM); IPR009057 (G3DSA:1.10.10.GENE3D); IPR006447 (TIGRFAM); PTHR31314:SF1 (PANTHER); PTHR31314 (PANTHER); IPR017930 (PROSITE_PROFILES); IPR009057 (SUPERFAMILY)
98	SiMYB098	Os06g0105800	342	1.5e-126	0.728	11	response to jasmonic acid stimulus; response to gibberellin stimulus; response to cadmium ion; response to salicylic acid stimulus; response to auxin stimulus; response to abscisic acid stimulus; response to ethylene stimulus; response to salt stress;	plastid;	DNA binding; chromatin binding;	IPR001005 (SMART); IPR001005 (PFAM); IPR006447 (TIGRFAM); IPR009057 (G3DSA:1.10.10.GENE3D); PTHR12802 (PANTHER); PTHR12802:SF22 (PANTHER); IPR017930 (PROSITE_PROFILES); IPR009057 (SUPERFAMILY)
99	SiMYB099	Os06g0703900	473	4.8e-161	0.677	3	-	mitochondrion;	DNA binding; chromatin binding;	Coil (COILS); IPR001005 (PFAM); IPR025756 (PFAM); IPR006447 (TIGRFAM); IPR009057 (G3DSA:1.10.10.GENE3D); PTHR31314 (PANTHER); PTHR31314:SF0 (PANTHER); IPR017930 (PROSITE_PROFILES); IPR009057 (SUPERFAMILY)
100	SiMYB100	Os06g0728700	437	2.3e-163	0.66	10	response to cadmium ion; response to gibberellin stimulus; response to abscisic acid stimulus; response to salt stress; response to auxin stimulus; response to salicylic acid stimulus; response to jasmonic acid stimulus; response to ethylene stimulus;	-	DNA binding; chromatin binding;	IPR001005 (SMART); IPR006447 (TIGRFAM); IPR009057 (G3DSA:1.10.10.GENE3D); IPR001005 (PFAM); PTHR12802 (PANTHER); PTHR12802:SF25 (PANTHER); IPR017930 (PROSITE_PROFILES); IPR009057 (SUPERFAMILY)
101	SiMYB101	Os01g0239000	465	1.4e-63	0.728	6	phosphorelay signal transduction system; intracellular signal transduction; regulation of transcription, DNA-dependent;	-	phosphorelay response regulator activity; DNA binding; chromatin binding;	IPR001005 (PFAM); IPR009057 (G3DSA:1.10.10.GENE3D); IPR006447 (TIGRFAM); PTHR31312:SF0 (PANTHER); PTHR31312 (PANTHER); IPR017930 (PROSITE_PROFILES); IPR009057 (SUPERFAMILY)
102	SiMYB102	Os01g0841500	801	3.8e-27	0.734	6	response to hormone stimulus; single-organism process; response to oxygen-containing compound; response to stress;	-	DNA binding; chromatin binding;	IPR001005 (SMART); IPR009057 (G3DSA:1.10.10.GENE3D); IPR001005 (PFAM); PTHR10641 (PANTHER); PTHR10641:SF221 (PANTHER); IPR017930 (PROSITE_PROFILES); IPR009057 (SUPERFAMILY)
103	SiMYB103	Os01g0844900	388	2.3e-17	0.746	9	phosphorelay signal transduction system; intracellular signal transduction; regulation of multicellular organismal development; regulation of transcription, DNA-dependent; rhythmic process;	nucleus;	phosphorelay response regulator activity; DNA binding; chromatin binding;	Coil (COILS); IPR006447 (TIGRFAM); IPR009057 (G3DSA:1.10.10.GENE3D); IPR001005 (PFAM); PTHR31442 (PANTHER); PTHR31442:SF1 (PANTHER); IPR017930 (PROSITE_PROFILES); IPR009057 (SUPERFAMILY)
104	SiMYB104	Os09g0538400	340	1.9e-60	0.824	14	response to jasmonic acid stimulus; response to gibberellin stimulus; response to UV-B; response to salt stress; regulation of transcription, DNA-dependent; response to salicylic acid stimulus; response to auxin stimulus; response to chitin; trichome branching; response to ethylene stimulus; response to cadmium ion;	nucleus;	DNA binding; chromatin binding;	Coil (COILS); IPR001005 (SMART); IPR009057 (G3DSA:1.10.10.GENE3D); IPR001005 (PFAM); PTHR10641 (PANTHER); PTHR10641:SF203 (PANTHER); IPR017930 (PROSITE_PROFILES); IPR009057 (SUPERFAMILY)
105	SiMYB105	Os01g0298400	291	2.6e-99	0.756	4	cellular process; multicellular organismal development;	-	DNA binding; chromatin binding;	IPR001005 (SMART); IPR009057 (G3DSA:1.10.10.GENE3D); IPR001005 (PFAM); PTHR10641 (PANTHER); PTHR10641:SF30 (PANTHER); IPR017930 (PROSITE_PROFILES); IPR009057 (SUPERFAMILY)
106	SiMYB106	Os01g0285300	424	0	0.844	10	response to jasmonic acid stimulus; response to UV-B; response to salicylic acid stimulus; positive regulation of syringal lignin biosynthetic process; positive regulation of transcription, DNA-dependent; anther dehiscence; regulation of secondary cell wall biogenesis;	-	DNA binding; sequence-specific DNA binding transcription factor activity; chromatin binding;	IPR001005 (SMART); IPR009057 (G3DSA:1.10.10.GENE3D); IPR001005 (PFAM); IPR022113 (PFAM); PTHR10641:SF30 (PANTHER); PTHR10641 (PANTHER); IPR017930 (PROSITE_PROFILES); IPR009057 (SUPERFAMILY)
107	SiMYB107	Os01g0128000	299	1.1e-79	0.8	7	regulation of transcription, DNA-dependent; response to salicylic acid stimulus; response to auxin stimulus; response to abscisic acid stimulus;	nucleus;	DNA binding; chromatin binding;	IPR001005 (SMART); IPR001005 (PFAM); IPR009057 (G3DSA:1.10.10.GENE3D); PTHR10641:SF30 (PANTHER); PTHR10641 (PANTHER); IPR017930 (PROSITE_PROFILES); IPR017877 (PROSITE_PROFILES); IPR009057 (SUPERFAMILY)
108	SiMYB108	Os01g0142500	294	1.7e-131	0.69	4	response to organic substance;	-	zinc ion binding; DNA binding; chromatin binding;	IPR001005 (SMART); IPR009057 (G3DSA:1.10.10.GENE3D); IPR001005 (PFAM); IPR006447 (TIGRFAM); PTHR12374 (PANTHER); PTHR12374:SF12 (PANTHER); IPR017884 (PROSITE_PROFILES); IPR017930 (PROSITE_PROFILES); IPR009057 (SUPERFAMILY)
109	SiMYB109	Os01g0156000	244	1.8e-95	0.643	3	response to hormone stimulus;	-	chromatin binding; DNA binding;	IPR001005 (SMART); IPR006447 (TIGRFAM); IPR001005 (PFAM); IPR009057 (G3DSA:1.10.10.GENE3D); PTHR12802 (PANTHER); IPR017930 (PROSITE_PROFILES); IPR009057 (SUPERFAMILY)
110	SiMYB110	Os12g0613300	303	2.3e-88	0.64	13	regulation of programmed cell death; pollen maturation; anther dehiscence; response to oxygen-containing compound; response to lipid; nucleosome assembly; response to hormone stimulus;	nucleus; nucleosome;	telomeric DNA binding; sequence-specific DNA binding transcription factor activity; structure-specific DNA binding; chromatin binding;	Coil (COILS); IPR005818 (SMART); IPR001005 (SMART); IPR005818 (PFAM); IPR009057 (G3DSA:1.10.10.GENE3D); IPR011991 (G3DSA:1.10.10.GENE3D); IPR001005 (PFAM); PTHR21717 (PANTHER); IPR005818 (PROSITE_PROFILES); IPR017930 (PROSITE_PROFILES); IPR009057 (SUPERFAMILY); SSF46785 (SUPERFAMILY)
111	SiMYB111	Os01g0709000	262	2.3e-45	0.783	7	regulation of transcription, DNA-dependent; secondary cell wall biogenesis; positive regulation of cellular biosynthetic process; anther dehiscence;	-	DNA binding; sequence-specific DNA binding transcription factor activity; chromatin binding;	IPR001005 (SMART); IPR001005 (PFAM); IPR009057 (G3DSA:1.10.10.GENE3D); PTHR10641 (PANTHER); PTHR10641:SF30 (PANTHER); IPR017930 (PROSITE_PROFILES); IPR009057 (SUPERFAMILY)
112	SiMYB112	Os01g0702700	269	6.5e-60	0.769	8	response to hormone stimulus; response to oxygen-containing compound; positive regulation of syringal lignin biosynthetic process; positive regulation of transcription, DNA-dependent; regulation of secondary cell wall biogenesis;	-	DNA binding; sequence-specific DNA binding transcription factor activity; chromatin binding;	IPR001005 (SMART); IPR009057 (G3DSA:1.10.10.GENE3D); IPR001005 (PFAM); PTHR10641 (PANTHER); PTHR10641:SF30 (PANTHER); IPR017930 (PROSITE_PROFILES); IPR009057 (SUPERFAMILY)
113	SiMYB113	Os02g0325600	486	2.7e-43	0.7	4	signal transduction;	intracellular membrane-bounded organelle;	DNA binding; chromatin binding;	Coil (COILS); IPR009057 (G3DSA:1.10.10.GENE3D); IPR006447 (TIGRFAM); IPR001005 (PFAM); PTHR31003:SF0 (PANTHER); PTHR31003 (PANTHER); IPR017930 (PROSITE_PROFILES); IPR009057 (SUPERFAMILY)
114	SiMYB114	Os01g0187900	366	3e-145	0.737	12	response to jasmonic acid stimulus; response to gibberellin stimulus; response to cadmium ion; response to salicylic acid stimulus; response to auxin stimulus; mRNA modification; response to salt stress; regulation of transcription, DNA-dependent;	-	sequence-specific DNA binding transcription factor activity; DNA binding; chromatin binding; zinc ion binding;	IPR001005 (SMART); IPR001878 (SMART); IPR009057 (G3DSA:1.10.10.GENE3D); IPR006447 (TIGRFAM); IPR001005 (PFAM); PTHR31243 (PANTHER); PTHR31243:SF0 (PANTHER); IPR017930 (PROSITE_PROFILES); IPR009057 (SUPERFAMILY)
115	SiMYB115	Os01g0191900	256	3.8e-73	0.838	9	response to jasmonic acid stimulus; response to UV-B; regulation of transcription, DNA-dependent; response to salicylic acid stimulus; response to stress;	nucleus;	DNA binding; sequence-specific DNA binding transcription factor activity; chromatin binding;	IPR001005 (SMART); IPR001005 (PFAM); IPR009057 (G3DSA:1.10.10.GENE3D); PTHR10641 (PANTHER); PTHR10641:SF30 (PANTHER); IPR017930 (PROSITE_PROFILES); IPR009057 (SUPERFAMILY)
116	SiMYB116	Os01g0192300	307	2.1e-94	0.728	13	response to jasmonic acid stimulus; mRNA modification; response to gibberellin stimulus; response to salt stress; regulation of transcription, DNA-dependent; response to salicylic acid stimulus; response to auxin stimulus; response to cadmium ion;	nucleus;	DNA binding; sequence-specific DNA binding transcription factor activity; chromatin binding; zinc ion binding;	IPR001005 (SMART); IPR001878 (SMART); IPR009057 (G3DSA:1.10.10.GENE3D); IPR006447 (TIGRFAM); IPR001005 (PFAM); PTHR31243:SF0 (PANTHER); PTHR31243 (PANTHER); IPR017930 (PROSITE_PROFILES); IPR001878 (PROSITE_PROFILES); IPR009057 (SUPERFAMILY)
117	SiMYB117	Os01g0524500	292	3.5e-77	0.722	5	response to hormone stimulus; response to oxygen-containing compound;	-	zinc ion binding; DNA binding; chromatin binding;	IPR001005 (SMART); IPR006447 (TIGRFAM); IPR009057 (G3DSA:1.10.10.GENE3D); IPR001005 (PFAM); PTHR25040:SF70 (PANTHER); PTHR25040 (PANTHER); IPR017877 (PROSITE_PROFILES); IPR017930 (PROSITE_PROFILES); IPR009057 (SUPERFAMILY)
118	SiMYB118	Os01g0702700	327	3.1e-77	0.834	10	response to jasmonic acid stimulus; response to UV-B; response to salicylic acid stimulus; positive regulation of syringal lignin biosynthetic process; positive regulation of transcription, DNA-dependent; anther dehiscence; regulation of secondary cell wall biogenesis;	-	DNA binding; sequence-specific DNA binding transcription factor activity; chromatin binding;	IPR001005 (SMART); IPR001005 (PFAM); IPR009057 (G3DSA:1.10.10.GENE3D); PTHR10641:SF30 (PANTHER); PTHR10641 (PANTHER); IPR017930 (PROSITE_PROFILES); IPR009057 (SUPERFAMILY)
119	SiMYB119	Os01g0589300	298	9.6e-122	0.652	7	response to hormone stimulus; response to oxygen-containing compound; nucleosome assembly;	nucleosome; nucleus;	DNA binding; chromatin binding;	Coil (COILS); IPR001005 (SMART); IPR005818 (SMART); IPR005818 (PFAM); IPR001005 (PFAM); IPR011991 (G3DSA:1.10.10.GENE3D); IPR009057 (G3DSA:1.10.10.GENE3D); PTHR11467:SF9 (PANTHER); PTHR11467 (PANTHER); IPR017930 (PROSITE_PROFILES); IPR005818 (PROSITE_PROFILES); IPR009057 (SUPERFAMILY); SSF46785 (SUPERFAMILY)
120	SiMYB120	Os01g0603300	311	4.9e-92	0.703	12	response to jasmonic acid stimulus; response to gibberellin stimulus; response to cadmium ion; response to salicylic acid stimulus; response to auxin stimulus; mRNA modification; response to salt stress; regulation of transcription, DNA-dependent;	-	sequence-specific DNA binding transcription factor activity; DNA binding; chromatin binding; zinc ion binding;	IPR001878 (SMART); IPR001005 (SMART); IPR006447 (TIGRFAM); IPR009057 (G3DSA:1.10.10.GENE3D); IPR001005 (PFAM); PTHR31243:SF0 (PANTHER); PTHR31243 (PANTHER); IPR017930 (PROSITE_PROFILES); IPR001878 (PROSITE_PROFILES); IPR009057 (SUPERFAMILY)
121	SiMYB121	Os05g0579600	214	1.2e-36	0.742	8	response to red light; gravitropism; response to organic substance; embryo development ending in seed dormancy;	mitochondrion; nucleus;	DNA binding; chromatin binding;	IPR001005 (SMART); IPR001005 (PFAM); IPR009057 (G3DSA:1.10.10.GENE3D); PTHR25040 (PANTHER); PTHR25040:SF73 (PANTHER); IPR017884 (PROSITE_PROFILES); IPR009057 (SUPERFAMILY)
122	SiMYB122	Os01g0637800	264	1.8e-70	0.805	2	-	-	DNA binding; chromatin binding;	IPR001005 (SMART); IPR009057 (G3DSA:1.10.10.GENE3D); IPR001005 (PFAM); PTHR10641 (PANTHER); PTHR10641:SF30 (PANTHER); IPR017930 (PROSITE_PROFILES); IPR009057 (SUPERFAMILY)
123	SiMYB123	Os01g0637800	264	3.1e-62	0.809	2	-	-	DNA binding; chromatin binding;	IPR001005 (SMART); IPR009057 (G3DSA:1.10.10.GENE3D); IPR001005 (PFAM); PTHR10641 (PANTHER); PTHR10641:SF30 (PANTHER); IPR017930 (PROSITE_PROFILES); IPR009057 (SUPERFAMILY)
124	SiMYB124	Os05g0553400	308	3.1e-78	0.844	8	response to hormone stimulus; regulation of transcription, DNA-dependent; response to oxygen-containing compound; response to stress;	nucleus;	DNA binding; sequence-specific DNA binding transcription factor activity; chromatin binding;	IPR001005 (SMART); IPR009057 (G3DSA:1.10.10.GENE3D); IPR001005 (PFAM); PTHR10641:SF30 (PANTHER); PTHR10641 (PANTHER); IPR017930 (PROSITE_PROFILES); IPR009057 (SUPERFAMILY)
125	SiMYB125	Os01g0695900	278	2.5e-78	0.788	7	response to jasmonic acid stimulus; response to UV-B; cell morphogenesis; response to salicylic acid stimulus; response to lipid;	-	DNA binding; chromatin binding;	IPR001005 (SMART); IPR001005 (PFAM); IPR009057 (G3DSA:1.10.10.GENE3D); PTHR10641:SF203 (PANTHER); PTHR10641 (PANTHER); IPR017930 (PROSITE_PROFILES); IPR009057 (SUPERFAMILY)
126	SiMYB126	Os01g0702700	309	7.2e-153	0.83	7	positive regulation of syringal lignin biosynthetic process; positive regulation of transcription, DNA-dependent; anther dehiscence; regulation of secondary cell wall biogenesis;	-	DNA binding; sequence-specific DNA binding transcription factor activity; chromatin binding;	IPR001005 (SMART); IPR009057 (G3DSA:1.10.10.GENE3D); IPR001005 (PFAM); PTHR10641 (PANTHER); PTHR10641:SF30 (PANTHER); IPR017930 (PROSITE_PROFILES); IPR009057 (SUPERFAMILY)
127	SiMYB127	Os01g0708000	287	1.3e-90	0.6586	12	regulation of programmed cell death; pollen maturation; anther dehiscence; response to oxygen-containing compound; response to hormone stimulus; nucleosome assembly;	plastid; nucleosome; nucleus;	DNA binding; sequence-specific DNA binding transcription factor activity; chromatin binding;	Coil (COILS); IPR001005 (SMART); IPR005818 (SMART); IPR005818 (PFAM); IPR001005 (PFAM); IPR011991 (G3DSA:1.10.10.GENE3D); IPR009057 (G3DSA:1.10.10.GENE3D); PTHR21717 (PANTHER); IPR017930 (PROSITE_PROFILES); IPR005818 (PROSITE_PROFILES); IPR009057 (SUPERFAMILY)
128	SiMYB128	Os01g0709000	312	1e-132	0.819	7	positive regulation of syringal lignin biosynthetic process; positive regulation of transcription, DNA-dependent; regulation of secondary cell wall biogenesis; response to organic substance;	-	DNA binding; sequence-specific DNA binding transcription factor activity; chromatin binding;	IPR001005 (SMART); IPR009057 (G3DSA:1.10.10.GENE3D); IPR001005 (PFAM); PTHR10641 (PANTHER); PTHR10641:SF30 (PANTHER); IPR017930 (PROSITE_PROFILES); IPR009057 (SUPERFAMILY)
129	SiMYB129	Os01g0722300	285	5.9e-86	0.816	8	response to hormone stimulus; regulation of transcription, DNA-dependent; cell morphogenesis; response to oxygen-containing compound; response to stress;	-	DNA binding; sequence-specific DNA binding transcription factor activity; chromatin binding;	IPR001005 (SMART); IPR001005 (PFAM); IPR009057 (G3DSA:1.10.10.GENE3D); PTHR10641:SF30 (PANTHER); PTHR10641 (PANTHER); IPR017930 (PROSITE_PROFILES); IPR009057 (SUPERFAMILY)
130	SiMYB130	Os01g0812000	551	0	0.783	7	regulation of transcription, DNA-dependent; flower development; cell differentiation;	nucleus;	DNA binding; catalytic activity; chromatin binding;	IPR001005 (SMART); IPR016310 (PIRSF); IPR001005 (PFAM); IPR009057 (G3DSA:1.10.10.GENE3D); PTHR10641:SF30 (PANTHER); PTHR10641 (PANTHER); IPR017930 (PROSITE_PROFILES); IPR009057 (SUPERFAMILY)
131	SiMYB131	Os01g0841500	569	0	0.722	9	response to hormone stimulus; response to inorganic substance; response to abiotic stimulus; response to stress; response to oxygen-containing compound; response to lipid;	plastid;	chromatin binding; DNA binding;	IPR001005 (SMART); IPR009057 (G3DSA:1.10.10.GENE3D); IPR001005 (PFAM); PF13921 (PFAM); PTHR10641:SF221 (PANTHER); PTHR10641 (PANTHER); IPR017930 (PROSITE_PROFILES); IPR009057 (SUPERFAMILY)
132	SiMYB132	Os01g0844900	356	2.4e-44	0.761	14	phosphorelay signal transduction system; regulation of seed germination; intracellular signal transduction; regulation of shoot system development; regulation of transcription, DNA-dependent; regulation of anthocyanin metabolic process; rhythmic process; cytokinin mediated signaling pathway;	nucleus;	phosphorelay response regulator activity; identical protein binding; DNA binding; sequence-specific DNA binding transcription factor activity; chromatin binding;	IPR009057 (G3DSA:1.10.10.GENE3D); IPR001005 (PFAM); IPR006447 (TIGRFAM); PTHR31442:SF0 (PANTHER); PTHR31442 (PANTHER); NON_CYTOPLASMIC_DOMAIN (PHOBIUS); SIGNAL_PEPTIDE_H_REGION (PHOBIUS); SIGNAL_PEPTIDE_N_REGION (PHOBIUS); SIGNAL_PEPTIDE (PHOBIUS); SIGNAL_PEPTIDE_C_REGION (PHOBIUS); IPR017930 (PROSITE_PROFILES); SignalP-noTM (SIGNALP_EUK); IPR009057 (SUPERFAMILY)
133	SiMYB133	Os01g0850400	405	9.4e-159	0.783	14	response to jasmonic acid stimulus; response to gibberellin stimulus; response to water deprivation; response to salt stress; regulation of transcription, DNA-dependent; response to salicylic acid stimulus; response to auxin stimulus; response to chitin; response to abscisic acid stimulus; response to ethylene stimulus; response to cadmium ion;	plastid;	DNA binding; chromatin binding;	IPR001005 (SMART); IPR001005 (PFAM); IPR009057 (G3DSA:1.10.10.GENE3D); PTHR10641 (PANTHER); IPR017930 (PROSITE_PROFILES); IPR009057 (SUPERFAMILY)
134	SiMYB134	Os01g0853700	294	4.2e-118	0.712	4	response to organic substance;	-	zinc ion binding; DNA binding; chromatin binding;	IPR001005 (SMART); IPR006447 (TIGRFAM); IPR001005 (PFAM); IPR009057 (G3DSA:1.10.10.GENE3D); PTHR25040 (PANTHER); PTHR25040:SF70 (PANTHER); IPR017930 (PROSITE_PROFILES); IPR017884 (PROSITE_PROFILES); IPR009057 (SUPERFAMILY)
135	SiMYB135	Os01g0855400	462	7.2e-69	0.698	6	response to hormone stimulus; response to stress; response to oxygen-containing compound;	plastid;	DNA binding; chromatin binding;	IPR001005 (SMART); IPR001005 (PFAM); IPR009057 (G3DSA:1.10.10.GENE3D); PTHR10641:SF217 (PANTHER); PTHR10641 (PANTHER); IPR017930 (PROSITE_PROFILES); IPR009057 (SUPERFAMILY)
136	SiMYB136	Os01g0863300	185	6.5e-70	0.642	3	response to chemical stimulus;	-	chromatin binding; DNA binding;	IPR001005 (SMART); IPR009057 (G3DSA:1.10.10.GENE3D); IPR006447 (TIGRFAM); IPR001005 (PFAM); PTHR25040:SF114 (PANTHER); PTHR25040 (PANTHER); IPR017930 (PROSITE_PROFILES); IPR009057 (SUPERFAMILY)
137	SiMYB137	Os02g0182100	578	1.2e-91	0.667	7	regulation of primary metabolic process; regulation of multicellular organismal development; regulation of gene expression; phosphorelay signal transduction system;	-	phosphorelay response regulator activity; chromatin binding; DNA binding;	IPR017053 (PIRSF); IPR001789 (SMART); IPR006447 (TIGRFAM); IPR001005 (PFAM); IPR009057 (G3DSA:1.10.10.GENE3D); IPR001789 (PFAM); G3DSA:3.40.50.2300 (GENE3D); PTHR26402 (PANTHER); PTHR26402:SF256 (PANTHER); IPR001789 (PROSITE_PROFILES); IPR017930 (PROSITE_PROFILES); IPR009057 (SUPERFAMILY); IPR011006 (SUPERFAMILY)
138	SiMYB138	Os09g0124200	294	2.1e-13	0.6486	2	-	-	chromatin binding; DNA binding;	IPR001005 (SMART); IPR009057 (G3DSA:1.10.10.GENE3D); IPR001005 (PFAM); PTHR12802 (PANTHER); PTHR12802:SF4 (PANTHER); IPR017884 (PROSITE_PROFILES); IPR009057 (SUPERFAMILY)
139	SiMYB139	Os01g0971800	253	4.8e-52	0.831	14	phosphorelay signal transduction system; regulation of seed germination; intracellular signal transduction; regulation of shoot system development; regulation of transcription, DNA-dependent; regulation of anthocyanin metabolic process; rhythmic process; cytokinin mediated signaling pathway;	nucleus;	phosphorelay response regulator activity; identical protein binding; DNA binding; sequence-specific DNA binding transcription factor activity; chromatin binding;	IPR006447 (TIGRFAM); IPR001005 (PFAM); IPR009057 (G3DSA:1.10.10.GENE3D); PTHR31442:SF0 (PANTHER); PTHR31442 (PANTHER); IPR017930 (PROSITE_PROFILES); IPR009057 (SUPERFAMILY)
140	SiMYB140	Os08g0157600	116	1.5e-41	0.76	10	response to cadmium ion; response to gibberellin stimulus; response to abscisic acid stimulus; response to salt stress; response to auxin stimulus; response to salicylic acid stimulus; response to jasmonic acid stimulus; response to ethylene stimulus;	-	DNA binding; chromatin binding;	IPR001005 (SMART); IPR009057 (G3DSA:1.10.10.GENE3D); IPR001005 (PFAM); IPR006447 (TIGRFAM); PTHR12802 (PANTHER); PTHR12802:SF23 (PANTHER); IPR017930 (PROSITE_PROFILES); IPR009057 (SUPERFAMILY)
141	SiMYB141	Os08g0151300	292	1.5e-65	0.528	3	regulation of cellular process;	-	chromatin binding; DNA binding;	IPR001005 (SMART); IPR009057 (G3DSA:1.10.10.GENE3D); IPR001005 (PFAM); PTHR10641:SF30 (PANTHER); PTHR10641 (PANTHER); IPR017930 (PROSITE_PROFILES); IPR009057 (SUPERFAMILY)
142	SiMYB142	Os01g0192300	338	8.4e-39	0.815	5	regulation of transcription, DNA-dependent;	-	sequence-specific DNA binding transcription factor activity; DNA binding; zinc ion binding; chromatin binding;	IPR001005 (SMART); IPR006447 (TIGRFAM); IPR009057 (G3DSA:1.10.10.GENE3D); IPR001005 (PFAM); PTHR31243 (PANTHER); PTHR31243:SF0 (PANTHER); IPR017930 (PROSITE_PROFILES); IPR009057 (SUPERFAMILY)
143	SiMYB143	Os08g0144000	371	3e-55	0.765	13	response to jasmonic acid stimulus; mRNA modification; response to gibberellin stimulus; response to salt stress; regulation of transcription, DNA-dependent; response to salicylic acid stimulus; response to auxin stimulus; response to cadmium ion;	nucleus;	zinc ion binding; DNA binding; sequence-specific DNA binding transcription factor activity; chromatin binding;	IPR001005 (SMART); IPR001878 (SMART); IPR001005 (PFAM); IPR006447 (TIGRFAM); IPR009057 (G3DSA:1.10.10.GENE3D); PTHR31243:SF0 (PANTHER); PTHR31243 (PANTHER); IPR001878 (PROSITE_PROFILES); IPR017930 (PROSITE_PROFILES); IPR009057 (SUPERFAMILY)
144	SiMYB144	Os08g0248700	302	2e-119	0.82	9	response to hormone stimulus; regulation of transcription, DNA-dependent; cell morphogenesis; response to oxygen-containing compound; response to stress;	nucleus;	DNA binding; sequence-specific DNA binding transcription factor activity; chromatin binding;	IPR001005 (SMART); IPR001005 (PFAM); IPR009057 (G3DSA:1.10.10.GENE3D); PTHR10641:SF30 (PANTHER); PTHR10641 (PANTHER); IPR017930 (PROSITE_PROFILES); IPR009057 (SUPERFAMILY)
145	SiMYB145	Os09g0299200	302	1.8e-134	0.718	6	regulation of transcription, DNA-dependent;	plastid; mitochondrion;	sequence-specific DNA binding transcription factor activity; DNA binding; chromatin binding;	Coil (COILS); IPR025756 (PFAM); IPR009057 (G3DSA:1.10.10.GENE3D); IPR001005 (PFAM); IPR006447 (TIGRFAM); PTHR31314 (PANTHER); PTHR31314:SF1 (PANTHER); IPR017930 (PROSITE_PROFILES); IPR009057 (SUPERFAMILY)
146	SiMYB146	Os05g0449900	300	2.8e-21	0.676	11	response to jasmonic acid stimulus; mRNA modification; response to gibberellin stimulus; response to salt stress; regulation of transcription, DNA-dependent; response to salicylic acid stimulus; response to auxin stimulus; response to cadmium ion;	-	DNA binding; sequence-specific DNA binding transcription factor activity; chromatin binding;	IPR001005 (SMART); IPR006447 (TIGRFAM); IPR009057 (G3DSA:1.10.10.GENE3D); IPR001005 (PFAM); PTHR12374:SF12 (PANTHER); PTHR12374 (PANTHER); IPR017930 (PROSITE_PROFILES); IPR009057 (SUPERFAMILY)
147	SiMYB147	Os09g0395300	455	3.1e-62	0.786	6	inflorescence development; abaxial cell fate specification;	plastid; nucleus;	DNA binding; chromatin binding;	IPR009057 (G3DSA:1.10.10.GENE3D); IPR001005 (PFAM); IPR006447 (TIGRFAM); PTHR31496 (PANTHER); PTHR31496:SF0 (PANTHER); SignalP-TM (SIGNALP_GRAM_POSITIVE); IPR009057 (SUPERFAMILY)
148	SiMYB148	Os08g0428200	304	7.5e-97	0.852	10	response to jasmonic acid stimulus; response to gibberellin stimulus; response to cadmium ion; trichome branching; response to salicylic acid stimulus; response to auxin stimulus; response to ethylene stimulus; response to salt stress;	-	DNA binding; chromatin binding;	IPR001005 (SMART); IPR009057 (G3DSA:1.10.10.GENE3D); IPR001005 (PFAM); PTHR10641:SF30 (PANTHER); PTHR10641 (PANTHER); IPR017930 (PROSITE_PROFILES); IPR009057 (SUPERFAMILY)
149	SiMYB149	Os08g0433400	357	0	0.814	13	response to jasmonic acid stimulus; response to gibberellin stimulus; response to salt stress; regulation of transcription, DNA-dependent; response to salicylic acid stimulus; response to auxin stimulus; response to abscisic acid stimulus; trichome branching; response to ethylene stimulus; response to cadmium ion;	nucleus;	DNA binding; chromatin binding;	IPR001005 (SMART); IPR001005 (PFAM); IPR009057 (G3DSA:1.10.10.GENE3D); PTHR10641:SF30 (PANTHER); PTHR10641 (PANTHER); IPR017930 (PROSITE_PROFILES); IPR009057 (SUPERFAMILY)
150	SiMYB150	Os03g0325500	282	4.1e-41	0.586	2	-	-	chromatin binding; DNA binding;	IPR025756 (PFAM); IPR001005 (PFAM); IPR006447 (TIGRFAM); IPR009057 (G3DSA:1.10.10.GENE3D); PTHR31499:SF0 (PANTHER); PTHR31499 (PANTHER); IPR009057 (SUPERFAMILY)
151	SiMYB151	Os09g0414300	290	1.2e-96	0.845	18	response to gibberellin stimulus; response to water deprivation; response to chitin; response to bacterium; response to salt stress; response to karrikin; stomatal movement; response to jasmonic acid stimulus; response to salicylic acid stimulus; very long-chain fatty acid biosynthetic process; response to light stimulus; response to cadmium ion; plant-type hypersensitive response; response to ab…	-	DNA binding; chromatin binding;	IPR001005 (SMART); IPR001005 (PFAM); IPR009057 (G3DSA:1.10.10.GENE3D); PTHR10641:SF30 (PANTHER); PTHR10641 (PANTHER); IPR017930 (PROSITE_PROFILES); IPR009057 (SUPERFAMILY)
152	SiMYB152	Os08g0486300	320	5.1e-122	0.831	13	response to jasmonic acid stimulus; response to gibberellin stimulus; response to salt stress; regulation of transcription, DNA-dependent; response to salicylic acid stimulus; response to auxin stimulus; response to abscisic acid stimulus; trichome branching; response to ethylene stimulus; response to cadmium ion;	nucleus;	DNA binding; chromatin binding;	IPR001005 (SMART); IPR009057 (G3DSA:1.10.10.GENE3D); IPR001005 (PFAM); PTHR10641 (PANTHER); PTHR10641:SF30 (PANTHER); IPR017930 (PROSITE_PROFILES); IPR009057 (SUPERFAMILY)
153	SiMYB153	Os08g0510700	635	2.5e-92	0.58	2	-	-	chromatin binding; protein binding;	Coil (COILS); IPR001005 (SMART); IPR001487 (SMART); IPR001005 (PFAM); IPR001487 (G3DSA:1.20.920.GENE3D); IPR001487 (PFAM); PTHR22880:SF73 (PANTHER); PTHR22880 (PANTHER); IPR001487 (PROSITE_PROFILES); IPR001487 (SUPERFAMILY)
154	SiMYB154	Os04g0549500	320	3.1e-61	0.74	11	system development; regulation of transcription, DNA-dependent; pollen sperm cell differentiation; response to abiotic stimulus; single-organism developmental process; response to stress; response to oxygen-containing compound; response to hormone stimulus;	-	DNA binding; sequence-specific DNA binding transcription factor activity; chromatin binding;	IPR001005 (SMART); IPR009057 (G3DSA:1.10.10.GENE3D); PF13921 (PFAM); IPR001005 (PFAM); PTHR10641:SF30 (PANTHER); PTHR10641 (PANTHER); IPR017930 (PROSITE_PROFILES); IPR009057 (SUPERFAMILY)
155	SiMYB155	Os09g0532900	250	2e-90	0.841	7	response to abscisic acid stimulus; response to UV-B; response to auxin stimulus; response to salicylic acid stimulus; response to jasmonic acid stimulus;	-	DNA binding; chromatin binding;	IPR001005 (SMART); IPR001005 (PFAM); IPR009057 (G3DSA:1.10.10.GENE3D); PTHR10641 (PANTHER); PTHR10641:SF30 (PANTHER); IPR017930 (PROSITE_PROFILES); IPR009057 (SUPERFAMILY)
156	SiMYB156	Os08g0549000	247	3.1e-115	0.804	6	response to hormone stimulus; cell morphogenesis; response to abiotic stimulus; response to oxygen-containing compound;	-	DNA binding; chromatin binding;	IPR001005 (SMART); IPR009057 (G3DSA:1.10.10.GENE3D); IPR001005 (PFAM); PTHR10641:SF203 (PANTHER); PTHR10641 (PANTHER); IPR017930 (PROSITE_PROFILES); IPR009057 (SUPERFAMILY)
157	SiMYB157	Os08g0248700	317	1e-71	0.859	12	response to jasmonic acid stimulus; response to gibberellin stimulus; response to salt stress; regulation of transcription, DNA-dependent; response to salicylic acid stimulus; response to auxin stimulus; trichome branching; response to ethylene stimulus; response to cadmium ion;	-	DNA binding; sequence-specific DNA binding transcription factor activity; chromatin binding;	IPR001005 (SMART); IPR001005 (PFAM); IPR009057 (G3DSA:1.10.10.GENE3D); PTHR10641 (PANTHER); PTHR10641:SF30 (PANTHER); IPR017930 (PROSITE_PROFILES); IPR009057 (SUPERFAMILY)
158	SiMYB158	Os04g0461000	379	1.6e-93	0.868	11	response to jasmonic acid stimulus; response to gibberellin stimulus; response to cadmium ion; trichome branching; response to salicylic acid stimulus; response to auxin stimulus; response to abscisic acid stimulus; response to ethylene stimulus; response to salt stress;	-	DNA binding; chromatin binding;	IPR001005 (SMART); IPR001005 (PFAM); IPR009057 (G3DSA:1.10.10.GENE3D); PTHR10641:SF30 (PANTHER); PTHR10641 (PANTHER); IPR017930 (PROSITE_PROFILES); IPR009057 (SUPERFAMILY)
159	SiMYB159	Os04g0461000	368	1.5e-62	0.781	7	response to hormone stimulus; cell morphogenesis; response to abiotic stimulus; response to oxygen-containing compound; response to lipid;	-	DNA binding; chromatin binding;	IPR001005 (SMART); IPR009057 (G3DSA:1.10.10.GENE3D); IPR001005 (PFAM); PTHR10641:SF30 (PANTHER); PTHR10641 (PANTHER); IPR017930 (PROSITE_PROFILES); IPR009057 (SUPERFAMILY)
160	SiMYB160	Os04g0480300	564	0	0.5667	7	embryo sac egg cell differentiation; regulation of gene expression, epigenetic; chromatin remodeling;	SWI/SNF complex;	DNA binding; chromatin binding; protein binding;	Coil (COILS); IPR001005 (SMART); IPR011991 (G3DSA:1.10.10.GENE3D); IPR007526 (PFAM); IPR009057 (G3DSA:1.10.10.GENE3D); IPR001005 (PFAM); PTHR12802 (PANTHER); PTHR12802:SF2 (PANTHER); IPR017884 (PROSITE_PROFILES); IPR007526 (PROSITE_PROFILES); IPR009057 (SUPERFAMILY)
161	SiMYB161	Os02g0618400	273	2.2e-81	0.826	4	regulation of transcription, DNA-dependent;	nucleus;	DNA binding; chromatin binding;	Coil (COILS); IPR001005 (SMART); IPR009057 (G3DSA:1.10.10.GENE3D); IPR001005 (PFAM); PTHR10641:SF30 (PANTHER); PTHR10641 (PANTHER); IPR017930 (PROSITE_PROFILES); IPR009057 (SUPERFAMILY)
162	SiMYB162	Os04g0517100	274	2e-79	0.884	14	response to jasmonic acid stimulus; response to gibberellin stimulus; response to salt stress; regulation of transcription, DNA-dependent; response to salicylic acid stimulus; response to auxin stimulus; response to chitin; response to abscisic acid stimulus; trichome branching; response to ethylene stimulus; response to cadmium ion;	nucleus;	DNA binding; chromatin binding;	IPR001005 (SMART); IPR009057 (G3DSA:1.10.10.GENE3D); IPR001005 (PFAM); PTHR10641 (PANTHER); PTHR10641:SF203 (PANTHER); IPR017930 (PROSITE_PROFILES); IPR009057 (SUPERFAMILY)
163	SiMYB163	Os04g0532800	289	2.3e-133	0.762	6	positive regulation of syringal lignin biosynthetic process; positive regulation of transcription, DNA-dependent; regulation of secondary cell wall biogenesis;	-	DNA binding; sequence-specific DNA binding transcription factor activity; chromatin binding;	IPR001005 (SMART); IPR001005 (PFAM); IPR009057 (G3DSA:1.10.10.GENE3D); PTHR10641:SF30 (PANTHER); PTHR10641 (PANTHER); IPR017930 (PROSITE_PROFILES); IPR009057 (SUPERFAMILY)
164	SiMYB164	Os04g0549500	341	2.4e-90	0.721	10	flower development; regulation of transcription, DNA-dependent; response to abiotic stimulus; cell differentiation; response to stress; response to oxygen-containing compound; response to hormone stimulus;	nucleus;	DNA binding; chromatin binding;	IPR001005 (SMART); IPR001005 (PFAM); IPR009057 (G3DSA:1.10.10.GENE3D); PTHR10641 (PANTHER); PTHR10641:SF30 (PANTHER); IPR017930 (PROSITE_PROFILES); IPR009057 (SUPERFAMILY)
165	SiMYB165	Os04g0566600	316	3.3e-86	0.785	3	-	plastid;	DNA binding; chromatin binding;	IPR006447 (TIGRFAM); IPR009057 (G3DSA:1.10.10.GENE3D); IPR001005 (PFAM); PTHR31314 (PANTHER); IPR017930 (PROSITE_PROFILES); IPR009057 (SUPERFAMILY)
166	SiMYB166	Os04g0583900	452	0	0.675	4	response to hormone stimulus; response to oxygen-containing compound;	-	DNA binding; chromatin binding;	IPR001005 (SMART); IPR006447 (TIGRFAM); IPR001005 (PFAM); IPR009057 (G3DSA:1.10.10.GENE3D); PTHR12802 (PANTHER); PTHR12802:SF24 (PANTHER); IPR017930 (PROSITE_PROFILES); IPR009057 (SUPERFAMILY)
167	SiMYB167	Os06g0112700	315	5.1e-69	0.816	12	response to jasmonic acid stimulus; response to gibberellin stimulus; response to UV-B; response to cadmium ion; trichome branching; response to salicylic acid stimulus; response to auxin stimulus; response to abscisic acid stimulus; response to ethylene stimulus; response to salt stress;	-	DNA binding; chromatin binding;	IPR001005 (SMART); IPR009057 (G3DSA:1.10.10.GENE3D); IPR001005 (PFAM); PTHR10641:SF30 (PANTHER); PTHR10641 (PANTHER); IPR017930 (PROSITE_PROFILES); IPR009057 (SUPERFAMILY)
168	SiMYB168	Os04g0594100	372	1.2e-116	0.855	14	response to jasmonic acid stimulus; response to gibberellin stimulus; response to UV-B; response to salt stress; regulation of transcription, DNA-dependent; response to salicylic acid stimulus; response to auxin stimulus; response to chitin; trichome branching; response to ethylene stimulus; response to cadmium ion;	nucleus;	DNA binding; chromatin binding;	IPR001005 (SMART); IPR001005 (PFAM); IPR009057 (G3DSA:1.10.10.GENE3D); PTHR10641 (PANTHER); PTHR10641:SF203 (PANTHER); IPR017930 (PROSITE_PROFILES); IPR009057 (SUPERFAMILY)
169	SiMYB169	Os02g0700300	278	5.7e-106	0.705	5	regulation of transcription, DNA-dependent;	mitochondrion;	sequence-specific DNA binding transcription factor activity; DNA binding; chromatin binding;	IPR025756 (PFAM); IPR001005 (PFAM); IPR009057 (G3DSA:1.10.10.GENE3D); IPR006447 (TIGRFAM); PTHR31499:SF0 (PANTHER); PTHR31499 (PANTHER); IPR017930 (PROSITE_PROFILES); IPR009057 (SUPERFAMILY)
170	SiMYB170	Os09g0538400	197	1.7e-89	0.816	6	response to jasmonic acid stimulus; response to UV-B; cell morphogenesis; response to salicylic acid stimulus;	-	DNA binding; chromatin binding;	IPR001005 (SMART); IPR009057 (G3DSA:1.10.10.GENE3D); IPR001005 (PFAM); PTHR10641:SF203 (PANTHER); PTHR10641 (PANTHER); IPR017930 (PROSITE_PROFILES); IPR009057 (SUPERFAMILY)
171	SiMYB171	Os01g0874300	250	3.4e-87	0.77	4	response to oxygen-containing compound; response to organic substance;	-	DNA binding; chromatin binding;	IPR001005 (SMART); IPR001005 (PFAM); IPR009057 (G3DSA:1.10.10.GENE3D); PTHR10641:SF203 (PANTHER); PTHR10641 (PANTHER); IPR017930 (PROSITE_PROFILES); IPR009057 (SUPERFAMILY)
172	SiMYB172	Os09g0538400	220	9.8e-86	0.793	5	response to UV-B; response to salicylic acid stimulus; response to jasmonic acid stimulus;	-	DNA binding; chromatin binding;	IPR001005 (SMART); IPR009057 (G3DSA:1.10.10.GENE3D); IPR001005 (PFAM); PTHR10641:SF203 (PANTHER); PTHR10641 (PANTHER); IPR017930 (PROSITE_PROFILES); IPR009057 (SUPERFAMILY)
173	SiMYB173	Os12g0125000	321	3e-109	0.822	11	regulation of transcription, DNA-dependent; cell morphogenesis; response to abiotic stimulus; response to inorganic substance; response to stress; response to oxygen-containing compound; response to lipid; response to hormone stimulus;	nucleus;	DNA binding; chromatin binding;	IPR001005 (SMART); IPR001005 (PFAM); IPR009057 (G3DSA:1.10.10.GENE3D); PTHR10641 (PANTHER); PTHR10641:SF30 (PANTHER); IPR017930 (PROSITE_PROFILES); IPR009057 (SUPERFAMILY)
174	SiMYB174	Os12g0105600	381	2.3e-50	0.771	6	inflorescence development; abaxial cell fate specification;	plastid; nucleus;	DNA binding; chromatin binding;	IPR001005 (PFAM); IPR006447 (TIGRFAM); IPR009057 (G3DSA:1.10.10.GENE3D); PTHR31314 (PANTHER); PTHR31314:SF1 (PANTHER); IPR017930 (PROSITE_PROFILES); IPR009057 (SUPERFAMILY)
175	SiMYB175	Os12g0125000	319	6.4e-111	0.823	11	regulation of transcription, DNA-dependent; cell morphogenesis; response to abiotic stimulus; response to inorganic substance; response to stress; response to oxygen-containing compound; response to lipid; response to hormone stimulus;	nucleus;	DNA binding; chromatin binding;	IPR001005 (SMART); IPR001005 (PFAM); IPR009057 (G3DSA:1.10.10.GENE3D); PTHR10641 (PANTHER); PTHR10641:SF30 (PANTHER); IPR017930 (PROSITE_PROFILES); IPR009057 (SUPERFAMILY)
176	SiMYB176	Os12g0105600	368	1.4e-53	0.738	5	inflorescence development; abaxial cell fate specification;	nucleus;	DNA binding; chromatin binding;	IPR006447 (TIGRFAM); IPR009057 (G3DSA:1.10.10.GENE3D); IPR001005 (PFAM); PTHR31314:SF1 (PANTHER); PTHR31314 (PANTHER); IPR017930 (PROSITE_PROFILES); IPR009057 (SUPERFAMILY)
177	SiMYB177	Os09g0538400	280	4.4e-85	0.842	6	response to jasmonic acid stimulus; response to UV-B; cell morphogenesis; response to salicylic acid stimulus;	-	DNA binding; chromatin binding;	IPR001005 (SMART); IPR001005 (PFAM); IPR009057 (G3DSA:1.10.10.GENE3D); PTHR10641:SF203 (PANTHER); PTHR10641 (PANTHER); IPR017930 (PROSITE_PROFILES); IPR009057 (SUPERFAMILY)
178	SiMYB178	Os11g0558200	280	8.3e-114	0.795	20	response to gibberellin stimulus; response to water deprivation; regulation of transcription, DNA-dependent; response to bacterium; response to salt stress; response to karrikin; stomatal movement; response to jasmonic acid stimulus; response to salicylic acid stimulus; very long-chain fatty acid biosynthetic process; response to light stimulus; response to cadmium ion; plant-type hypersensitive …	nucleus;	DNA binding; chromatin binding;	IPR001005 (SMART); IPR001005 (PFAM); IPR009057 (G3DSA:1.10.10.GENE3D); PTHR10641:SF30 (PANTHER); PTHR10641 (PANTHER); IPR017930 (PROSITE_PROFILES); IPR009057 (SUPERFAMILY)
179	SiMYB179	Os07g0688200	352	2.4e-79	0.835	6	regulation of transcription, DNA-dependent; flower development; cell differentiation;	nucleus;	DNA binding; chromatin binding;	Coil (COILS); IPR001005 (SMART); IPR009057 (G3DSA:1.10.10.GENE3D); IPR001005 (PFAM); PTHR10641:SF30 (PANTHER); PTHR10641 (PANTHER); IPR017930 (PROSITE_PROFILES); SignalP-TM (SIGNALP_GRAM_POSITIVE); IPR009057 (SUPERFAMILY)
180	SiMYB180	Os11g0700500	237	2e-136	0.813	4	regulation of transcription, DNA-dependent;	nucleus;	DNA binding; chromatin binding;	IPR001005 (SMART); IPR001005 (PFAM); IPR009057 (G3DSA:1.10.10.GENE3D); PTHR10641 (PANTHER); PTHR10641:SF30 (PANTHER); IPR017930 (PROSITE_PROFILES); IPR009057 (SUPERFAMILY)
181	SiMYB181	Os03g0771100	317	1.6e-150	0.861	13	response to jasmonic acid stimulus; response to gibberellin stimulus; response to salt stress; regulation of transcription, DNA-dependent; response to salicylic acid stimulus; response to auxin stimulus; trichome branching; response to ethylene stimulus; response to cadmium ion;	nucleus;	DNA binding; sequence-specific DNA binding transcription factor activity; chromatin binding;	IPR001005 (SMART); IPR001005 (PFAM); IPR009057 (G3DSA:1.10.10.GENE3D); PTHR10641 (PANTHER); PTHR10641:SF30 (PANTHER); IPR017930 (PROSITE_PROFILES); IPR009057 (SUPERFAMILY)
182	SiMYB182	Os03g0766500	378	5.2e-92	0.772	7	regulation of transcription, DNA-dependent; inflorescence development; abaxial cell fate specification;	plastid; nucleus;	DNA binding; chromatin binding;	IPR009057 (G3DSA:1.10.10.GENE3D); IPR006447 (TIGRFAM); IPR001005 (PFAM); PTHR31496 (PANTHER); PTHR31496:SF0 (PANTHER); PS51257 (PROSITE_PROFILES); SignalP-TM (SIGNALP_GRAM_POSITIVE); IPR009057 (SUPERFAMILY)
183	SiMYB183	Os03g0764600	349	2.6e-75	0.718	5	regulation of cellular process;	plastid; mitochondrion;	DNA binding; chromatin binding;	Coil (COILS); Coil (COILS); IPR009057 (G3DSA:1.10.10.GENE3D); IPR006447 (TIGRFAM); IPR001005 (PFAM); PTHR31003:SF0 (PANTHER); PTHR31003 (PANTHER); IPR017930 (PROSITE_PROFILES); IPR009057 (SUPERFAMILY)
184	SiMYB184	Os03g0750800	565	0	0.6433	5	regulation of transcription, DNA-dependent;	nucleus;	DNA binding; chromatin binding; zinc ion binding;	Coil (COILS); IPR016827 (PIRSF); IPR000433 (SMART); IPR001005 (SMART); IPR001005 (PFAM); IPR009057 (G3DSA:1.10.10.GENE3D); IPR000433 (PFAM); PTHR12374 (PANTHER); PTHR12374:SF13 (PANTHER); IPR000433 (PROSITE_PATTERNS); IPR000433 (PROSITE_PROFILES); IPR017884 (PROSITE_PROFILES); IPR009057 (SUPERFAMILY); SSF57850 (SUPERFAMILY)
185	SiMYB185	Os03g0722100	915	0	0.5867	5	-	nucleus;	DNA binding; chromatin binding; zinc ion binding; protein binding;	IPR001005 (SMART); IPR000433 (SMART); IPR000433 (PFAM); IPR007526 (PFAM); IPR011991 (G3DSA:1.10.10.GENE3D); IPR009057 (G3DSA:1.10.10.GENE3D); IPR001005 (PFAM); PTHR12802:SF4 (PANTHER); PTHR12802 (PANTHER); IPR000433 (PROSITE_PATTERNS); IPR017884 (PROSITE_PROFILES); IPR000433 (PROSITE_PROFILES); IPR007526 (PROSITE_PROFILES); SSF57850 (SUPERFAMILY); IPR009057 (SUPERFAMILY)
186	SiMYB186	Os01g0156000	116	7.7e-31	0.721	11	response to jasmonic acid stimulus; response to gibberellin stimulus; response to cadmium ion; response to salicylic acid stimulus; response to auxin stimulus; response to abscisic acid stimulus; response to ethylene stimulus; response to salt stress;	plastid;	DNA binding; chromatin binding;	IPR001005 (SMART); IPR009057 (G3DSA:1.10.10.GENE3D); IPR006447 (TIGRFAM); IPR001005 (PFAM); PTHR12802:SF22 (PANTHER); PTHR12802 (PANTHER); IPR017930 (PROSITE_PROFILES); IPR009057 (SUPERFAMILY)
187	SiMYB187	Os09g0299200	109	2.6e-11	0.601	2	-	-	chromatin binding; DNA binding;	IPR006447 (TIGRFAM); IPR001005 (PFAM); IPR009057 (G3DSA:1.10.10.GENE3D); PTHR31499 (PANTHER); PTHR31499:SF1 (PANTHER); IPR009057 (SUPERFAMILY)
188	SiMYB188	Os12g0613300	341	3.8e-102	0.614	15	response to jasmonic acid stimulus; response to gibberellin stimulus; response to salt stress; response to salicylic acid stimulus; response to auxin stimulus; response to abscisic acid stimulus; nucleosome assembly; response to ethylene stimulus; response to cadmium ion;	nucleosome; nucleus;	double-stranded telomeric DNA binding; single-stranded telomeric DNA binding; protein homodimerization activity; chromatin binding;	Coil (COILS); IPR001005 (SMART); IPR005818 (SMART); IPR005818 (PFAM); IPR011991 (G3DSA:1.10.10.GENE3D); IPR009057 (G3DSA:1.10.10.GENE3D); IPR001005 (PFAM); PTHR21717 (PANTHER); IPR005818 (PROSITE_PROFILES); IPR017930 (PROSITE_PROFILES); IPR009057 (SUPERFAMILY); SSF46785 (SUPERFAMILY)
189	SiMYB189	Os03g0766500	154	3.4e-26	0.736	7	regulation of transcription, DNA-dependent; inflorescence development; abaxial cell fate specification;	plastid; nucleus;	DNA binding; chromatin binding;	IPR009057 (G3DSA:1.10.10.GENE3D); IPR006447 (TIGRFAM); IPR001005 (PFAM); PTHR31496:SF0 (PANTHER); PTHR31496 (PANTHER); IPR009057 (SUPERFAMILY)
190	SiMYB190	Os01g0812000	376	9.6e-65	0.786	10	response to jasmonic acid stimulus; response to UV-B; regulation of transcription, DNA-dependent; response to salicylic acid stimulus; flower development; cell differentiation;	nucleus;	DNA binding; catalytic activity; chromatin binding;	IPR001005 (SMART); IPR009057 (G3DSA:1.10.10.GENE3D); IPR001005 (PFAM); PTHR10641:SF30 (PANTHER); PTHR10641 (PANTHER); IPR001345 (PROSITE_PATTERNS); IPR017930 (PROSITE_PROFILES); IPR009057 (SUPERFAMILY)
191	SiMYB191	Os08g0248700	241	6.6e-35	0.679	2	-	-	chromatin binding; DNA binding;	IPR001005 (SMART); IPR001005 (PFAM); IPR009057 (G3DSA:1.10.10.GENE3D); PTHR10641 (PANTHER); PTHR10641:SF30 (PANTHER); IPR017930 (PROSITE_PROFILES); IPR017877 (PROSITE_PROFILES); IPR009057 (SUPERFAMILY)
192	SiMYB192	Os10g0478300	284	3.7e-77	0.881	14	response to jasmonic acid stimulus; response to gibberellin stimulus; response to UV-B; response to salt stress; regulation of transcription, DNA-dependent; response to salicylic acid stimulus; response to auxin stimulus; response to chitin; trichome branching; response to ethylene stimulus; response to cadmium ion;	nucleus;	DNA binding; chromatin binding;	IPR001005 (SMART); IPR009057 (G3DSA:1.10.10.GENE3D); IPR001005 (PFAM); PTHR10641:SF203 (PANTHER); PTHR10641 (PANTHER); IPR017930 (PROSITE_PROFILES); IPR009057 (SUPERFAMILY)
193	SiMYB193	Os06g0183100	287	5.8e-45	0.645	6	regulation of transcription, DNA-dependent; phosphorelay signal transduction system;	nucleus;	DNA binding; chromatin binding; phosphorelay response regulator activity;	G3DSA:3.40.50.2300 (GENE3D); IPR006447 (TIGRFAM); IPR009057 (G3DSA:1.10.10.GENE3D); IPR001789 (PFAM); IPR001005 (PFAM); PTHR26402 (PANTHER); PTHR26402:SF256 (PANTHER); IPR017930 (PROSITE_PROFILES); IPR001789 (PROSITE_PROFILES); IPR009057 (SUPERFAMILY); IPR011006 (SUPERFAMILY)
194	SiMYB194	Os10g0444100	98	1.5e-29	0.63	2	-	-	chromatin binding; DNA binding;	IPR001005 (SMART); IPR001005 (PFAM); IPR009057 (G3DSA:1.10.10.GENE3D); PTHR21717 (PANTHER); PTHR21717:SF9 (PANTHER); IPR017930 (PROSITE_PROFILES); IPR009057 (SUPERFAMILY)
195	SiMYB195	Os10g0562100	277	6.5e-78	0.806	5	regulation of transcription, DNA-dependent;	-	sequence-specific DNA binding transcription factor activity; DNA binding; zinc ion binding; chromatin binding;	Coil (COILS); IPR001005 (SMART); IPR001005 (PFAM); IPR006447 (TIGRFAM); IPR009057 (G3DSA:1.10.10.GENE3D); PTHR31243 (PANTHER); PTHR31243:SF0 (PANTHER); IPR017930 (PROSITE_PROFILES); IPR009057 (SUPERFAMILY)
196	SiMYB196	Os10g0561400	315	1.6e-119	0.758	13	response to jasmonic acid stimulus; mRNA modification; response to gibberellin stimulus; response to salt stress; regulation of transcription, DNA-dependent; response to salicylic acid stimulus; response to auxin stimulus; response to cadmium ion;	nucleus;	zinc ion binding; DNA binding; sequence-specific DNA binding transcription factor activity; chromatin binding;	IPR001005 (SMART); IPR001878 (SMART); IPR001005 (PFAM); IPR006447 (TIGRFAM); IPR009057 (G3DSA:1.10.10.GENE3D); PTHR31243 (PANTHER); PTHR31243:SF0 (PANTHER); IPR017930 (PROSITE_PROFILES); IPR009057 (SUPERFAMILY)
197	SiMYB197	Os05g0442400	271	2.4e-15	0.618	4	response to hormone stimulus; response to oxygen-containing compound;	-	chromatin binding; DNA binding;	IPR001005 (SMART); IPR001005 (PFAM); IPR006447 (TIGRFAM); IPR009057 (G3DSA:1.10.10.GENE3D); PTHR25040 (PANTHER); PTHR25040:SF9 (PANTHER); IPR017884 (PROSITE_PROFILES); IPR009057 (SUPERFAMILY)
198	SiMYB198	Os03g0129800	130	2.7e-48	0.785	8	regulation of transcription, DNA-dependent; inflorescence development; abaxial cell fate specification;	plastid; nucleus;	DNA binding; sequence-specific DNA binding transcription factor activity; chromatin binding;	IPR009057 (G3DSA:1.10.10.GENE3D); IPR001005 (PFAM); IPR006447 (TIGRFAM); PTHR31314:SF1 (PANTHER); PTHR31314 (PANTHER); IPR017930 (PROSITE_PROFILES); IPR009057 (SUPERFAMILY)
199	SiMYB199	Os03g0410000	265	5.6e-65	0.779	14	response to jasmonic acid stimulus; response to gibberellin stimulus; response to UV-B; single-organism cellular process; response to salt stress; regulation of transcription, DNA-dependent; response to salicylic acid stimulus; response to auxin stimulus; response to chitin; response to ethylene stimulus; response to cadmium ion;	nucleus;	DNA binding; chromatin binding;	IPR001005 (SMART); IPR001005 (PFAM); IPR009057 (G3DSA:1.10.10.GENE3D); PTHR10641:SF203 (PANTHER); PTHR10641 (PANTHER); IPR017930 (PROSITE_PROFILES); IPR009057 (SUPERFAMILY)
200	SiMYB200	Os09g0414300	316	2.4e-75	0.858	21	response to gibberellin stimulus; response to water deprivation; response to chitin; regulation of transcription, DNA-dependent; response to bacterium; response to salt stress; response to karrikin; stomatal movement; response to jasmonic acid stimulus; response to salicylic acid stimulus; very long-chain fatty acid biosynthetic process; response to light stimulus; response to cadmium ion; plant-…	nucleus;	DNA binding; chromatin binding;	IPR001005 (SMART); IPR001005 (PFAM); IPR009057 (G3DSA:1.10.10.GENE3D); PTHR10641:SF30 (PANTHER); PTHR10641 (PANTHER); IPR017930 (PROSITE_PROFILES); IPR009057 (SUPERFAMILY)
201	SiMYB201	Os05g0140100	322	1.5e-76	0.849	9	response to jasmonic acid stimulus; response to UV-B; regulation of transcription, DNA-dependent; response to salicylic acid stimulus; secondary cell wall biogenesis; anther dehiscence;	-	DNA binding; sequence-specific DNA binding transcription factor activity; chromatin binding;	IPR001005 (SMART); IPR001005 (PFAM); IPR009057 (G3DSA:1.10.10.GENE3D); PTHR10641 (PANTHER); PTHR10641:SF30 (PANTHER); IPR017930 (PROSITE_PROFILES); IPR009057 (SUPERFAMILY)
202	SiMYB202	Os03g0329900	448	0	0.732	5	regulation of transcription, DNA-dependent;	plastid;	sequence-specific DNA binding transcription factor activity; DNA binding; chromatin binding;	Coil (COILS); IPR001005 (PFAM); IPR009057 (G3DSA:1.10.10.GENE3D); IPR025756 (PFAM); IPR006447 (TIGRFAM); PTHR31314:SF0 (PANTHER); PTHR31314 (PANTHER); SIGNAL_PEPTIDE (PHOBIUS); SIGNAL_PEPTIDE_C_REGION (PHOBIUS); SIGNAL_PEPTIDE_N_REGION (PHOBIUS); SIGNAL_PEPTIDE_H_REGION (PHOBIUS); NON_CYTOPLASMIC_DOMAIN (PHOBIUS); IPR017930 (PROSITE_PROFILES); IPR009057 (SUPERFAMILY)
203	SiMYB203	Os03g0325500	351	0	0.698	3	-	mitochondrion;	DNA binding; chromatin binding;	IPR009057 (G3DSA:1.10.10.GENE3D); IPR006447 (TIGRFAM); IPR001005 (PFAM); IPR025756 (PFAM); PTHR31499:SF0 (PANTHER); PTHR31499 (PANTHER); IPR017930 (PROSITE_PROFILES); IPR009057 (SUPERFAMILY)
204	SiMYB204	Os03g0315400	443	4.6e-141	0.813	6	regulation of transcription, DNA-dependent; flower development; cell differentiation;	nucleus;	DNA binding; chromatin binding;	IPR001005 (SMART); IPR009057 (G3DSA:1.10.10.GENE3D); IPR001005 (PFAM); PTHR10641:SF30 (PANTHER); PTHR10641 (PANTHER); IPR017930 (PROSITE_PROFILES); IPR009057 (SUPERFAMILY)
205	SiMYB205	Os04g0517100	364	2e-58	0.817	14	response to jasmonic acid stimulus; response to gibberellin stimulus; response to UV-B; response to salt stress; regulation of transcription, DNA-dependent; response to salicylic acid stimulus; response to auxin stimulus; response to chitin; trichome branching; response to ethylene stimulus; response to cadmium ion;	nucleus;	DNA binding; chromatin binding;	IPR001005 (SMART); IPR009057 (G3DSA:1.10.10.GENE3D); IPR001005 (PFAM); IPR010588 (PFAM); PTHR10641 (PANTHER); PTHR10641:SF203 (PANTHER); IPR017930 (PROSITE_PROFILES); IPR009057 (SUPERFAMILY)
206	SiMYB206	Os05g0350900	233	1.5e-32	0.642	6	response to hormone stimulus; response to oxygen-containing compound; regulation of cellular process; response to stress;	-	chromatin binding; DNA binding;	IPR001005 (SMART); IPR009057 (G3DSA:1.10.10.GENE3D); IPR001005 (PFAM); PTHR10641 (PANTHER); IPR017930 (PROSITE_PROFILES); IPR009057 (SUPERFAMILY)
207	SiMYB207	Os03g0224200	687	0	0.724	14	phosphorelay signal transduction system; regulation of seed germination; intracellular signal transduction; regulation of shoot system development; regulation of transcription, DNA-dependent; regulation of anthocyanin metabolic process; rhythmic process; cytokinin mediated signaling pathway;	nucleus;	phosphorelay response regulator activity; identical protein binding; DNA binding; sequence-specific DNA binding transcription factor activity; chromatin binding;	IPR001789 (SMART); IPR017053 (PIRSF); IPR006447 (TIGRFAM); IPR001005 (PFAM); IPR009057 (G3DSA:1.10.10.GENE3D); IPR001789 (PFAM); G3DSA:3.40.50.2300 (GENE3D); PTHR26402 (PANTHER); PTHR26402:SF256 (PANTHER); IPR017930 (PROSITE_PROFILES); IPR001789 (PROSITE_PROFILES); IPR009057 (SUPERFAMILY); IPR011006 (SUPERFAMILY)
208	SiMYB208	Os03g0142600	236	2.2e-82	0.795	6	response to hormone stimulus; cell morphogenesis; response to oxygen-containing compound; response to lipid;	-	DNA binding; chromatin binding;	IPR001005 (SMART); IPR009057 (G3DSA:1.10.10.GENE3D); IPR001005 (PFAM); PTHR10641:SF30 (PANTHER); PTHR10641 (PANTHER); IPR017930 (PROSITE_PROFILES); IPR009057 (SUPERFAMILY)
209	SiMYB209	Os03g0129800	384	9.9e-67	0.804	3	-	plastid;	DNA binding; chromatin binding;	IPR006447 (TIGRFAM); IPR009057 (G3DSA:1.10.10.GENE3D); IPR001005 (PFAM); PTHR31314 (PANTHER); PTHR31314:SF1 (PANTHER); IPR017930 (PROSITE_PROFILES); IPR009057 (SUPERFAMILY)
