# Supplementary material for: Identification and Molecular Characterization of MYB Transcription Factor Superfamily in C4 Model Plant Foxtail Millet (Setaria italica L.)
Source: PLoS One. 2014 Oct 3;9(10):e109920. doi: 10.1371/journal.pone.0109920 (PMC4184890; doi:10.1371/journal.pone.0109920)
Supplement: Table S5 — Characteristics of the promoter region of SiMYB genes. (XLS) [file pone.0109920.s012.xls]

## Sheet: Table S5
Table S5. Characteristics of the promoter region of SiMYB genes
Cis-acting elements	Position of cis-acting elements [(+) & (-) indicates the strand orientation]
	SiMYB001	SiMYB002	SiMYB003	SiMYB004	SiMYB005	SiMYB006	SiMYB007	SiMYB008	SiMYB009	SiMYB010	SiMYB011	SiMYB012	SiMYB013	SiMYB014	SiMYB015	SiMYB016	SiMYB017	SiMYB018	SiMYB019	SiMYB020	SiMYB021	SiMYB022	SiMYB023	SiMYB024	SiMYB025	SiMYB026	SiMYB027	SiMYB028	SiMYB029	SiMYB030	SiMYB031	SiMYB032	SiMYB033	SiMYB034	SiMYB035	SiMYB036	SiMYB037	SiMYB038	SiMYB039	SiMYB040	SiMYB041	SiMYB042	SiMYB043	SiMYB044	SiMYB045	SiMYB046	SiMYB047	SiMYB048	SiMYB049
-10PEHVPSBD	770 (+), 903 (+),	838 (+), 1939 (+),	Not present	54 (-), 96 (-), 1435 (-),	561 (-), 1602 (-),	245 (+),	594 (+), 1060 (+), 120 (-),	980 (+),	212 (+), 962 (+), 279 (-), 581 (-), 958 (-),	1147 (-),	888 (-),	Not present	995 (+), 482 (-), 684 (-),	1428 (+),	Not present	1310 (+), 433 (-),	Not present	Not present	1284 (-),	1957 (+), 385 (-),	692 (+),	Not present	804 (-),	107 (+), 1168 (-),	384 (+), 1596 (+), 371 (-),	1112 (-), 1478 (-),	Not present	786 (-),	1949 (+), 1272 (-),	1483 (-),	703 (-),	1583 (+), 794 (-),	1102 (-),	Not present	Not present	726 (+), 1300 (+),	Not present	Not present	1215 (+),	503 (-), 874 (-), 1009 (-),	Not present	986 (+), 141 (-), 609 (-), 683 (-),	1245 (+),	Not present	Not present	Not present	1389 (+),	1681 (-),	1642 (-),
2SSEEDPROTBANAPA	Not present	1717 (+), 127 (-),	Not present	644 (-),	Not present	Not present	98 (-),	Not present	Not present	Not present	224 (-),	1429 (-),	Not present	Not present	229 (+), 380 (+), 1325 (+),	Not present	1624 (+), 1293 (-),	Not present	Not present	Not present	Not present	Not present	605 (-),	1109 (+),	Not present	378 (-), 384 (-), 1131 (-),	810 (-),	1599 (-),	Not present	1284 (-),	Not present	45 (+),	1197 (-),	26 (+), 497 (+), 166 (-),	1541 (+), 1475 (-),	881 (-),	1679 (+),	336 (-), 671 (-),	116 (+), 773 (-),	Not present	Not present	Not present	313 (-),	Not present	Not present	Not present	Not present	82 (+),	Not present
-300CORE	Not present	1538 (+),	Not present	Not present	Not present	Not present	Not present	Not present	Not present	231 (-),	Not present	Not present	Not present	1024 (+), 1090 (-),	Not present	Not present	Not present	Not present	Not present	Not present	Not present	Not present	Not present	Not present	Not present	Not present	Not present	Not present	Not present	Not present	Not present	Not present	Not present	Not present	35 (+),	Not present	Not present	Not present	Not present	Not present	Not present	1720 (-),	Not present	1896 (-),	Not present	980 (+),	Not present	Not present	Not present
-300ELEMENT	639 (-), 1037 (-),	41 (+), 1538 (+), 900 (-),	783 (+), 1805 (-),	1503 (+),	128 (+),	538 (+), 939 (+), 458 (-),	Not present	1345 (-),	Not present	794 (+), 1194 (+), 1644 (-),	808 (-),	250 (-),	327 (+),	1024 (+), 1115 (+),	1826 (-),	Not present	1194 (-), 945 (-),	635 (-),	191 (+), 1469 (+), 1126 (-), 1618 (-),	Not present	Not present	508 (-), 725 (-),	1209 (+), 1128 (-),	428 (+),	1835 (+), 1482 (-), 616 (-), 731 (-), 1624 (-),	1103 (-),	Not present	1247 (+),	1330 (+), 156 (-),	1 (+), 1409 (-),	1481 (-),	1284 (-),	1707 (+), 1440 (-), 1728 (-),	633 (+),	35 (+),	1948 (-),	Not present	86 (+), 1503 (+), 64 (-),	Not present	311 (+), 228 (-),	Not present	121 (-), 1719 (-),	871 (+), 1238 (+), 1944 (-),	209 (-), 149 (-), 1895 (-),	50 (+), 59 (+), 923 (-),	Not present	549 (+), 755 (-), 1756 (-),	509 (-), 534 (-),	1668 (-), 982 (-),
-300MOTIFZMZEIN	Not present	Not present	Not present	Not present	Not present	Not present	Not present	Not present	Not present	Not present	Not present	Not present	Not present	Not present	Not present	Not present	Not present	Not present	Not present	Not present	Not present	Not present	Not present	Not present	Not present	Not present	Not present	Not present	Not present	Not present	Not present	Not present	Not present	Not present	Not present	Not present	Not present	Not present	Not present	Not present	Not present	Not present	Not present	Not present	Not present	Not present	Not present	Not present	Not present
5659BOXLELAT5659	Not present	Not present	Not present	Not present	Not present	Not present	Not present	Not present	Not present	Not present	Not present	Not present	Not present	Not present	Not present	Not present	Not present	Not present	Not present	Not present	Not present	Not present	Not present	Not present	Not present	Not present	1459 (-),	Not present	Not present	Not present	Not present	Not present	Not present	Not present	Not present	1314 (-),	Not present	Not present	Not present	Not present	Not present	Not present	Not present	Not present	Not present	Not present	Not present	Not present	Not present
AACACOREOSGLUB1	1084 (+), 1482 (+),	Not present	705 (+),	Not present	286 (-),	Not present	Not present	Not present	Not present	Not present	Not present	Not present	1382 (+),	1748 (-),	Not present	Not present	Not present	375 (-),	600 (-),	Not present	Not present	Not present	Not present	Not present	Not present	386 (-), 1133 (-),	1837 (+), 812 (-),	735 (+),	1982 (+), 1493 (-),	Not present	579 (+),	Not present	1199 (-),	523 (-), 595 (-),	Not present	1730 (+), 566 (-),	1421 (+),	1049 (+), 1610 (+), 338 (-), 1973 (-),	Not present	466 (+),	1702 (-),	1548 (-),	1016 (+), 601 (-), 1024 (-), 1346 (-),	Not present	Not present	Not present	631 (+),	Not present	Not present
AAGACGTAGATACL12	Not present	Not present	Not present	Not present	Not present	Not present	Not present	Not present	Not present	Not present	Not present	Not present	Not present	Not present	Not present	Not present	Not present	Not present	Not present	Not present	Not present	Not present	Not present	Not present	Not present	Not present	Not present	Not present	Not present	Not present	Not present	Not present	Not present	Not present	Not present	Not present	Not present	Not present	Not present	Not present	Not present	Not present	Not present	Not present	Not present	Not present	Not present	Not present	Not present
ABADESI1	Not present	Not present	Not present	Not present	Not present	Not present	Not present	Not present	Not present	Not present	Not present	Not present	Not present	Not present	Not present	Not present	Not present	Not present	Not present	Not present	Not present	Not present	Not present	Not present	205 (+),	Not present	Not present	Not present	Not present	Not present	Not present	Not present	Not present	Not present	Not present	Not present	Not present	Not present	Not present	Not present	Not present	Not present	Not present	Not present	Not present	Not present	Not present	Not present	Not present
ABADESI2	Not present	Not present	Not present	Not present	Not present	Not present	Not present	Not present	Not present	Not present	Not present	Not present	Not present	Not present	Not present	Not present	Not present	Not present	Not present	Not present	Not present	Not present	Not present	Not present	Not present	Not present	Not present	Not present	Not present	Not present	Not present	Not present	Not present	Not present	Not present	Not present	Not present	Not present	Not present	Not present	Not present	Not present	Not present	Not present	Not present	Not present	Not present	Not present	Not present
ABRE3HVA22	Not present	Not present	Not present	Not present	Not present	Not present	Not present	Not present	Not present	Not present	Not present	Not present	Not present	Not present	Not present	Not present	Not present	Not present	Not present	Not present	Not present	Not present	Not present	Not present	Not present	Not present	Not present	Not present	Not present	Not present	Not present	Not present	Not present	Not present	Not present	Not present	Not present	Not present	Not present	Not present	Not present	Not present	Not present	Not present	Not present	Not present	Not present	Not present	Not present
ABREA2HVA1	Not present	Not present	Not present	Not present	Not present	Not present	Not present	Not present	Not present	Not present	Not present	Not present	Not present	Not present	Not present	Not present	Not present	Not present	Not present	Not present	Not present	Not present	Not present	Not present	Not present	Not present	Not present	Not present	Not present	Not present	Not present	Not present	Not present	Not present	Not present	Not present	Not present	Not present	Not present	Not present	Not present	Not present	Not present	Not present	Not present	Not present	305 (-),	Not present	Not present
ABREATCONSENSUS	Not present	Not present	1791 (-),	Not present	Not present	Not present	Not present	Not present	Not present	Not present	Not present	Not present	Not present	Not present	Not present	Not present	Not present	Not present	Not present	1617 (+),	Not present	Not present	Not present	Not present	206 (+),	Not present	Not present	Not present	Not present	Not present	Not present	Not present	Not present	Not present	Not present	Not present	Not present	Not present	Not present	Not present	Not present	Not present	Not present	Not present	Not present	Not present	305 (-),	Not present	Not present
ABREATRD22	Not present	Not present	Not present	Not present	Not present	Not present	Not present	Not present	Not present	Not present	Not present	Not present	Not present	Not present	Not present	Not present	Not present	Not present	Not present	Not present	Not present	Not present	Not present	Not present	205 (+),	Not present	Not present	Not present	Not present	Not present	Not present	Not present	Not present	Not present	Not present	Not present	Not present	Not present	Not present	Not present	Not present	Not present	Not present	Not present	Not present	Not present	Not present	Not present	Not present
ABRECE1HVA22	Not present	Not present	Not present	Not present	Not present	Not present	Not present	Not present	Not present	Not present	Not present	Not present	Not present	Not present	Not present	Not present	Not present	Not present	Not present	Not present	Not present	Not present	Not present	Not present	Not present	Not present	Not present	Not present	Not present	Not present	Not present	Not present	Not present	Not present	Not present	Not present	Not present	Not present	Not present	Not present	Not present	Not present	Not present	Not present	1431 (-),	Not present	Not present	Not present	Not present
ABREDISTBBNNAPA	Not present	Not present	Not present	Not present	Not present	Not present	Not present	Not present	Not present	Not present	Not present	Not present	Not present	Not present	Not present	Not present	Not present	Not present	Not present	Not present	Not present	Not present	Not present	Not present	Not present	Not present	Not present	Not present	Not present	Not present	Not present	Not present	Not present	Not present	Not present	Not present	Not present	Not present	Not present	Not present	Not present	Not present	Not present	Not present	Not present	Not present	Not present	Not present	Not present
ABRELATERD1	Not present	439 (+), 1686 (+), 1128 (-),	1610 (+), 1794 (+), 693 (-), 1793 (-),	14 (+), 39 (+), 270 (-), 1028 (-),	1028 (-),	548 (+),	921 (-),	1895 (-),	2 (-),	194 (+), 603 (+), 139 (-), 602 (-),	624 (-), 1926 (-),	756 (+), 928 (+), 1190 (+), 755 (-),	429 (+), 1892 (-),	731 (+), 532 (-), 1278 (-),	286 (+), 606 (+), 605 (-),	1017 (+), 1317 (+), 960 (-),	891 (+), 66 (-),	205 (+), 1064 (+), 1236 (+), 1583 (+), 701 (-),	1185 (+), 1668 (+), 1184 (-), 1667 (-),	365 (+), 711 (+), 938 (+), 1215 (+), 1618 (+), 677 (-), 1487 (-), 1617 (-),	456 (+), 1743 (+), 1742 (-),	254 (+), 1862 (+), 194 (-), 203 (-), 241 (-), 253 (-), 1867 (-),	227 (+), 603 (+), 182 (-), 226 (-), 516 (-),	183 (+), 739 (-),	165 (+), 207 (+), 245 (+), 1223 (+), 1882 (+), 1222 (-),	1129 (+),	1310 (+), 789 (-),	71 (+), 273 (+), 890 (+), 1653 (+), 1740 (+), 70 (-), 1739 (-),	1587 (+), 1740 (+), 1181 (-), 1586 (-), 1739 (-),	366 (+), 365 (-), 1415 (-),	993 (+), 844 (-), 1664 (-),	708 (+), 1768 (+), 1052 (-), 1767 (-),	1421 (+),	1688 (+), 1508 (-), 1687 (-),	305 (-), 326 (-),	256 (+), 583 (+), 697 (+),	272 (+), 1915 (+), 1063 (-),	355 (+), 468 (+), 1530 (-),	128 (+), 202 (+), 229 (+), 636 (+), 1731 (+), 127 (-), 1730 (-), 1896 (-),	Not present	1619 (+), 686 (-),	Not present	Not present	Not present	1064 (-), 1674 (-),	493 (+), 1477 (+), 797 (-), 1624 (-),	12 (+), 322 (+), 1035 (+), 1380 (+), 307 (-), 362 (-), 1379 (-),	209 (+), 593 (+), 490 (-), 592 (-),	29 (+), 138 (+), 267 (+), 1008 (+), 1067 (+), 1884 (+), 137 (-), 774 (-),
ABREMOTIFAOSOSEM	Not present	Not present	Not present	Not present	Not present	Not present	Not present	Not present	Not present	193 (+),	Not present	Not present	Not present	Not present	Not present	Not present	Not present	Not present	Not present	Not present	Not present	Not present	Not present	Not present	Not present	Not present	Not present	Not present	Not present	Not present	Not present	Not present	Not present	Not present	Not present	Not present	Not present	Not present	Not present	Not present	Not present	Not present	Not present	Not present	Not present	Not present	Not present	Not present	Not present
ABREOSRAB21	Not present	Not present	1575 (-),	Not present	Not present	Not present	Not present	Not present	Not present	Not present	Not present	Not present	Not present	Not present	Not present	Not present	Not present	Not present	Not present	365 (+),	Not present	242 (+), 1868 (+),	965 (-),	183 (+),	Not present	Not present	786 (-),	Not present	666 (+),	366 (+), 362 (-),	989 (-),	1121 (+),	Not present	Not present	Not present	Not present	Not present	Not present	198 (-),	Not present	749 (-),	Not present	Not present	Not present	Not present	794 (-), 1621 (-),	363 (+), 318 (-),	Not present	852 (+),
ABRERATCAL	Not present	Not present	1793 (+), 348 (-), 1792 (-),	1566 (+),	Not present	Not present	1022 (+),	1209 (+), 1894 (-),	Not present	602 (+), 601 (-),	1673 (-), 623 (-),	927 (+),	1891 (-),	406 (-), 470 (-), 893 (-),	1913 (+), 605 (+), 1462 (-), 1914 (-), 1934 (-),	1316 (+), 689 (+), 1648 (-),	1919 (+), 108 (+),	1235 (+), 166 (-), 198 (-),	1667 (+), 1666 (-), 1944 (-),	1617 (+), 1616 (-),	1742 (+), 1774 (+), 1741 (-),	253 (+), 252 (-),	395 (+), 225 (-), 181 (-),	362 (+),	262 (-), 223 (-),	1519 (-),	1265 (-),	70 (+), 1739 (+), 357 (-), 69 (-), 1738 (-),	1586 (+), 1739 (+), 1738 (-), 1585 (-),	365 (+), 364 (-), 1071 (-),	843 (-),	1767 (+), 1051 (-), 1766 (-),	765 (+),	1687 (+), 1686 (-),	1308 (-),	255 (+), 582 (+), 696 (+), 1123 (-),	271 (+), 1914 (+), 987 (-),	354 (+), 467 (+), 1643 (+), 1774 (+), 1529 (-),	195 (+), 228 (+), 635 (+), 127 (+), 1730 (+), 1729 (-), 1007 (-), 162 (-),	Not present	1225 (-),	Not present	Not present	Not present	Not present	796 (-), 1596 (-),	1379 (+), 1378 (-),	592 (+), 591 (-),	266 (+), 137 (+), 136 (-),
ABREZMRAB28	Not present	Not present	1792 (+), 1792 (-),	Not present	Not present	Not present	Not present	Not present	Not present	Not present	Not present	Not present	Not present	Not present	Not present	Not present	Not present	Not present	Not present	1616 (+), 1616 (-),	Not present	Not present	Not present	Not present	Not present	Not present	Not present	Not present	Not present	Not present	Not present	Not present	Not present	Not present	Not present	Not present	Not present	Not present	Not present	Not present	Not present	Not present	Not present	Not present	Not present	Not present	Not present	Not present	Not present
ACGTABOX	Not present	Not present	Not present	Not present	416 (+), 416 (-),	Not present	Not present	Not present	Not present	Not present	1506 (+), 1506 (-),	Not present	Not present	Not present	Not present	968 (+), 1012 (+), 968 (-), 1012 (-),	Not present	1673 (+), 1673 (-),	1308 (+), 1308 (-),	Not present	Not present	Not present	598 (+), 1216 (+), 598 (-), 1216 (-),	45 (+), 51 (+), 168 (+), 172 (+), 176 (+), 208 (+), 234 (+), 45 (-), 51 (-), 168 (-), 172 (-), 176 (-), 208 (-), 234 (-),	Not present	1682 (+), 1682 (-),	Not present	Not present	Not present	Not present	Not present	Not present	Not present	Not present	Not present	Not present	Not present	Not present	Not present	Not present	Not present	Not present	Not present	Not present	Not present	Not present	1070 (+), 1160 (+), 1070 (-), 1160 (-),	Not present	199 (+), 199 (-),
ACGTABREMOTIFA2OSEM	Not present	Not present	1610 (+), 1791 (-),	Not present	Not present	Not present	Not present	Not present	Not present	194 (+),	Not present	928 (+),	Not present	Not present	Not present	1317 (+),	Not present	205 (+), 1583 (+),	Not present	1618 (+),	Not present	Not present	Not present	Not present	207 (+),	Not present	Not present	Not present	1587 (+),	Not present	Not present	Not present	Not present	Not present	Not present	Not present	Not present	Not present	1728 (-),	Not present	Not present	Not present	Not present	Not present	1672 (-),	Not present	322 (+), 305 (-), 1377 (-),	593 (+),	Not present
ACGTABREMOTIFAOSOSEM	Not present	Not present	Not present	Not present	Not present	Not present	Not present	Not present	Not present	193 (+),	Not present	Not present	Not present	Not present	Not present	Not present	Not present	Not present	Not present	Not present	Not present	Not present	Not present	Not present	Not present	Not present	Not present	Not present	Not present	Not present	Not present	Not present	Not present	Not present	Not present	Not present	Not present	Not present	Not present	Not present	Not present	Not present	Not present	Not present	Not present	Not present	Not present	Not present	Not present
ACGTATERD1	555 (+), 555 (-),	439 (+), 1129 (+), 1686 (+), 439 (-), 1129 (-), 1686 (-),	694 (+), 1579 (+), 1610 (+), 1794 (+), 694 (-), 1579 (-), 1610 (-), 1794 (-),	14 (+), 39 (+), 271 (+), 1029 (+), 1263 (+), 1489 (+), 1536 (+), 14 (-), 39 (-), 271 (-), 1029 (-), 1263 (-), 1489 (-), 1536 (-),	336 (+), 417 (+), 1029 (+), 336 (-), 417 (-), 1029 (-),	548 (+), 548 (-),	922 (+), 922 (-),	1454 (+), 1896 (+), 1454 (-), 1896 (-),	3 (+), 3 (-),	140 (+), 194 (+), 603 (+), 1053 (+), 140 (-), 194 (-), 603 (-), 1053 (-),	97 (+), 112 (+), 625 (+), 1507 (+), 1664 (+), 1927 (+), 97 (-), 112 (-), 625 (-), 1507 (-), 1664 (-), 1927 (-),	749 (+), 756 (+), 928 (+), 1133 (+), 1190 (+), 749 (-), 756 (-), 928 (-), 1133 (-), 1190 (-),	429 (+), 919 (+), 1893 (+), 429 (-), 919 (-), 1893 (-),	303 (+), 533 (+), 731 (+), 1279 (+), 1367 (+), 1675 (+), 303 (-), 533 (-), 731 (-), 1279 (-), 1367 (-), 1675 (-),	286 (+), 550 (+), 606 (+), 1188 (+), 286 (-), 550 (-), 606 (-), 1188 (-),	961 (+), 969 (+), 1009 (+), 1013 (+), 1017 (+), 1317 (+), 961 (-), 969 (-), 1009 (-), 1013 (-), 1017 (-), 1317 (-),	67 (+), 98 (+), 819 (+), 891 (+), 983 (+), 993 (+), 67 (-), 98 (-), 819 (-), 891 (-), 983 (-), 993 (-),	205 (+), 702 (+), 752 (+), 1064 (+), 1121 (+), 1236 (+), 1583 (+), 1674 (+), 1679 (+), 205 (-), 702 (-), 752 (-), 1064 (-), 1121 (-), 1236 (-), 1583 (-), 1674 (-), 1679 (-),	516 (+), 549 (+), 1185 (+), 1309 (+), 1668 (+), 516 (-), 549 (-), 1185 (-), 1309 (-), 1668 (-),	17 (+), 202 (+), 365 (+), 678 (+), 711 (+), 938 (+), 1215 (+), 1488 (+), 1618 (+), 17 (-), 202 (-), 365 (-), 678 (-), 711 (-), 938 (-), 1215 (-), 1488 (-), 1618 (-),	456 (+), 1059 (+), 1743 (+), 456 (-), 1059 (-), 1743 (-),	195 (+), 204 (+), 242 (+), 254 (+), 1079 (+), 1862 (+), 1868 (+), 195 (-), 204 (-), 242 (-), 254 (-), 1079 (-), 1862 (-), 1868 (-),	183 (+), 206 (+), 227 (+), 517 (+), 599 (+), 603 (+), 969 (+), 1217 (+), 1226 (+), 1253 (+), 183 (-), 206 (-), 227 (-), 517 (-), 599 (-), 603 (-), 969 (-), 1217 (-), 1226 (-), 1253 (-),	46 (+), 52 (+), 169 (+), 173 (+), 177 (+), 183 (+), 209 (+), 235 (+), 503 (+), 589 (+), 740 (+), 46 (-), 52 (-), 169 (-), 173 (-), 177 (-), 183 (-), 209 (-), 235 (-), 503 (-), 589 (-), 740 (-),	165 (+), 207 (+), 245 (+), 1223 (+), 1882 (+), 165 (-), 207 (-), 245 (-), 1223 (-), 1882 (-),	1129 (+), 1683 (+), 1129 (-), 1683 (-),	467 (+), 790 (+), 1183 (+), 1245 (+), 1310 (+), 467 (-), 790 (-), 1183 (-), 1245 (-), 1310 (-),	19 (+), 71 (+), 273 (+), 353 (+), 890 (+), 1653 (+), 1740 (+), 1980 (+), 19 (-), 71 (-), 273 (-), 353 (-), 890 (-), 1653 (-), 1740 (-), 1980 (-),	586 (+), 666 (+), 1182 (+), 1587 (+), 1740 (+), 586 (-), 666 (-), 1182 (-), 1587 (-), 1740 (-),	366 (+), 1416 (+), 366 (-), 1416 (-),	324 (+), 845 (+), 993 (+), 1658 (+), 1665 (+), 324 (-), 845 (-), 993 (-), 1658 (-), 1665 (-),	191 (+), 708 (+), 1047 (+), 1053 (+), 1121 (+), 1768 (+), 191 (-), 708 (-), 1047 (-), 1053 (-), 1121 (-), 1768 (-),	287 (+), 1143 (+), 1421 (+), 287 (-), 1143 (-), 1421 (-),	845 (+), 1509 (+), 1688 (+), 845 (-), 1509 (-), 1688 (-),	306 (+), 327 (+), 306 (-), 327 (-),	229 (+), 256 (+), 501 (+), 583 (+), 697 (+), 1673 (+), 229 (-), 256 (-), 501 (-), 583 (-), 697 (-), 1673 (-),	272 (+), 497 (+), 922 (+), 1064 (+), 1568 (+), 1793 (+), 1915 (+), 272 (-), 497 (-), 922 (-), 1064 (-), 1568 (-), 1793 (-), 1915 (-),	355 (+), 468 (+), 710 (+), 1531 (+), 355 (-), 468 (-), 710 (-), 1531 (-),	7 (+), 128 (+), 202 (+), 229 (+), 636 (+), 1280 (+), 1731 (+), 1897 (+), 7 (-), 128 (-), 202 (-), 229 (-), 636 (-), 1280 (-), 1731 (-), 1897 (-),	1325 (+), 1538 (+), 1937 (+), 1325 (-), 1538 (-), 1937 (-),	511 (+), 687 (+), 753 (+), 1328 (+), 1619 (+), 1632 (+), 511 (-), 687 (-), 753 (-), 1328 (-), 1619 (-), 1632 (-),	Not present	1585 (+), 1585 (-),	Not present	1039 (+), 1065 (+), 1675 (+), 1039 (-), 1065 (-), 1675 (-),	493 (+), 757 (+), 765 (+), 798 (+), 1290 (+), 1477 (+), 1625 (+), 493 (-), 757 (-), 765 (-), 798 (-), 1290 (-), 1477 (-), 1625 (-),	12 (+), 291 (+), 308 (+), 322 (+), 363 (+), 1035 (+), 1061 (+), 1071 (+), 1161 (+), 1380 (+), 1890 (+), 12 (-), 291 (-), 308 (-), 322 (-), 363 (-), 1035 (-), 1061 (-), 1071 (-), 1161 (-), 1380 (-), 1890 (-),	209 (+), 491 (+), 593 (+), 898 (+), 209 (-), 491 (-), 593 (-), 898 (-),	29 (+), 138 (+), 200 (+), 267 (+), 775 (+), 852 (+), 950 (+), 1003 (+), 1008 (+), 1067 (+), 1884 (+), 29 (-), 138 (-), 200 (-), 267 (-), 775 (-), 852 (-), 950 (-), 1003 (-), 1008 (-), 1067 (-), 1884 (-),
ACGTCBOX	554 (+), 554 (-),	Not present	Not present	Not present	Not present	Not present	Not present	1453 (+), 1453 (-),	Not present	Not present	Not present	1132 (+), 1132 (-),	Not present	Not present	1187 (+), 1187 (-),	Not present	Not present	Not present	Not present	201 (+), 201 (-),	Not present	Not present	Not present	Not present	Not present	Not present	Not present	Not present	665 (+), 665 (-),	Not present	Not present	190 (+), 190 (-),	Not present	Not present	Not present	Not present	Not present	Not present	Not present	Not present	752 (+), 752 (-),	Not present	Not present	Not present	Not present	Not present	Not present	Not present	Not present
ACGTOSGLUB1	Not present	Not present	Not present	12 (+),	Not present	546 (+),	921 (-),	Not present	Not present	Not present	1926 (-),	Not present	Not present	532 (-),	Not present	1015 (+), 960 (-),	889 (+),	Not present	Not present	1487 (-),	Not present	Not present	601 (+),	Not present	205 (+),	Not present	Not present	271 (+),	1181 (-),	Not present	1664 (-),	Not present	Not present	Not present	Not present	Not present	Not present	Not present	Not present	Not present	Not present	Not present	Not present	Not present	Not present	Not present	Not present	Not present	774 (-),
ACGTSEED3	Not present	Not present	Not present	Not present	Not present	Not present	Not present	Not present	Not present	Not present	Not present	Not present	Not present	Not present	Not present	Not present	Not present	Not present	Not present	Not present	Not present	Not present	Not present	Not present	205 (+),	Not present	Not present	Not present	Not present	Not present	Not present	Not present	Not present	Not present	Not present	Not present	Not present	Not present	Not present	Not present	Not present	Not present	Not present	Not present	Not present	Not present	Not present	Not present	Not present
ACGTTBOX	Not present	Not present	Not present	1488 (+), 1488 (-),	Not present	Not present	Not present	Not present	Not present	Not present	96 (+), 111 (+), 96 (-), 111 (-),	Not present	Not present	Not present	549 (+), 549 (-),	Not present	97 (+), 818 (+), 982 (+), 97 (-), 818 (-), 982 (-),	1120 (+), 1678 (+), 1120 (-), 1678 (-),	548 (+), 548 (-),	Not present	Not present	Not present	Not present	Not present	Not present	Not present	Not present	Not present	Not present	Not present	Not present	Not present	Not present	Not present	Not present	228 (+), 1672 (+), 228 (-), 1672 (-),	496 (+), 496 (-),	709 (+), 709 (-),	6 (+), 6 (-),	1324 (+), 1936 (+), 1324 (-), 1936 (-),	510 (+), 1631 (+), 510 (-), 1631 (-),	Not present	Not present	Not present	Not present	Not present	Not present	Not present	Not present
ACIIIPVPAL2	Not present	Not present	Not present	Not present	Not present	Not present	Not present	Not present	Not present	Not present	Not present	Not present	Not present	Not present	Not present	Not present	Not present	Not present	Not present	Not present	Not present	Not present	Not present	Not present	Not present	Not present	Not present	Not present	53 (+),	Not present	Not present	Not present	Not present	Not present	Not present	Not present	Not present	Not present	Not present	Not present	Not present	Not present	Not present	Not present	Not present	Not present	Not present	Not present	Not present
AGATCONSENSUS	Not present	Not present	Not present	Not present	Not present	Not present	Not present	Not present	Not present	Not present	Not present	Not present	Not present	Not present	Not present	Not present	Not present	Not present	Not present	Not present	Not present	Not present	Not present	Not present	Not present	Not present	Not present	Not present	Not present	Not present	Not present	Not present	Not present	Not present	Not present	Not present	Not present	Not present	Not present	Not present	Not present	Not present	Not present	Not present	Not present	Not present	Not present	Not present	Not present
AGCBOXNPGLB	113 (+), 100 (-),	Not present	1594 (-),	Not present	Not present	Not present	Not present	Not present	Not present	Not present	1936 (+),	Not present	Not present	217 (-),	1493 (-),	Not present	1831 (+),	Not present	Not present	Not present	Not present	286 (+),	Not present	Not present	Not present	1788 (+), 1905 (+), 886 (-),	Not present	Not present	Not present	Not present	Not present	483 (+), 546 (+),	Not present	Not present	Not present	1819 (+),	Not present	Not present	Not present	Not present	Not present	Not present	Not present	Not present	Not present	1646 (-),	Not present	Not present	Not present
AGL1ATCONSENSUS	Not present	Not present	Not present	Not present	Not present	Not present	Not present	Not present	Not present	Not present	Not present	Not present	Not present	Not present	Not present	Not present	Not present	Not present	Not present	Not present	Not present	Not present	Not present	Not present	Not present	Not present	Not present	Not present	Not present	Not present	Not present	Not present	Not present	Not present	Not present	Not present	Not present	Not present	Not present	Not present	Not present	Not present	Not present	Not present	Not present	Not present	Not present	Not present	Not present
AGMOTIFNTMYB2	Not present	Not present	Not present	1087 (+),	Not present	Not present	Not present	Not present	Not present	Not present	Not present	Not present	756 (-),	Not present	Not present	Not present	Not present	Not present	Not present	Not present	Not present	Not present	Not present	Not present	Not present	921 (+),	Not present	Not present	Not present	Not present	Not present	Not present	Not present	Not present	685 (+),	Not present	Not present	Not present	Not present	Not present	Not present	Not present	Not present	611 (+),	Not present	Not present	Not present	Not present	Not present
AMMORESIIUDCRNIA1	Not present	Not present	Not present	Not present	Not present	Not present	Not present	Not present	761 (+),	1159 (+),	Not present	Not present	Not present	Not present	Not present	1443 (-),	Not present	Not present	1229 (-), 1966 (-),	290 (+),	Not present	Not present	Not present	Not present	Not present	Not present	804 (+),	Not present	Not present	Not present	Not present	Not present	914 (-),	Not present	Not present	Not present	Not present	Not present	1419 (-),	Not present	Not present	Not present	Not present	Not present	1325 (+),	Not present	Not present	Not present	Not present
AMMORESIVDCRNIA1	Not present	Not present	Not present	Not present	Not present	1737 (+),	Not present	Not present	Not present	Not present	Not present	Not present	Not present	Not present	Not present	Not present	Not present	Not present	Not present	Not present	Not present	1462 (+),	Not present	Not present	Not present	Not present	Not present	Not present	Not present	Not present	Not present	Not present	Not present	Not present	Not present	Not present	Not present	Not present	Not present	Not present	Not present	Not present	Not present	Not present	Not present	Not present	Not present	Not present	Not present
AMMORESVDCRNIA1	Not present	Not present	Not present	Not present	Not present	Not present	Not present	Not present	Not present	Not present	Not present	Not present	Not present	254 (+),	Not present	Not present	Not present	Not present	Not present	Not present	Not present	Not present	Not present	Not present	Not present	Not present	Not present	Not present	Not present	Not present	Not present	Not present	Not present	Not present	Not present	Not present	Not present	Not present	Not present	Not present	Not present	Not present	Not present	Not present	Not present	Not present	Not present	Not present	Not present
AMYBOX1	1481 (+),	345 (+), 1572 (-),	Not present	303 (+),	273 (-),	Not present	278 (+), 1643 (+),	724 (-),	Not present	Not present	Not present	Not present	Not present	Not present	Not present	Not present	Not present	945 (-),	1493 (+),	1806 (-),	Not present	Not present	Not present	Not present	988 (+),	1205 (+), 1134 (-),	1057 (-),	Not present	Not present	Not present	802 (+),	81 (-),	81 (-),	524 (-), 596 (-),	Not present	931 (+), 567 (-),	508 (+),	1048 (+), 1405 (+), 339 (-), 1974 (-),	964 (+), 679 (-),	Not present	1703 (-),	94 (-), 1549 (-),	Not present	Not present	739 (-),	Not present	1368 (+), 74 (-), 443 (-),	Not present	Not present
AMYBOX2	Not present	658 (+),	Not present	Not present	Not present	Not present	Not present	Not present	1660 (+),	968 (+),	Not present	Not present	Not present	Not present	Not present	Not present	Not present	773 (-),	217 (-), 735 (-),	Not present	Not present	Not present	Not present	Not present	Not present	147 (+),	Not present	1127 (+),	Not present	Not present	1290 (-),	1933 (+),	Not present	Not present	1823 (+),	380 (-),	Not present	Not present	Not present	Not present	Not present	Not present	665 (+),	Not present	Not present	Not present	Not present	Not present	Not present
ANAERO1CONSENSUS	1680 (+), 1986 (+),	1367 (+), 1507 (+), 1299 (-),	140 (-),	632 (-),	11 (+),	573 (-),	350 (-),	Not present	Not present	1944 (+),	862 (-),	146 (-),	1129 (+), 1381 (+), 1466 (+),	1441 (+), 1745 (-), 1749 (-),	Not present	Not present	Not present	376 (-), 1895 (-),	Not present	Not present	Not present	Not present	17 (+), 23 (+), 1003 (+),	Not present	433 (+), 476 (+), 489 (+), 1432 (+), 695 (-),	69 (-), 387 (-), 1242 (-),	1836 (+),	127 (+), 734 (+),	1363 (+), 1311 (-), 1494 (-),	Not present	578 (+),	Not present	323 (+), 1896 (-),	540 (+), 1182 (-),	Not present	1729 (+),	70 (+), 900 (+),	476 (+), 629 (-),	Not present	Not present	Not present	918 (+), 977 (+), 17 (-),	682 (+), 691 (-), 931 (-), 1025 (-),	Not present	29 (-),	Not present	Not present	63 (+),	Not present
ANAERO2CONSENSUS	110 (+), 750 (-),	1238 (+),	687 (-),	212 (+), 1418 (+), 1838 (-),	1952 (+), 619 (-),	Not present	Not present	Not present	1385 (+),	1984 (+), 1987 (+), 1598 (-),	1429 (+), 1196 (-), 1247 (-),	Not present	Not present	1361 (-), 1920 (-),	408 (+), 1390 (+), 468 (-),	1239 (+), 585 (-), 1688 (-),	1714 (+), 960 (-), 1778 (-),	254 (+), 1430 (+),	1632 (+), 1927 (-),	868 (+), 1521 (+),	1845 (-), 1848 (-),	Not present	Not present	Not present	557 (+), 764 (-),	98 (-),	1879 (+),	Not present	Not present	347 (+),	1043 (+), 1616 (+), 1620 (-), 1632 (-),	391 (+), 394 (+), 576 (-), 1127 (-), 1130 (-),	509 (+),	Not present	818 (-),	1772 (+), 996 (-),	Not present	921 (+), 1669 (+), 1704 (+), 1707 (+),	1646 (+),	632 (+),	322 (+), 155 (-), 326 (-), 665 (-), 1515 (-),	Not present	Not present	424 (+), 427 (+), 430 (+),	1030 (+),	406 (-), 1031 (-),	Not present	1813 (-),	1186 (+), 1189 (+), 1192 (+), 192 (-), 207 (-), 294 (-), 559 (-), 562 (-), 565 (-),
ANAERO3CONSENSUS	Not present	Not present	70 (-), 1753 (-),	Not present	Not present	Not present	917 (+), 1430 (+),	678 (-),	819 (+),	Not present	Not present	1354 (+),	Not present	Not present	Not present	Not present	1942 (+),	Not present	Not present	2 (-),	Not present	1227 (+),	576 (-),	Not present	1140 (-),	410 (-),	Not present	Not present	Not present	Not present	Not present	Not present	784 (+), 1919 (+),	Not present	Not present	Not present	Not present	Not present	596 (-),	Not present	Not present	1811 (-), 1840 (-),	231 (-),	Not present	Not present	Not present	Not present	652 (+),	20 (+),
ANAERO4CONSENSUS	Not present	Not present	Not present	Not present	Not present	Not present	Not present	Not present	Not present	Not present	Not present	Not present	1502 (-),	Not present	Not present	Not present	Not present	Not present	Not present	Not present	Not present	Not present	Not present	Not present	Not present	Not present	Not present	Not present	1497 (+),	Not present	Not present	Not present	Not present	Not present	Not present	Not present	Not present	Not present	Not present	1327 (+), 1330 (-),	Not present	Not present	Not present	Not present	Not present	Not present	Not present	Not present	Not present
ANAERO5CONSENSUS	Not present	Not present	Not present	Not present	1254 (-),	Not present	Not present	Not present	Not present	Not present	Not present	Not present	Not present	Not present	Not present	Not present	Not present	Not present	Not present	Not present	Not present	Not present	Not present	Not present	Not present	Not present	Not present	Not present	Not present	Not present	Not present	Not present	Not present	Not present	Not present	Not present	Not present	Not present	Not present	Not present	Not present	1458 (-),	Not present	Not present	Not present	Not present	Not present	Not present	Not present
ARE1	Not present	Not present	Not present	Not present	Not present	Not present	Not present	Not present	Not present	Not present	1985 (-),	Not present	Not present	1364 (-),	Not present	Not present	Not present	Not present	1899 (-),	Not present	Not present	Not present	Not present	Not present	Not present	Not present	Not present	Not present	Not present	Not present	Not present	Not present	Not present	Not present	Not present	Not present	Not present	Not present	Not present	Not present	Not present	Not present	Not present	91 (-),	Not present	Not present	Not present	Not present	Not present
ARFAT	1855 (+),	Not present	Not present	Not present	Not present	684 (+), 690 (+), 1246 (+), 1687 (+),	298 (+), 1415 (-), 1942 (-),	Not present	Not present	197 (+),	615 (+),	714 (-), 765 (-), 1829 (-), 1857 (-),	Not present	1604 (+), 86 (-),	1812 (+),	895 (-),	605 (-),	477 (+),	398 (+),	Not present	Not present	2 (-),	1075 (+),	1001 (+), 1342 (-), 1467 (-),	1527 (-),	1017 (+), 1297 (-),	1128 (-),	1573 (-),	Not present	10 (+),	722 (+), 1275 (+),	270 (+), 985 (-),	Not present	Not present	551 (+), 1329 (-), 1708 (-),	Not present	Not present	Not present	612 (+),	Not present	351 (-),	295 (-),	1956 (-),	268 (+),	1909 (-),	1852 (+),	1722 (+),	1212 (-),	Not present
ARR1AT	1028 (+), 1035 (+), 241 (+), 595 (+), 612 (+), 886 (+), 404 (+), 590 (+), 1463 (+), 1846 (+), 57 (-), 499 (-), 738 (-), 864 (-), 874 (-), 1001 (-), 1060 (-), 1097 (-), 1142 (-), 1541 (-), 1722 (-), 1832 (-),	487 (+), 953 (+), 1411 (+), 1419 (+), 470 (+), 36 (+), 165 (+), 272 (+), 863 (+), 1315 (+), 109 (+), 176 (+), 276 (+), 689 (+), 1107 (+), 1621 (+), 153 (-), 351 (-), 392 (-), 713 (-), 1402 (-),	305 (+), 609 (+), 394 (+), 1837 (+), 1959 (+), 241 (+), 815 (+), 1129 (+), 1798 (+), 53 (-), 116 (-), 284 (-), 323 (-), 533 (-), 714 (-), 853 (-), 912 (-), 1009 (-),	193 (+), 258 (+), 853 (+), 865 (+), 415 (+), 459 (+), 477 (+), 1899 (+), 1990 (+), 45 (+), 236 (+), 347 (+), 1073 (+), 1970 (+), 115 (-), 574 (-), 613 (-), 617 (-), 757 (-), 769 (-), 787 (-), 829 (-), 903 (-), 1128 (-), 1164 (-), 1270 (-), 1287 (-), 1324 (-), 1376 (-), 1738 (-),	161 (+), 530 (+), 550 (+), 1328 (+), 773 (+), 84 (+), 1151 (+), 1140 (+), 1203 (-), 1778 (-), 1854 (-), 1925 (-), 1939 (-),	951 (+), 1082 (+), 1230 (+), 1464 (+), 1683 (+), 1122 (+), 1108 (+), 1600 (+), 209 (-), 302 (-), 439 (-), 502 (-), 671 (-), 789 (-), 915 (-), 1089 (-), 1101 (-), 1306 (-), 1644 (-), 1910 (-),	676 (+), 812 (+), 1106 (+), 128 (+), 575 (+), 1324 (+), 73 (+), 401 (+), 550 (+), 1038 (+), 1302 (+), 1439 (+), 1703 (+), 91 (-), 610 (-), 669 (-), 1215 (-), 1353 (-), 1743 (-), 1803 (-), 1885 (-),	514 (+), 540 (+), 1270 (+), 142 (+), 147 (+), 706 (+), 1310 (+), 720 (+), 855 (+), 1161 (+), 1278 (+), 1294 (+), 1397 (+), 1596 (+), 1828 (+), 35 (-), 139 (-), 291 (-), 528 (-), 884 (-), 1157 (-), 1175 (-), 1441 (-), 1623 (-), 1681 (-), 1945 (-),	49 (+), 1333 (+), 1888 (+), 181 (+), 540 (+), 518 (-), 797 (-), 971 (-), 1218 (-), 1543 (-), 1585 (-), 1764 (-),	844 (+), 989 (+), 984 (+), 824 (+), 1000 (+), 1115 (+), 206 (-), 258 (-), 338 (-), 402 (-), 423 (-), 465 (-), 706 (-), 799 (-), 1674 (-), 1927 (-), 1937 (-),	429 (+), 1861 (+), 727 (+), 1188 (+), 193 (+), 288 (+), 1315 (+), 369 (+), 156 (-), 348 (-), 405 (-), 412 (-), 534 (-),	572 (+), 703 (+), 1419 (+), 1879 (+), 1383 (+), 1 (+), 1150 (+), 1872 (+), 670 (+), 1172 (+), 1883 (+), 305 (-), 957 (-), 1306 (-), 1408 (-), 1576 (-), 1595 (-),	389 (+), 1696 (+), 777 (+), 125 (+), 372 (+), 542 (+), 26 (-), 158 (-), 853 (-), 1422 (-), 1612 (-), 1630 (-), 1672 (-), 1745 (-),	582 (+), 751 (+), 1210 (+), 1681 (+), 1153 (+), 831 (-), 1144 (-), 1721 (-),	108 (+), 119 (+), 90 (+), 48 (+), 12 (-), 24 (-), 226 (-), 305 (-), 372 (-), 1276 (-), 1288 (-), 1575 (-), 1726 (-), 1823 (-),	1329 (+), 180 (+), 977 (+), 777 (+), 789 (-), 1279 (-), 1376 (-), 1479 (-), 1616 (-),	1501 (+), 162 (+), 477 (+), 669 (+), 833 (+), 934 (+), 1136 (+), 1149 (+), 312 (+), 645 (+), 747 (+), 850 (+), 880 (+), 1264 (+), 1004 (-), 1175 (-), 1204 (-), 1393 (-), 1417 (-), 1435 (-), 1477 (-),	54 (+), 957 (+), 975 (+), 344 (+), 1132 (+), 1144 (+), 1190 (+), 1816 (+), 1827 (+), 1935 (+), 1491 (+), 1496 (+), 1808 (+), 1941 (+), 616 (-), 621 (-), 891 (-), 1035 (-), 1335 (-), 1572 (-),	1397 (+), 1430 (+), 1641 (+), 238 (+), 477 (+), 576 (+), 800 (+), 816 (+), 1718 (+), 144 (-), 196 (-), 332 (-), 637 (-), 707 (-), 1420 (-), 1426 (-), 1548 (-), 1752 (-),	1861 (+), 222 (+), 1001 (+), 1641 (+), 737 (+), 326 (-), 358 (-), 538 (-), 1516 (-),	913 (+), 977 (+), 931 (+), 1518 (+), 125 (+), 779 (+), 195 (-), 887 (-), 1349 (-), 1354 (-), 1810 (-),	470 (+), 809 (+), 884 (+), 1739 (+), 1896 (+), 1950 (+), 947 (+), 655 (+), 322 (-), 330 (-), 583 (-), 664 (-), 927 (-), 1123 (-), 1150 (-), 1238 (-), 1335 (-), 1520 (-), 1581 (-), 1643 (-),	1971 (+), 1945 (+), 983 (+), 1320 (+), 59 (-), 333 (-), 416 (-), 475 (-), 1514 (-), 1630 (-),	132 (+), 752 (+), 987 (+), 996 (+), 1900 (+), 1796 (+), 1909 (+), 912 (-), 930 (-), 972 (-), 983 (-), 1583 (-), 1683 (-),	790 (+), 1288 (+), 1910 (+), 15 (+), 518 (+), 654 (+), 847 (+), 1902 (+), 178 (+), 804 (+), 303 (-), 547 (-), 553 (-), 593 (-), 756 (-), 1299 (-), 1437 (-), 1509 (-), 1742 (-), 1779 (-), 1790 (-), 1827 (-),	935 (+), 957 (+), 1837 (+), 63 (+), 295 (+), 587 (+), 659 (+), 794 (+), 1168 (+), 1182 (+), 1212 (+), 442 (-), 469 (-), 579 (-), 700 (-), 1117 (-), 1590 (-), 1596 (-), 1624 (-), 1689 (-), 1844 (-),	191 (+), 421 (+), 964 (+), 836 (+), 955 (+), 980 (+), 1166 (+), 1326 (+), 1754 (+), 366 (-), 522 (-), 912 (-), 1081 (-), 1289 (-), 1379 (-), 1519 (-), 1579 (-), 1599 (-), 1703 (-), 1778 (-), 1809 (-),	718 (+), 1314 (+), 1881 (+), 319 (+), 1151 (+), 1471 (+), 1672 (+), 395 (+), 1020 (+), 224 (-), 254 (-), 589 (-), 1340 (-), 1479 (-),	128 (+), 384 (+), 1160 (+), 1417 (+), 1870 (+), 1884 (+), 910 (+), 758 (+), 315 (+), 406 (+), 950 (+), 1209 (+), 240 (-), 284 (-), 338 (-), 347 (-), 490 (-), 1110 (-), 1504 (-), 1829 (-),	1217 (+), 1394 (+), 1407 (+), 1849 (+), 1093 (+), 1201 (+), 927 (+), 1088 (+), 1138 (+), 1823 (+), 1790 (+), 1875 (+), 278 (-), 694 (-), 1246 (-), 1479 (-), 1658 (-), 1901 (-),	428 (+), 1816 (+), 412 (+), 442 (+), 1585 (+), 357 (+), 1727 (+), 107 (-), 156 (-), 195 (-), 242 (-), 419 (-), 493 (-), 523 (-), 552 (-), 566 (-), 867 (-), 891 (-), 1523 (-), 1712 (-), 1743 (-), 1893 (-),	528 (+), 1235 (+), 1629 (+), 95 (+), 1162 (+), 1391 (+), 1518 (+), 1642 (+), 75 (-), 87 (-), 314 (-), 345 (-), 1141 (-), 1204 (-), 1291 (-), 1501 (-), 1599 (-), 1604 (-), 1704 (-),	1118 (+), 951 (+), 292 (+), 1056 (+), 1265 (+), 170 (+), 346 (+), 307 (-), 328 (-), 449 (-), 923 (-), 1133 (-), 1352 (-), 1790 (-), 1837 (-),	123 (+), 152 (+), 374 (+), 1237 (+), 1890 (+), 386 (+), 357 (+), 473 (+), 315 (+), 840 (+), 1188 (+), 74 (-), 279 (-), 291 (-), 727 (-), 748 (-), 1396 (-), 1613 (-), 1716 (-), 1878 (-),	125 (+), 51 (+), 1431 (+), 80 (+), 167 (-), 284 (-), 725 (-),	1021 (+), 204 (+), 1181 (+), 168 (+), 552 (+), 1606 (+), 28 (-), 302 (-), 890 (-), 899 (-), 937 (-), 1147 (-), 1234 (-), 1374 (-), 1434 (-), 1454 (-), 1555 (-), 1630 (-), 1702 (-),	397 (+), 524 (+), 531 (+), 844 (+), 1307 (+), 1603 (+), 1625 (+), 1632 (+), 560 (+), 1190 (+), 292 (+), 98 (-), 119 (-), 243 (-), 366 (-), 476 (-), 514 (-), 1014 (-), 1214 (-), 1259 (-), 1536 (-), 1583 (-), 1644 (-),	1150 (+), 1337 (+), 224 (+), 939 (+), 1246 (+), 948 (+), 1177 (+), 1535 (+), 1 (-), 163 (-), 176 (-), 1113 (-), 1327 (-), 1463 (-), 1661 (-),	1148 (+), 1174 (+), 1615 (+), 655 (+), 831 (+), 168 (+), 875 (+), 940 (+), 1067 (+), 1536 (+), 311 (-), 431 (-), 606 (-), 1295 (-), 1325 (-),	257 (+), 988 (+), 1430 (+), 1510 (+), 1666 (+), 534 (+), 1865 (+), 79 (-), 327 (-), 476 (-), 773 (-), 816 (-), 892 (-), 1043 (-), 1628 (-), 1706 (-), 1736 (-),	765 (+), 274 (+), 1368 (+), 1437 (+), 1379 (+), 57 (+), 1591 (+), 233 (-), 505 (-), 1114 (-), 1454 (-),	484 (+), 130 (+), 774 (+), 968 (+), 1106 (+), 147 (-), 175 (-), 186 (-), 200 (-), 352 (-), 719 (-), 869 (-), 1249 (-), 1269 (-), 1323 (-), 1445 (-), 1481 (-), 1953 (-),	277 (+), 715 (+), 889 (+), 1426 (+), 1549 (+), 1759 (+), 1938 (+), 136 (+), 244 (+), 454 (+), 1813 (+), 1919 (+), 52 (+), 1226 (+), 1234 (+), 1914 (+), 188 (-), 586 (-), 1140 (-), 1194 (-), 1253 (-), 1591 (-), 1636 (-), 1840 (-), 1896 (-),	627 (+), 853 (+), 674 (+), 1022 (+), 77 (+), 961 (+), 543 (+), 1118 (+), 1123 (+), 230 (-), 351 (-), 703 (-), 719 (-), 790 (-), 1101 (-), 1164 (-), 1184 (-), 1352 (-), 1459 (-), 1524 (-),	1246 (+), 1282 (+), 669 (+), 1304 (+), 921 (+), 95 (-), 257 (-), 268 (-), 603 (-), 861 (-), 869 (-), 912 (-), 971 (-), 1214 (-), 1709 (-),	1398 (+), 705 (+), 687 (+), 18 (-), 309 (-), 1154 (-), 1274 (-), 1429 (-),	1106 (+), 1573 (+), 1578 (+), 1385 (+), 496 (+), 659 (+), 695 (+), 1007 (+), 142 (-), 174 (-), 841 (-), 1416 (-), 1433 (-), 1542 (-), 1564 (-), 1774 (-), 1850 (-), 1860 (-),	1155 (+), 1648 (+), 1726 (+), 1906 (+), 452 (+), 1940 (+), 285 (-), 482 (-), 564 (-), 614 (-), 719 (-), 746 (-), 881 (-), 1001 (-), 1051 (-), 1612 (-),	650 (+), 807 (+), 1341 (+), 690 (+), 869 (+), 1896 (+), 32 (+), 1511 (+), 1686 (+), 46 (-), 221 (-), 1323 (-), 1437 (-), 1533 (-), 1612 (-), 1624 (-), 1749 (-), 1901 (-), 1928 (-),
ASF1MOTIFCAMV	Not present	437 (+),	1190 (-),	37 (+), 152 (+), 588 (+), 946 (+), 1030 (-),	1108 (+), 337 (-),	Not present	Not present	813 (+), 1455 (-),	642 (+), 718 (+), 903 (+), 1107 (+), 1390 (-), 1833 (-),	715 (+), 1778 (-),	975 (+), 1842 (+), 958 (-),	1325 (+), 543 (-), 1134 (-), 1205 (-), 1599 (-),	360 (+), 264 (-), 697 (-), 1226 (-),	144 (+), 346 (+), 1311 (+), 1327 (-), 1333 (-), 1368 (-), 1451 (-),	1141 (+), 602 (-), 1787 (-), 1909 (-),	1225 (+), 1758 (+), 105 (-), 871 (-), 1963 (-),	289 (+), 68 (-), 332 (-), 383 (-),	203 (+), 497 (+), 712 (-), 1174 (-), 1182 (-),	152 (+), 659 (-), 1903 (-),	709 (+), 917 (+), 924 (+), 732 (-),	1464 (+),	159 (+),	406 (+), 857 (-), 1391 (-),	741 (-),	248 (+), 1562 (-),	427 (+), 1888 (-),	1246 (-),	Not present	587 (-),	1471 (+), 558 (-),	1262 (+), 1659 (-),	706 (+), 1045 (+), 1035 (-),	1928 (+), 1182 (-), 1818 (-),	1561 (+), 1705 (-),	809 (+), 269 (-),	709 (+),	923 (-), 1144 (-),	Not present	472 (+), 1278 (+),	Not present	258 (+), 528 (+), 815 (+), 1096 (+), 1617 (+), 676 (-), 683 (-), 1329 (-),	1520 (-),	108 (-), 1586 (-),	1220 (+), 1453 (+),	1380 (+),	496 (+), 755 (+), 763 (+), 71 (-), 511 (-), 521 (-), 1291 (-),	3 (+), 1033 (+), 335 (-), 1898 (-),	667 (-),	1882 (+), 1873 (-),
AT1BOX	Not present	Not present	Not present	Not present	Not present	Not present	Not present	Not present	Not present	Not present	Not present	Not present	Not present	Not present	Not present	Not present	Not present	Not present	Not present	Not present	Not present	Not present	Not present	Not present	Not present	Not present	Not present	Not present	Not present	Not present	Not present	Not present	Not present	Not present	Not present	Not present	Not present	Not present	Not present	Not present	Not present	Not present	Not present	Not present	Not present	Not present	Not present	Not present	Not present
ATHB1ATCONSENSUS	Not present	Not present	Not present	Not present	1049 (+), 1049 (-),	Not present	Not present	Not present	Not present	Not present	Not present	Not present	Not present	Not present	Not present	Not present	Not present	Not present	Not present	Not present	Not present	Not present	Not present	Not present	Not present	Not present	Not present	1713 (+), 1713 (-),	Not present	Not present	Not present	Not present	Not present	Not present	Not present	Not present	Not present	Not present	Not present	Not present	Not present	Not present	1559 (+), 1559 (-),	Not present	Not present	Not present	Not present	Not present	Not present
ATHB2ATCONSENSUS	Not present	Not present	Not present	Not present	Not present	Not present	1299 (+), 1299 (-),	Not present	Not present	Not present	Not present	Not present	Not present	Not present	Not present	Not present	Not present	Not present	Not present	Not present	Not present	Not present	Not present	Not present	Not present	Not present	Not present	Not present	Not present	Not present	Not present	Not present	Not present	Not present	Not present	Not present	Not present	Not present	Not present	Not present	Not present	Not present	Not present	Not present	Not present	Not present	Not present	Not present	Not present
ATHB5ATCORE	Not present	Not present	Not present	Not present	1049 (+), 1049 (-),	Not present	1299 (+), 1299 (-),	Not present	Not present	Not present	Not present	Not present	Not present	Not present	Not present	Not present	Not present	Not present	Not present	Not present	Not present	Not present	Not present	Not present	Not present	Not present	Not present	1713 (+), 1713 (-),	Not present	Not present	Not present	Not present	Not present	Not present	Not present	Not present	Not present	Not present	Not present	Not present	Not present	Not present	1559 (+), 1559 (-),	Not present	Not present	Not present	Not present	Not present	Not present
ATHB6COREAT	Not present	Not present	Not present	Not present	Not present	Not present	Not present	Not present	Not present	Not present	Not present	Not present	Not present	Not present	Not present	Not present	Not present	Not present	Not present	Not present	Not present	Not present	Not present	Not present	Not present	Not present	Not present	Not present	Not present	Not present	Not present	Not present	Not present	Not present	Not present	Not present	Not present	Not present	Not present	Not present	Not present	Not present	Not present	Not present	Not present	Not present	Not present	Not present	1518 (-),
AUXREPSIAA4	Not present	Not present	Not present	Not present	Not present	Not present	Not present	Not present	Not present	Not present	Not present	Not present	Not present	Not present	Not present	Not present	Not present	79 (-),	Not present	Not present	Not present	Not present	Not present	Not present	Not present	Not present	Not present	Not present	Not present	Not present	Not present	Not present	Not present	Not present	Not present	Not present	Not present	Not present	Not present	Not present	Not present	Not present	Not present	Not present	Not present	Not present	Not present	Not present	Not present
AUXRETGA1GMGH3	Not present	Not present	Not present	Not present	334 (-),	Not present	Not present	Not present	Not present	Not present	Not present	Not present	Not present	Not present	Not present	Not present	Not present	Not present	Not present	Not present	Not present	Not present	Not present	Not present	Not present	Not present	Not present	Not present	Not present	Not present	Not present	Not present	Not present	Not present	Not present	Not present	Not present	Not present	1278 (+),	Not present	Not present	Not present	Not present	Not present	Not present	755 (+),	Not present	Not present	Not present
AUXRETGA2GMGH3	Not present	Not present	Not present	Not present	Not present	Not present	Not present	Not present	Not present	Not present	Not present	Not present	Not present	Not present	Not present	Not present	Not present	Not present	Not present	Not present	Not present	Not present	Not present	Not present	Not present	Not present	Not present	Not present	Not present	Not present	Not present	Not present	Not present	Not present	Not present	Not present	Not present	Not present	Not present	Not present	Not present	Not present	Not present	Not present	Not present	Not present	Not present	Not present	Not present
BBOXSITE1STPAT	Not present	Not present	Not present	Not present	Not present	Not present	Not present	Not present	Not present	Not present	Not present	Not present	Not present	Not present	Not present	Not present	Not present	Not present	Not present	Not present	Not present	Not present	Not present	Not present	Not present	Not present	Not present	Not present	Not present	Not present	Not present	Not present	Not present	Not present	Not present	Not present	Not present	Not present	Not present	Not present	Not present	Not present	Not present	Not present	Not present	Not present	Not present	Not present	Not present
BIHD1OS	836 (+), 1371 (+), 527 (-), 1218 (-), 1536 (-),	1188 (+), 1309 (+),	41 (-), 1080 (-),	676 (+), 824 (+), 1242 (-), 1468 (-),	292 (+), 481 (-), 1529 (-),	158 (+), 836 (+), 980 (+), 1096 (+), 5 (-), 227 (-), 1615 (-),	637 (+), 874 (+), 1343 (+), 1387 (+), 1082 (-), 1614 (-), 1773 (-), 1872 (-),	1405 (+), 227 (-),	333 (+), 354 (+),	157 (+), 768 (+), 891 (+), 1013 (+), 320 (-), 627 (-),	256 (+), 633 (+), 1007 (+), 161 (-), 519 (-),	893 (+),	1519 (+), 1833 (+), 141 (-), 201 (-), 461 (-), 943 (-), 1403 (-), 1785 (-),	30 (-), 122 (-), 1734 (-), 1859 (-),	53 (-), 1240 (-),	1043 (-), 1174 (-),	699 (+), 1325 (+), 1472 (+), 437 (-), 741 (-), 844 (-), 874 (-), 1025 (-), 1593 (-),	208 (+), 686 (+), 920 (-), 1408 (-),	170 (+), 1885 (+), 1892 (+), 164 (-),	Not present	548 (+), 713 (+), 829 (+), 935 (+), 982 (+), 1425 (+), 262 (-), 417 (-),	660 (+), 735 (+), 1354 (-), 1376 (-), 1610 (-),	973 (+),	445 (+), 667 (+), 967 (+), 399 (-), 748 (-), 1082 (-),	810 (+), 1052 (+), 1172 (+), 1273 (+), 932 (-),	1188 (+), 1456 (+), 75 (-), 141 (-), 283 (-), 696 (-),	53 (+), 87 (+), 546 (+), 1369 (+), 1589 (-),	536 (+), 853 (+), 873 (+), 1193 (+), 611 (-), 863 (-), 1838 (-),	252 (+), 274 (+), 1720 (+), 135 (-),	386 (-), 688 (-), 1862 (-),	1846 (+), 1852 (+),	143 (+), 581 (+), 974 (+), 1374 (+), 1447 (+), 1461 (+), 1211 (-),	1211 (+), 1917 (+), 1205 (-),	198 (+), 732 (+), 320 (-), 1061 (-),	506 (+), 63 (-),	75 (+), 87 (+), 855 (+), 886 (+), 1224 (+), 121 (-), 603 (-), 764 (-), 782 (-), 908 (-), 1444 (-),	463 (+), 829 (+), 970 (+), 1390 (+), 284 (-), 327 (-), 1039 (-),	676 (+), 791 (+), 1512 (+), 282 (-), 532 (-), 698 (-), 844 (-), 864 (-),	778 (+), 1400 (+), 707 (-), 801 (-), 1727 (-),	6 (+), 334 (+), 426 (+), 489 (+), 907 (+), 788 (-),	1268 (+), 1966 (+), 126 (-), 632 (-),	38 (+), 490 (+), 1212 (+), 956 (-), 1345 (-), 1365 (-),	222 (+), 382 (+), 595 (+), 977 (+), 1209 (-), 1724 (-),	1387 (+),	983 (-), 1002 (-), 1111 (-), 1146 (-),	580 (+), 803 (+), 856 (+), 343 (-), 1065 (-),	213 (+), 1256 (+), 1699 (-), 1866 (-),	578 (+), 1756 (+), 255 (-), 446 (-), 1824 (-),	792 (-), 833 (-), 1295 (-), 1576 (-), 1762 (-),
BOX1PSGS2	Not present	275 (-),	Not present	Not present	Not present	Not present	Not present	Not present	Not present	Not present	Not present	Not present	Not present	Not present	Not present	Not present	Not present	Not present	Not present	Not present	Not present	Not present	Not present	Not present	Not present	Not present	Not present	Not present	Not present	Not present	Not present	Not present	Not present	Not present	Not present	Not present	Not present	Not present	Not present	Not present	Not present	Not present	Not present	Not present	Not present	Not present	Not present	Not present	Not present
BOX2PSGS2	Not present	Not present	Not present	Not present	Not present	Not present	Not present	Not present	Not present	Not present	Not present	Not present	Not present	Not present	Not present	Not present	Not present	Not present	Not present	Not present	Not present	Not present	1635 (-),	Not present	Not present	Not present	Not present	Not present	Not present	Not present	Not present	Not present	Not present	Not present	Not present	Not present	Not present	Not present	Not present	Not present	Not present	Not present	Not present	Not present	Not present	Not present	Not present	Not present	Not present
BOXCPSAS1	Not present	Not present	999 (+),	Not present	1370 (+), 1058 (-),	1654 (+),	Not present	130 (+), 600 (+),	1928 (+),	Not present	Not present	Not present	Not present	Not present	1945 (-), 1964 (-),	Not present	Not present	Not present	Not present	Not present	Not present	Not present	Not present	1312 (-),	Not present	Not present	Not present	Not present	Not present	594 (+),	Not present	Not present	Not present	Not present	1322 (-),	Not present	Not present	Not present	Not present	Not present	Not present	Not present	Not present	Not present	823 (-),	Not present	358 (+),	Not present	Not present
BOXIINTPATPB	1398 (+), 849 (-), 1732 (-),	217 (-), 280 (-), 840 (-),	253 (-),	1281 (-),	1600 (+), 1491 (-),	Not present	Not present	507 (+), 1641 (+), 1974 (+), 276 (-), 758 (-), 982 (-), 1849 (-),	988 (+), 1479 (-),	761 (+),	803 (+),	Not present	965 (+),	1265 (+),	Not present	219 (+), 227 (+),	824 (-),	678 (+), 1888 (-),	318 (+),	Not present	437 (+),	Not present	Not present	Not present	Not present	712 (+), 747 (+), 288 (-), 514 (-),	404 (-), 1447 (-),	Not present	Not present	1933 (+), 182 (-), 217 (-),	Not present	1836 (+), 1258 (-),	1390 (-),	Not present	Not present	1302 (-),	580 (-),	1031 (+), 1422 (-),	400 (+), 282 (-),	1785 (-),	Not present	681 (+),	77 (-),	1592 (+), 367 (-),	Not present	Not present	1391 (-),	1226 (-),	376 (+),
BOXIIPCCHS	Not present	Not present	1610 (+), 1791 (-),	Not present	Not present	Not present	Not present	Not present	Not present	Not present	Not present	928 (+),	Not present	Not present	Not present	1317 (+),	Not present	1583 (+),	Not present	1618 (+),	Not present	Not present	Not present	Not present	207 (+),	Not present	Not present	Not present	Not present	Not present	Not present	Not present	Not present	Not present	Not present	Not present	Not present	Not present	Not present	Not present	Not present	Not present	Not present	Not present	1672 (-),	Not present	322 (+), 305 (-),	Not present	Not present
BOXLCOREDCPAL	Not present	Not present	1531 (-),	1747 (+),	Not present	1766 (-),	Not present	Not present	Not present	665 (+), 151 (-), 1221 (-),	1637 (+),	Not present	Not present	42 (+),	Not present	531 (-), 1394 (-),	Not present	84 (+), 95 (-),	Not present	Not present	924 (-),	1142 (+), 1435 (+),	1302 (+), 1775 (+),	1754 (-),	1651 (+), 1973 (+),	Not present	744 (+), 1260 (+),	1105 (+),	1252 (+),	394 (+), 1732 (-),	Not present	Not present	479 (-),	Not present	1947 (-),	Not present	49 (-), 53 (-), 1286 (-), 1880 (-),	690 (+), 718 (+), 263 (-), 267 (-),	821 (+), 527 (-), 1836 (-),	305 (-),	559 (-),	1726 (+), 1923 (+),	Not present	Not present	730 (+),	Not present	571 (+),	1165 (+),	Not present
BP5OSWX	Not present	Not present	Not present	Not present	Not present	Not present	Not present	1895 (-),	2 (-),	Not present	624 (-),	Not present	427 (+),	Not present	Not present	Not present	Not present	Not present	Not present	Not present	Not present	Not present	Not present	Not present	Not present	Not present	Not present	Not present	Not present	Not present	Not present	1052 (-),	Not present	Not present	Not present	254 (+),	1913 (+),	1530 (-),	227 (+),	Not present	Not present	Not present	Not present	Not present	Not present	Not present	Not present	Not present	Not present
BS1EGCCR	Not present	Not present	596 (+),	1886 (-),	Not present	Not present	Not present	Not present	Not present	Not present	Not present	Not present	1930 (-),	Not present	643 (-), 901 (-),	617 (+), 1741 (+),	276 (+),	1531 (+), 236 (-), 1110 (-),	208 (+),	992 (+), 1169 (-), 1796 (-),	1762 (-),	Not present	Not present	Not present	Not present	Not present	762 (-),	Not present	Not present	667 (-), 1015 (-),	851 (-),	Not present	873 (-), 1002 (-),	Not present	1905 (-),	Not present	1906 (-),	392 (-),	1587 (-),	Not present	Not present	Not present	Not present	1408 (-),	1630 (-),	1008 (+),	Not present	Not present	Not present
CAATBOX1	409 (+), 656 (+), 737 (+), 776 (+), 823 (+), 1004 (+), 1016 (+), 1059 (+), 1100 (+), 1141 (+), 1757 (+), 1831 (+), 1837 (+), 326 (-), 452 (-), 547 (-), 588 (-), 592 (-), 597 (-), 614 (-), 662 (-), 792 (-), 1006 (-), 1102 (-), 1226 (-), 1410 (-), 1514 (-), 1663 (-), 1961 (-), 1979 (-),	1 (+), 149 (+), 308 (+), 601 (+), 919 (+), 1535 (+), 1784 (+), 47 (-), 135 (-), 167 (-), 247 (-), 274 (-), 385 (-), 566 (-), 629 (-), 691 (-), 719 (-), 955 (-), 1102 (-), 1317 (-), 1413 (-), 1421 (-), 1878 (-),	52 (+), 115 (+), 322 (+), 532 (+), 919 (+), 1019 (+), 1124 (+), 1771 (+), 1811 (+), 313 (-), 1126 (-),	114 (+), 134 (+), 385 (+), 616 (+), 1127 (+), 1152 (+), 1183 (+), 1737 (+), 59 (-), 737 (-), 774 (-), 822 (-), 1154 (-), 1430 (-), 1461 (-), 1784 (-),	711 (+), 1004 (+), 1049 (+), 1136 (+), 1777 (+), 1853 (+), 1938 (+), 86 (-), 202 (-), 577 (-), 616 (-), 1019 (-), 1054 (-), 1138 (-),	84 (+), 216 (+), 496 (+), 501 (+), 670 (+), 719 (+), 763 (+), 1144 (+), 1346 (+), 1460 (+), 1618 (+), 1715 (+), 1909 (+), 734 (-), 898 (-), 1613 (-), 1685 (-), 1697 (-),	479 (+), 668 (+), 1073 (+), 1299 (+), 1352 (+), 1390 (+), 1651 (+), 1834 (+), 1844 (+), 66 (-), 75 (-), 163 (-), 533 (-), 689 (-), 904 (-), 1075 (-), 1086 (-), 1108 (-), 1130 (-), 1156 (-), 1304 (-), 1347 (-), 1370 (-), 1408 (-), 1444 (-), 1603 (-), 1629 (-),	527 (+), 883 (+), 939 (+), 1128 (+), 1238 (+), 1300 (+), 1373 (+), 1622 (+), 1662 (+), 1809 (+), 88 (-), 144 (-), 149 (-), 326 (-), 428 (-), 471 (-), 641 (-), 751 (-), 831 (-), 861 (-), 986 (-), 1132 (-), 1272 (-), 1280 (-), 1312 (-), 1358 (-), 1466 (-), 1533 (-), 1538 (-), 1561 (-), 1721 (-), 1758 (-), 1840 (-),	209 (+), 1015 (+), 1677 (+), 1947 (+), 51 (-), 414 (-), 447 (-), 977 (-), 1001 (-), 1105 (-), 1237 (-), 1312 (-), 1344 (-), 1650 (-), 1751 (-),	289 (+), 430 (+), 562 (+), 612 (+), 726 (+), 1357 (+), 1363 (+), 1505 (+), 1530 (+), 215 (-), 297 (-), 494 (-), 991 (-), 1036 (-), 1043 (-), 1261 (-), 1592 (-), 1716 (-), 1726 (-), 1753 (-),	315 (+), 415 (+), 459 (+), 514 (+), 748 (+), 1092 (+), 131 (-), 262 (-), 317 (-), 461 (-), 729 (-), 1190 (-),	143 (+), 256 (+), 281 (+), 287 (+), 346 (+), 643 (+), 862 (+), 966 (+), 427 (-), 705 (-), 1385 (-), 1881 (-),	784 (+), 852 (+), 955 (+), 1099 (+), 1516 (+), 1728 (+), 127 (-), 377 (-), 523 (-), 747 (-), 905 (-), 1210 (-), 1580 (-),	48 (+), 56 (+), 811 (+), 859 (+), 1562 (+), 315 (-), 584 (-), 789 (-), 813 (-), 1212 (-), 1399 (-), 1409 (-), 1663 (-),	56 (+), 140 (+), 526 (+), 1138 (+), 1269 (+), 1275 (+), 1574 (+), 1257 (-),	556 (+), 1258 (+), 1518 (+), 779 (-), 1500 (-), 1508 (-), 1544 (-), 1563 (-),	1003 (+), 1283 (+), 1533 (+), 1665 (+), 219 (-), 251 (-), 479 (-), 723 (-), 749 (-), 835 (-), 882 (-), 1015 (-), 1386 (-), 1470 (-),	858 (+), 923 (+), 1007 (+), 1334 (+), 1395 (+), 413 (-), 475 (-), 860 (-), 1134 (-), 1397 (-), 1493 (-), 1810 (-), 1829 (-), 1937 (-), 1943 (-),	143 (+), 331 (+), 395 (+), 636 (+), 666 (+), 1419 (+), 1547 (+), 1612 (+), 39 (-), 44 (-), 274 (-), 479 (-), 574 (-), 578 (-), 609 (-), 696 (-), 1038 (-),	614 (+), 659 (+), 1470 (+), 429 (-), 514 (-), 558 (-), 764 (-), 1443 (-), 1643 (-),	152 (+), 501 (+), 736 (+), 886 (+), 58 (-), 109 (-), 228 (-), 298 (-), 624 (-), 740 (-), 850 (-), 933 (-), 1051 (-), 1223 (-), 1235 (-),	329 (+), 500 (+), 572 (+), 663 (+), 1122 (+), 1208 (+), 1279 (+), 1297 (+), 1453 (+), 1580 (+), 1613 (+), 367 (-), 423 (-), 875 (-), 886 (-), 1562 (-), 1695 (-), 1741 (-),	55 (+), 332 (+), 415 (+), 692 (+), 729 (+), 976 (+), 1173 (+), 1261 (+), 1509 (+), 1655 (+), 587 (-), 1135 (-), 1175 (-), 1947 (-),	673 (+), 1224 (+), 1582 (+), 1615 (+), 1888 (+), 421 (-), 527 (-), 881 (-), 965 (-), 1798 (-), 1890 (-), 1911 (-),	102 (+), 869 (+), 969 (+), 1063 (+), 1072 (+), 1086 (+), 1249 (+), 1298 (+), 1508 (+), 1589 (+), 1741 (+), 1808 (+), 70 (-), 656 (-), 1042 (-),	340 (+), 614 (+), 679 (+), 699 (+), 722 (+), 988 (+), 1066 (+), 1191 (+), 1605 (+), 1929 (+), 1985 (+), 90 (-), 164 (-), 262 (-), 281 (-), 297 (-), 681 (-), 819 (-), 1030 (-), 1144 (-), 1258 (-), 1501 (-), 1511 (-),	4 (+), 27 (+), 39 (+), 315 (+), 528 (+), 820 (+), 918 (+), 1041 (+), 1118 (+), 1347 (+), 1462 (+), 146 (-), 193 (-), 340 (-), 461 (-), 798 (-), 838 (-), 1120 (-), 1250 (-), 1357 (-), 1752 (-), 1756 (-),	54 (+), 205 (+), 368 (+), 563 (+), 679 (+), 684 (+), 1339 (+), 1357 (+), 1478 (+), 1504 (+), 1518 (+), 1713 (+), 1845 (+), 1857 (+), 393 (-), 397 (-), 571 (-), 1243 (-), 1350 (-), 1718 (-), 1735 (-), 1771 (-), 1863 (-), 1924 (-), 1970 (-),	489 (+), 987 (+), 1032 (+), 1042 (+), 1091 (+), 1503 (+), 1529 (+), 1860 (+), 130 (-), 378 (-), 1207 (-), 1211 (-), 1358 (-), 1772 (-), 1833 (-), 1866 (-), 1973 (-),	237 (+), 269 (+), 501 (+), 1333 (+), 1785 (+), 1897 (+), 1924 (+), 1931 (+), 160 (-), 314 (-), 503 (-), 1219 (-), 1396 (-), 1488 (-), 1700 (-), 1772 (-), 1792 (-), 1805 (-), 1811 (-), 1873 (-), 1887 (-), 1944 (-), 1963 (-),	125 (+), 155 (+), 191 (+), 241 (+), 290 (+), 1519 (+), 1535 (+), 1559 (+), 1711 (+), 1754 (+), 1855 (+), 1892 (+), 62 (-), 444 (-), 657 (-), 1587 (-), 1729 (-), 1766 (-), 1818 (-),	138 (+), 645 (+), 687 (+), 1140 (+), 1207 (+), 1278 (+), 1290 (+), 1368 (+), 1580 (+), 1619 (+), 1703 (+), 1791 (+), 1797 (+), 1882 (+), 1904 (+), 5 (-), 327 (-), 615 (-), 836 (-), 1169 (-), 1209 (-), 1237 (-), 1370 (-), 1456 (-), 1640 (-), 1671 (-), 1793 (-),	30 (+), 267 (+), 373 (+), 796 (+), 1351 (+), 1386 (+), 298 (-), 594 (-), 945 (-), 1058 (-), 1209 (-), 1220 (-), 1286 (-), 1303 (-), 1454 (-), 1629 (-),	141 (+), 257 (+), 323 (+), 407 (+), 589 (+), 604 (+), 760 (+), 821 (+), 1035 (+), 1111 (+), 1158 (+), 1306 (+), 1342 (+), 1395 (+), 1411 (+), 1489 (+), 1495 (+), 1867 (+), 1886 (+), 90 (-), 659 (-), 708 (-), 762 (-), 832 (-), 838 (-), 867 (-), 1048 (-), 1228 (-), 1316 (-), 1559 (-), 1624 (-), 1633 (-), 1736 (-), 1821 (-), 1836 (-), 1854 (-),	380 (+), 1595 (+), 53 (-), 564 (-),	63 (+), 84 (+), 188 (+), 220 (+), 301 (+), 452 (+), 732 (+), 889 (+), 898 (+), 1202 (+), 1317 (+), 170 (-), 639 (-), 654 (-), 707 (-), 1212 (-), 1604 (-), 1608 (-), 1967 (-),	475 (+), 656 (+), 773 (+), 967 (+), 1013 (+), 1042 (+), 1091 (+), 1099 (+), 1161 (+), 1213 (+), 1373 (+), 1815 (+), 1897 (+), 84 (-), 166 (-), 207 (-), 222 (-), 282 (-), 294 (-), 399 (-), 456 (-), 533 (-), 638 (-), 781 (-), 827 (-), 1101 (-), 1187 (-), 1328 (-), 1951 (-), 1959 (-),	175 (+), 595 (+), 611 (+), 816 (+), 896 (+), 963 (+), 969 (+), 1106 (+), 1112 (+), 1145 (+), 1184 (+), 1570 (+), 1660 (+), 1993 (+), 226 (-), 313 (-), 411 (-), 426 (-), 950 (-), 1152 (-), 1350 (-), 1428 (-), 1479 (-), 1576 (-), 1599 (-),	310 (+), 551 (+), 556 (+), 912 (+), 1580 (+), 1845 (+), 134 (-), 420 (-), 586 (-), 721 (-), 752 (-), 833 (-), 1074 (-), 1091 (-), 1107 (-), 1124 (-), 1500 (-), 1534 (-), 1538 (-), 1545 (-),	78 (+), 815 (+), 1161 (+), 1444 (+), 1476 (+), 1735 (+), 202 (-), 259 (-), 556 (-), 607 (-), 1049 (-), 1298 (-), 1304 (-), 1533 (-),	412 (+), 588 (+), 1332 (+), 1610 (+), 130 (-), 356 (-), 526 (-), 1507 (-),	119 (+), 268 (+), 351 (+), 524 (+), 579 (+), 584 (+), 679 (+), 959 (+), 1009 (+), 1025 (+), 1056 (+), 1091 (+), 128 (-), 704 (-), 764 (-), 1851 (-),	86 (+), 385 (+), 402 (+), 641 (+), 1329 (+), 1402 (+), 1415 (+), 1505 (+), 1559 (+), 1858 (+), 1908 (+), 138 (-), 238 (-), 246 (-), 279 (-), 433 (-), 551 (-), 756 (-), 798 (-), 824 (-), 919 (-), 1207 (-), 1228 (-), 1236 (-), 1324 (-), 1428 (-), 1520 (-), 1564 (-), 1663 (-), 1916 (-), 1921 (-), 1940 (-),	562 (+), 772 (+), 789 (+), 897 (+), 920 (+), 1046 (+), 1076 (+), 1142 (+), 1286 (+), 1458 (+), 1472 (+), 1486 (+), 1572 (+), 1771 (+), 1850 (+), 621 (-), 913 (-), 1451 (-), 1496 (-), 1767 (-),	182 (+), 207 (+), 253 (+), 267 (+), 402 (+), 411 (+), 490 (+), 537 (+), 602 (+), 868 (+), 915 (+), 220 (-), 226 (-), 282 (-), 331 (-), 351 (-), 426 (-), 539 (-), 1000 (-), 1284 (-),	831 (+), 871 (+), 1257 (+), 166 (-), 204 (-), 358 (-), 474 (-), 751 (-), 1028 (-), 1372 (-), 1400 (-), 1425 (-),	122 (+), 216 (+), 577 (+), 607 (+), 645 (+), 829 (+), 840 (+), 870 (+), 1082 (+), 1208 (+), 1259 (+), 1415 (+), 1541 (+), 1548 (+), 1855 (+), 1909 (+), 25 (-), 386 (-), 547 (-), 609 (-), 664 (-), 693 (-), 913 (-), 1009 (-), 1254 (-), 1580 (-), 1669 (-), 1826 (-),	136 (+), 269 (+), 329 (+), 481 (+), 553 (+), 560 (+), 613 (+), 670 (+), 785 (+), 880 (+), 1050 (+), 1294 (+), 1334 (+), 1464 (+), 1522 (+), 1157 (-), 1509 (-), 1526 (-), 1580 (-), 1605 (-), 1650 (-), 1728 (-), 1822 (-), 1908 (-),	322 (+), 330 (+), 495 (+), 757 (+), 1088 (+), 1155 (+), 1436 (+), 1611 (+), 1748 (+), 1936 (+), 1961 (+), 1022 (-), 1513 (-), 1523 (-), 1662 (-), 1804 (-),
CAATBOX2	Not present	Not present	Not present	Not present	Not present	Not present	Not present	Not present	Not present	Not present	Not present	Not present	Not present	Not present	Not present	Not present	Not present	Not present	Not present	Not present	Not present	Not present	Not present	Not present	Not present	Not present	Not present	Not present	Not present	Not present	Not present	Not present	Not present	Not present	Not present	Not present	Not present	Not present	Not present	Not present	Not present	Not present	Not present	Not present	Not present	Not present	Not present	Not present	Not present
CACGCAATGMGH3	Not present	Not present	Not present	Not present	Not present	Not present	Not present	Not present	Not present	Not present	Not present	Not present	Not present	Not present	Not present	Not present	Not present	Not present	274 (-),	Not present	Not present	Not present	Not present	Not present	Not present	Not present	Not present	Not present	Not present	Not present	Not present	Not present	Not present	Not present	Not present	Not present	Not present	Not present	Not present	Not present	Not present	Not present	Not present	Not present	Not present	Not present	Not present	Not present	Not present
CACGTGMOTIF	Not present	Not present	1793 (+), 1793 (-),	Not present	Not present	Not present	Not present	Not present	Not present	602 (+), 602 (-),	Not present	755 (+), 755 (-),	Not present	Not present	605 (+), 605 (-),	Not present	Not present	Not present	1184 (+), 1667 (+), 1184 (-), 1667 (-),	1617 (+), 1617 (-),	1742 (+), 1742 (-),	253 (+), 253 (-),	226 (+), 226 (-),	Not present	1222 (+), 1222 (-),	Not present	Not present	70 (+), 1739 (+), 70 (-), 1739 (-),	1586 (+), 1739 (+), 1586 (-), 1739 (-),	365 (+), 365 (-),	Not present	1767 (+), 1767 (-),	Not present	1687 (+), 1687 (-),	Not present	Not present	Not present	Not present	127 (+), 1730 (+), 127 (-), 1730 (-),	Not present	Not present	Not present	Not present	Not present	Not present	Not present	1379 (+), 1379 (-),	592 (+), 592 (-),	137 (+), 137 (-),
CACTFTPPCA1	129 (+), 148 (+), 757 (+), 1070 (+), 1788 (+), 1794 (+), 1860 (+), 32 (+), 632 (+), 723 (+), 763 (+), 922 (+), 1160 (+), 30 (-), 415 (-), 525 (-), 636 (-), 897 (-), 1233 (-), 1239 (-), 1320 (-), 1369 (-), 1470 (-), 1491 (-), 1520 (-), 1550 (-), 1570 (-), 1974 (-),	525 (+), 891 (+), 1290 (+), 1527 (+), 1740 (+), 1835 (+), 589 (+), 1449 (+), 1452 (+), 1602 (+), 1630 (+), 1895 (+), 1936 (+), 126 (-), 435 (-), 669 (-), 748 (-), 774 (-), 940 (-), 1350 (-), 1543 (-), 1994 (-),	263 (+), 843 (+), 885 (+), 1005 (+), 1704 (+), 465 (+), 797 (+), 824 (+), 954 (+), 966 (+), 1054 (+), 1841 (+), 1849 (+), 1863 (+), 1884 (+), 66 (-), 69 (-), 151 (-), 274 (-), 420 (-), 630 (-), 658 (-), 768 (-), 822 (-), 1269 (-), 1622 (-), 1737 (-), 1752 (-), 1788 (-),	158 (+), 609 (+), 836 (+), 1114 (+), 1723 (+), 71 (+), 142 (+), 329 (+), 696 (+), 808 (+), 916 (+), 1252 (+), 1383 (+), 1843 (+), 110 (-), 275 (-), 367 (-), 438 (-), 495 (-), 505 (-), 560 (-), 798 (-), 927 (-), 1300 (-),	412 (+), 462 (+), 655 (+), 811 (+), 837 (+), 1145 (+), 1534 (+), 369 (+), 610 (+), 899 (+), 1461 (+), 170 (-), 189 (-), 348 (-), 389 (-), 485 (-), 660 (-), 695 (-), 993 (-), 1159 (-), 1465 (-), 1797 (-), 1830 (-),	27 (+), 809 (+), 827 (+), 1093 (+), 1324 (+), 1341 (+), 1447 (+), 1658 (+), 147 (+), 261 (+), 862 (+), 869 (+), 1115 (+), 1621 (+), 1934 (+), 12 (-), 49 (-), 65 (-), 165 (-), 177 (-), 220 (-), 234 (-), 427 (-), 445 (-), 625 (-), 653 (-), 708 (-), 880 (-), 937 (-), 1001 (-), 1244 (-), 1320 (-), 1846 (-), 1897 (-), 1926 (-), 1932 (-),	232 (+), 334 (+), 443 (+), 807 (+), 995 (+), 1400 (+), 1491 (+), 30 (+), 457 (+), 827 (+), 931 (+), 1463 (+), 1540 (+), 1734 (+), 1830 (+), 1918 (+), 1921 (+), 382 (-), 422 (-), 471 (-), 517 (-), 538 (-), 603 (-), 644 (-), 768 (-), 796 (-), 799 (-), 929 (-), 1182 (-), 1359 (-), 1532 (-), 1563 (-), 1567 (-), 1593 (-), 1612 (-), 1621 (-), 1665 (-),	366 (+), 771 (+), 967 (+), 1025 (+), 1326 (+), 1927 (+), 687 (+), 729 (+), 777 (+), 1103 (+), 1402 (+), 1577 (+), 1603 (+), 1671 (+), 1712 (+), 1905 (+), 1934 (+), 1989 (+), 4 (-), 19 (-), 49 (-), 180 (-), 210 (-), 234 (-), 501 (-), 548 (-), 568 (-), 806 (-), 819 (-), 1409 (-), 1669 (-), 1793 (-), 1967 (-), 1987 (-),	309 (+), 596 (+), 800 (+), 823 (+), 1140 (+), 1844 (+), 295 (+), 402 (+), 405 (+), 610 (+), 666 (+), 803 (+), 1005 (+), 1167 (+), 1172 (+), 1295 (+), 1461 (+), 1606 (+), 1619 (+), 262 (-), 273 (-), 316 (-), 331 (-), 436 (-), 484 (-), 678 (-), 716 (-), 1131 (-), 1210 (-), 1358 (-), 1362 (-), 1382 (-), 1440 (-), 1556 (-),	674 (+), 868 (+), 873 (+), 1393 (+), 1643 (+), 1106 (+), 1413 (+), 265 (-), 357 (-), 766 (-), 859 (-), 1192 (-), 1293 (-), 1321 (-), 1346 (-), 1418 (-), 1687 (-), 1897 (-), 1961 (-),	164 (+), 842 (+), 1019 (+), 1079 (+), 1992 (+), 57 (+), 101 (+), 276 (+), 769 (+), 892 (+), 1242 (+), 1253 (+), 1909 (+), 42 (-), 82 (-), 88 (-), 183 (-), 500 (-), 790 (-), 817 (-), 948 (-), 985 (-), 1064 (-), 1143 (-), 1670 (-),	308 (+), 734 (+), 912 (+), 1084 (+), 1116 (+), 1358 (+), 1802 (+), 1825 (+), 1835 (+), 1839 (+), 1896 (+), 28 (+), 315 (+), 786 (+), 1002 (+), 1042 (+), 1169 (+), 1243 (+), 41 (-), 98 (-), 223 (-), 235 (-), 326 (-), 373 (-), 500 (-), 632 (-), 1010 (-), 1180 (-), 1281 (-), 1718 (-), 1724 (-), 1795 (-), 1915 (-),	122 (+), 252 (+), 298 (+), 357 (+), 869 (+), 1720 (+), 136 (+), 301 (+), 590 (+), 1079 (+), 1268 (+), 1274 (+), 1327 (+), 1429 (+), 1496 (+), 1552 (+), 1651 (+), 309 (-), 316 (-), 465 (-), 540 (-), 588 (-), 620 (-), 933 (-), 936 (-), 1064 (-), 1104 (-), 1366 (-), 1369 (-), 1376 (-), 1550 (-), 1774 (-),	299 (+), 1435 (+), 1494 (+), 1059 (+), 1377 (+), 1420 (+), 1424 (+), 1623 (+), 1249 (-), 1285 (-), 1309 (-), 1403 (-), 1418 (-), 1476 (-), 1621 (-), 1707 (-),	342 (+), 532 (+), 1282 (+), 1548 (+), 296 (+), 312 (+), 1521 (+), 1625 (+), 1693 (+), 70 (-), 431 (-), 1148 (-), 1199 (-), 1245 (-), 1356 (-), 1385 (-), 1963 (-),	15 (+), 60 (+), 368 (+), 1125 (+), 1193 (+), 1611 (+), 1659 (+), 1666 (+), 18 (+), 814 (+), 972 (+), 989 (+), 1065 (+), 1145 (+), 1148 (+), 1427 (+), 740 (-), 891 (-), 908 (-), 1047 (-), 1254 (-), 1284 (-), 1365 (-), 1391 (-), 1504 (-), 1849 (-), 1856 (-),	813 (+), 951 (+), 1022 (+), 1042 (+), 1946 (+), 53 (+), 180 (+), 662 (+), 665 (+), 795 (+), 801 (+), 804 (+), 905 (+), 909 (+), 914 (+), 1062 (+), 1072 (+), 1077 (+), 1120 (+), 1381 (+), 1456 (+), 1520 (+), 1563 (+), 51 (-), 561 (-), 583 (-), 586 (-), 589 (-), 625 (-), 691 (-), 745 (-), 799 (-), 848 (-), 878 (-), 990 (-), 1219 (-), 1256 (-), 1323 (-), 1574 (-), 1815 (-), 1825 (-),	120 (+), 306 (+), 1256 (+), 1322 (+), 819 (+), 1073 (+), 1128 (+), 830 (-), 937 (-), 1264 (-), 1650 (-), 1791 (-), 1958 (-),	56 (+), 81 (+), 149 (+), 167 (+), 526 (+), 640 (+), 1140 (+), 1180 (+), 1478 (+), 1542 (+), 1572 (+), 1906 (+), 1991 (+), 102 (+), 567 (+), 774 (+), 829 (+), 842 (+), 926 (+), 1377 (+), 1466 (+), 1530 (+), 1592 (+), 60 (-), 100 (-), 162 (-), 244 (-), 264 (-), 268 (-), 443 (-), 447 (-), 571 (-), 688 (-), 704 (-), 723 (-), 772 (-), 838 (-), 1104 (-), 1116 (-), 1381 (-), 1553 (-),	589 (+), 1300 (+), 158 (+), 496 (+), 502 (+), 698 (+), 1480 (+), 1950 (+), 41 (-), 177 (-), 249 (-), 300 (-), 578 (-), 689 (-), 696 (-), 745 (-), 1346 (-), 1386 (-), 1785 (-), 1886 (-),	269 (+), 391 (+), 1380 (+), 1543 (+), 1551 (+), 1790 (+), 1875 (+), 1924 (+), 27 (+), 98 (+), 145 (+), 251 (+), 414 (+), 1150 (+), 1182 (+), 1441 (+), 341 (-), 562 (-), 601 (-), 629 (-), 661 (-), 961 (-), 991 (-), 1013 (-), 1368 (-), 1456 (-), 1607 (-), 1632 (-), 1930 (-),	182 (+), 981 (+), 1028 (+), 1222 (+), 1231 (+), 1318 (+), 1758 (+), 1842 (+), 102 (+), 474 (+), 503 (+), 742 (+), 1162 (+), 1309 (+), 1511 (+), 1545 (+), 1877 (+), 1910 (+), 61 (-), 69 (-), 73 (-), 404 (-), 460 (-), 465 (-), 537 (-), 684 (-), 733 (-), 757 (-), 773 (-), 784 (-), 815 (-), 818 (-), 824 (-), 1005 (-), 1134 (-), 1599 (-), 1753 (-), 1825 (-),	217 (+), 1169 (+), 1270 (+), 1716 (+), 1815 (+), 95 (+), 272 (+), 322 (+), 468 (+), 673 (+), 1144 (+), 1152 (+), 1264 (+), 1459 (+), 1469 (+), 1472 (+), 32 (-), 89 (-), 404 (-), 498 (-), 620 (-), 625 (-), 634 (-), 656 (-), 710 (-), 714 (-), 937 (-), 1052 (-), 1275 (-), 1285 (-), 1326 (-), 1349 (-), 1408 (-), 1448 (-), 1500 (-), 1503 (-), 1607 (-),	95 (+), 264 (+), 491 (+), 615 (+), 775 (+), 1139 (+), 1661 (+), 23 (+), 61 (+), 67 (+), 139 (+), 238 (+), 425 (+), 606 (+), 708 (+), 951 (+), 1058 (+), 82 (-), 105 (-), 213 (-), 255 (-), 273 (-), 500 (-), 595 (-), 683 (-), 1063 (-), 1401 (-), 1750 (-), 1919 (-),	136 (+), 406 (+), 410 (+), 622 (+), 727 (+), 1055 (+), 1481 (+), 1715 (+), 1919 (+), 141 (+), 313 (+), 739 (+), 1472 (+), 75 (-), 176 (-), 192 (-), 512 (-), 531 (-), 814 (-), 823 (-), 920 (-), 923 (-), 1271 (-), 1345 (-), 1377 (-), 1388 (-), 1423 (-), 1554 (-), 1672 (-), 1693 (-), 1706 (-), 1815 (-), 1833 (-),	107 (+), 196 (+), 216 (+), 399 (+), 831 (+), 976 (+), 4 (+), 174 (+), 604 (+), 727 (+), 981 (+), 1139 (+), 1313 (+), 1419 (+), 1463 (+), 1550 (+), 27 (-), 233 (-), 368 (-), 377 (-), 495 (-), 669 (-), 740 (-), 865 (-), 928 (-), 1005 (-), 1040 (-), 1352 (-), 1386 (-), 1648 (-), 1653 (-),	1077 (+), 1419 (+), 65 (+), 334 (+), 375 (+), 656 (+), 938 (+), 943 (+), 1366 (+), 1553 (+), 1614 (+), 1723 (+), 23 (-), 108 (-), 439 (-), 572 (-), 947 (-), 950 (-), 1205 (-), 1608 (-), 1622 (-), 1933 (-),	289 (+), 303 (+), 526 (+), 843 (+), 849 (+), 870 (+), 955 (+), 985 (+), 1261 (+), 1435 (+), 1467 (+), 665 (+), 1256 (+), 1614 (+), 61 (-), 97 (-), 102 (-), 281 (-), 440 (-), 471 (-), 495 (-), 885 (-), 915 (-), 975 (-), 978 (-), 1032 (-), 1075 (-), 1218 (-), 1240 (-), 1640 (-),	17 (+), 84 (+), 105 (+), 255 (+), 277 (+), 639 (+), 725 (+), 804 (+), 1462 (+), 113 (+), 122 (+), 174 (+), 199 (+), 295 (+), 534 (+), 1397 (+), 1639 (+), 1680 (+), 1962 (+), 172 (-), 203 (-), 474 (-), 485 (-), 548 (-), 563 (-), 704 (-), 767 (-), 812 (-), 1265 (-), 1289 (-), 1395 (-), 1439 (-), 1623 (-), 1674 (-), 1849 (-),	431 (+), 598 (+), 1318 (+), 1951 (+), 1446 (+), 1555 (+), 1325 (-), 1351 (-), 1354 (-), 1384 (-), 1438 (-), 1464 (-), 1496 (-), 1594 (-), 1637 (-),	198 (+), 254 (+), 399 (+), 1543 (+), 1849 (+), 752 (+), 1453 (+), 1643 (+), 1724 (+), 100 (-), 186 (-), 235 (-), 604 (-), 620 (-), 750 (-), 1513 (-), 1594 (-), 1641 (-), 1649 (-), 1707 (-), 1722 (-), 1835 (-), 1917 (-), 1922 (-), 1944 (-),	275 (+), 477 (+), 1078 (+), 1349 (+), 1464 (+), 1636 (+), 885 (+), 1283 (+), 1361 (+), 1396 (+), 1552 (+), 1944 (+), 117 (-), 125 (-), 157 (-), 349 (-), 364 (-), 417 (-), 436 (-), 524 (-), 659 (-), 683 (-), 844 (-), 1185 (-), 1679 (-),	46 (+), 356 (+), 465 (+), 514 (+), 1232 (+), 1981 (+), 378 (+), 400 (+), 442 (+), 569 (+), 1878 (+), 198 (-), 213 (-), 564 (-), 1113 (-), 1164 (-), 1167 (-), 1172 (-), 1188 (-), 1196 (-), 1248 (-), 1313 (-), 1322 (-), 1325 (-), 1333 (-), 1399 (-), 1459 (-), 1511 (-), 1712 (-), 1853 (-), 1915 (-), 1926 (-),	723 (+), 735 (+), 1140 (+), 1895 (+), 1949 (+), 218 (+), 615 (+), 681 (+), 863 (+), 890 (+), 1107 (+), 1969 (+), 1990 (+), 229 (-), 337 (-), 534 (-), 650 (-), 744 (-), 792 (-), 1097 (-), 1116 (-), 1121 (-), 1135 (-), 1222 (-), 1253 (-), 1337 (-), 1429 (-), 1435 (-), 1521 (-), 1988 (-),	12 (+), 104 (+), 231 (+), 296 (+), 512 (+), 626 (+), 1384 (+), 1393 (+), 42 (+), 107 (+), 1703 (+), 40 (-), 57 (-), 148 (-), 426 (-), 737 (-), 785 (-), 846 (-), 863 (-), 932 (-), 1157 (-), 1161 (-), 1301 (-), 1321 (-), 1348 (-), 1500 (-), 1590 (-), 1692 (-), 1701 (-),	47 (+), 124 (+), 182 (+), 214 (+), 292 (+), 804 (+), 1274 (+), 1947 (+), 10 (+), 284 (+), 528 (+), 720 (+), 1221 (+), 1408 (+), 1469 (+), 1575 (+), 274 (-), 280 (-), 413 (-), 518 (-), 558 (-), 737 (-), 877 (-), 983 (-), 1033 (-), 1463 (-), 1477 (-), 1790 (-), 1826 (-),	339 (+), 1201 (+), 1276 (+), 1380 (+), 1478 (+), 1923 (+), 39 (+), 105 (+), 621 (+), 706 (+), 727 (+), 755 (+), 838 (+), 1236 (+), 1431 (+), 1559 (+), 123 (-), 355 (-), 701 (-), 803 (-), 947 (-), 1139 (-), 1435 (-), 1511 (-), 1563 (-), 1588 (-), 1944 (-), 1947 (-),	501 (+), 520 (+), 745 (+), 1746 (+), 1924 (+), 255 (+), 574 (+), 1000 (+), 1193 (+), 1492 (+), 1500 (+), 1589 (+), 1894 (+), 1916 (+), 1996 (+), 153 (-), 246 (-), 330 (-), 443 (-), 560 (-), 572 (-), 604 (-), 668 (-), 750 (-), 859 (-), 1043 (-), 1320 (-), 1360 (-), 1403 (-), 1413 (-), 1498 (-), 1720 (-), 1796 (-), 1892 (-),	35 (+), 120 (+), 146 (+), 213 (+), 484 (+), 519 (+), 1349 (+), 1530 (+), 273 (+), 757 (+), 872 (+), 1268 (+), 1321 (+), 1334 (+), 1411 (+), 1889 (+), 1911 (+), 1978 (+), 86 (-), 490 (-), 610 (-), 764 (-), 959 (-), 1223 (-), 1230 (-), 1236 (-), 1332 (-), 1398 (-), 1504 (-), 1887 (-),	1215 (+), 1350 (+), 1362 (+), 1693 (+), 409 (+), 566 (+), 878 (+), 1718 (+), 1795 (+), 29 (-), 133 (-), 269 (-), 381 (-), 624 (-), 658 (-), 945 (-), 960 (-), 978 (-), 1066 (-), 1071 (-), 1119 (-), 1239 (-), 1277 (-), 1558 (-), 1566 (-), 1570 (-), 1592 (-), 1731 (-), 1743 (-), 1883 (-), 1919 (-), 1933 (-),	145 (+), 198 (+), 389 (+), 492 (+), 812 (+), 1835 (+), 1969 (+), 78 (+), 148 (+), 190 (+), 278 (+), 304 (+), 392 (+), 1338 (+), 1771 (+), 165 (-), 593 (-), 732 (-), 1169 (-), 1709 (-), 1745 (-), 1769 (-),	1 (+), 264 (+), 1318 (+), 1340 (+), 1718 (+), 64 (+), 911 (+), 179 (-), 315 (-), 339 (-), 519 (-), 601 (-), 654 (-), 846 (-), 909 (-), 938 (-), 1044 (-), 1147 (-), 1222 (-), 1231 (-), 1825 (-), 1833 (-), 1839 (-), 1942 (-),	15 (+), 111 (+), 225 (+), 850 (+), 1260 (+), 1319 (+), 1931 (+), 410 (+), 497 (+), 745 (+), 945 (+), 968 (+), 984 (+), 1068 (+), 133 (-), 349 (-), 441 (-), 679 (-), 805 (-), 906 (-), 955 (-), 958 (-), 982 (-), 1012 (-), 1098 (-), 1571 (-), 1581 (-), 1752 (-),	12 (+), 85 (+), 101 (+), 569 (+), 975 (+), 1065 (+), 1324 (+), 1482 (+), 1905 (+), 160 (+), 516 (+), 583 (+), 1738 (+), 40 (-), 62 (-), 408 (-), 447 (-), 657 (-), 747 (-), 803 (-), 1252 (-), 1421 (-), 1444 (-), 1705 (-),	213 (+), 387 (+), 628 (+), 974 (+), 1353 (+), 186 (+), 273 (+), 520 (+), 631 (+), 647 (+), 658 (+), 1470 (+), 1784 (+), 42 (-), 377 (-), 485 (-), 576 (-), 1236 (-),	371 (+), 895 (+), 1045 (+), 1119 (+), 1709 (+), 1716 (+), 1946 (+), 35 (+), 85 (+), 151 (+), 303 (+), 396 (+), 411 (+), 661 (+), 929 (+), 1004 (+), 1789 (+), 24 (-), 109 (-), 333 (-), 366 (-), 539 (-), 584 (-), 659 (-), 725 (-), 774 (-), 780 (-), 783 (-), 913 (-), 924 (-), 927 (-), 1207 (-), 1365 (-), 1555 (-), 1722 (-), 1776 (-), 1822 (-),	100 (+), 522 (+), 810 (+), 1093 (+), 1522 (+), 1535 (+), 1593 (+), 188 (+), 239 (+), 478 (+), 516 (+), 754 (+), 990 (+), 1134 (+), 1166 (+), 434 (-), 489 (-), 494 (-), 739 (-), 944 (-), 1020 (-), 1191 (-), 1196 (-), 1320 (-), 1442 (-), 1625 (-), 1998 (-),	86 (+), 373 (+), 540 (+), 1974 (+), 124 (+), 435 (+), 543 (+), 964 (+), 1413 (+), 25 (-), 293 (-), 341 (-), 346 (-), 407 (-), 413 (-), 444 (-), 549 (-), 571 (-), 639 (-), 1017 (-), 1106 (-), 1181 (-), 1445 (-), 1450 (-), 1506 (-), 1567 (-), 1761 (-), 1787 (-), 1926 (-),	128 (+), 500 (+), 526 (+), 716 (+), 1227 (+), 1382 (+), 203 (+), 778 (+), 919 (+), 925 (+), 998 (+), 1398 (+), 8 (-), 115 (-), 177 (-), 397 (-), 435 (-), 486 (-), 541 (-), 627 (-), 630 (-), 724 (-), 747 (-), 751 (-), 1474 (-), 1566 (-), 1593 (-), 1649 (-), 1753 (-), 1796 (-), 1799 (-), 1833 (-),
CANBNNAPA	Not present	1717 (+), 127 (-),	839 (+), 1894 (+), 1907 (+),	124 (-), 644 (-),	1846 (+),	311 (+),	98 (-),	Not present	Not present	Not present	1747 (+), 224 (-),	822 (+), 1841 (+), 1429 (-),	809 (+),	528 (+), 1529 (-),	229 (+), 380 (+), 1325 (+),	69 (+),	1624 (+), 1293 (-),	Not present	1211 (+),	Not present	Not present	Not present	605 (-), 951 (-),	1109 (+),	513 (-),	378 (-), 384 (-), 1131 (-),	810 (-),	1599 (-),	Not present	1284 (-), 1299 (-), 1966 (-),	Not present	45 (+), 1345 (+), 1780 (+),	1228 (+), 484 (-), 745 (-), 1197 (-), 1868 (-),	26 (+), 497 (+), 1945 (+), 166 (-),	1541 (+), 1475 (-),	881 (-),	1679 (+),	1526 (+), 336 (-), 449 (-), 671 (-),	116 (+), 773 (-),	Not present	Not present	Not present	1278 (+), 313 (-), 806 (-), 1099 (-),	Not present	958 (+),	Not present	Not present	82 (+),	Not present
CAREOSREP1	Not present	1808 (+),	200 (-),	1232 (+), 525 (-),	1367 (+),	1371 (+), 1864 (+),	1068 (+), 145 (-), 716 (-),	Not present	Not present	160 (+), 1515 (-),	Not present	Not present	1996 (+),	1005 (+), 178 (-), 691 (-),	358 (+), 389 (+), 414 (+), 504 (-), 1404 (-),	Not present	Not present	1482 (+),	Not present	664 (+),	1403 (+),	1551 (-),	Not present	887 (+), 1575 (+),	1579 (-),	Not present	586 (+),	Not present	1800 (-),	Not present	Not present	1381 (+),	245 (-),	Not present	611 (+),	Not present	Not present	Not present	Not present	Not present	649 (+),	1903 (+),	1714 (+),	385 (-),	295 (+), 233 (-), 316 (-),	1268 (-),	Not present	258 (+), 378 (+),	878 (+), 1347 (+),
CARGATCONSENSUS	Not present	Not present	Not present	Not present	Not present	Not present	Not present	Not present	Not present	Not present	Not present	Not present	Not present	Not present	Not present	Not present	Not present	Not present	Not present	Not present	Not present	Not present	Not present	Not present	Not present	Not present	Not present	Not present	Not present	Not present	Not present	Not present	1859 (+), 1859 (-),	Not present	Not present	Not present	Not present	Not present	Not present	574 (+), 574 (-),	Not present	Not present	Not present	Not present	Not present	1 (+), 1 (-),	1821 (+), 1821 (-),	Not present	Not present
CARGCW8GAT	Not present	Not present	Not present	1778 (+), 1778 (-),	319 (+), 855 (+), 319 (-), 855 (-),	323 (+), 1423 (+), 1660 (+), 323 (-), 1423 (-), 1660 (-),	290 (+), 290 (-),	745 (+), 745 (-),	363 (+), 1027 (+), 363 (-), 1027 (-),	952 (+), 952 (-),	Not present	65 (+), 624 (+), 680 (+), 65 (-), 624 (-), 680 (-),	495 (+), 1706 (+), 495 (-), 1706 (-),	1596 (+), 1827 (+), 1596 (-), 1827 (-),	1735 (+), 1735 (-),	Not present	1097 (+), 1190 (+), 1097 (-), 1190 (-),	786 (+), 786 (-),	464 (+), 464 (-),	591 (+), 591 (-),	Not present	931 (+), 1533 (+), 1668 (+), 931 (-), 1533 (-), 1668 (-),	1308 (+), 1308 (-),	113 (+), 113 (-),	Not present	1252 (+), 1252 (-),	1669 (+), 1850 (+), 1669 (-), 1850 (-),	1378 (+), 1857 (+), 1378 (-), 1857 (-),	917 (+), 1405 (+), 1860 (+), 917 (-), 1405 (-), 1860 (-),	237 (+), 1694 (+), 237 (-), 1694 (-),	375 (+), 1567 (+), 375 (-), 1567 (-),	1797 (+), 1797 (-),	Not present	Not present	Not present	1743 (+), 1743 (-),	1349 (+), 1871 (+), 1349 (-), 1871 (-),	1570 (+), 1570 (-),	673 (+), 739 (+), 1270 (+), 1620 (+), 1948 (+), 673 (-), 739 (-), 1270 (-), 1620 (-), 1948 (-),	209 (+), 1454 (+), 1517 (+), 1800 (+), 209 (-), 1454 (-), 1517 (-), 1800 (-),	Not present	233 (+), 1139 (+), 233 (-), 1139 (-),	125 (+), 685 (+), 947 (+), 125 (-), 685 (-), 947 (-),	Not present	167 (+), 167 (-),	Not present	1119 (+), 1259 (+), 1119 (-), 1259 (-),	136 (+), 136 (-),	454 (+), 1517 (+), 454 (-), 1517 (-),
CARGNCAT	Not present	Not present	Not present	Not present	Not present	1422 (+), 1422 (-),	Not present	Not present	Not present	Not present	Not present	Not present	Not present	Not present	Not present	Not present	Not present	Not present	Not present	Not present	Not present	Not present	1307 (+), 1307 (-),	Not present	Not present	Not present	Not present	Not present	916 (+), 916 (-),	1693 (+), 1693 (-),	Not present	Not present	Not present	Not present	Not present	Not present	1870 (+), 1870 (-),	Not present	Not present	Not present	Not present	Not present	Not present	Not present	Not present	Not present	Not present	Not present	Not present
CATATGGMSAUR	741 (+), 741 (-),	Not present	614 (+), 614 (-),	Not present	736 (+), 736 (-),	Not present	Not present	Not present	231 (+), 231 (-),	1428 (+), 1781 (+), 1428 (-), 1781 (-),	Not present	Not present	Not present	Not present	Not present	801 (+), 801 (-),	Not present	Not present	1404 (+), 1404 (-),	Not present	Not present	Not present	556 (+), 899 (+), 556 (-), 899 (-),	Not present	1032 (+), 1032 (-),	Not present	Not present	1628 (+), 1628 (-),	Not present	66 (+), 66 (-),	222 (+), 1716 (+), 1772 (+), 222 (-), 1716 (-), 1772 (-),	Not present	Not present	Not present	Not present	646 (+), 646 (-),	214 (+), 214 (-),	418 (+), 418 (-),	434 (+), 434 (-),	1584 (+), 1584 (-),	Not present	164 (+), 319 (+), 1161 (+), 164 (-), 319 (-), 1161 (-),	766 (+), 766 (-),	1132 (+), 1553 (+), 1132 (-), 1553 (-),	Not present	Not present	109 (+), 109 (-),	72 (+), 315 (+), 515 (+), 1094 (+), 72 (-), 315 (-), 515 (-), 1094 (-),	Not present
CBFHV	91 (-),	1055 (+),	1515 (+), 1515 (-),	Not present	1779 (+), 771 (-),	1385 (+),	1031 (+), 45 (-),	22 (-),	1956 (-),	1340 (+), 1239 (-),	1527 (-), 1653 (-),	1307 (+), 1336 (+), 1589 (-),	1339 (+), 1438 (+), 1438 (-),	139 (-), 341 (-), 571 (-),	282 (+), 962 (+), 1984 (-),	447 (+), 46 (-), 81 (-), 170 (-),	190 (+), 358 (-), 406 (-),	514 (-), 1814 (-),	Not present	1788 (+), 851 (-), 1265 (-), 1289 (-),	888 (+), 1125 (+), 929 (-), 1118 (-), 1240 (-), 1624 (-),	1870 (-),	1649 (+), 965 (+),	Not present	201 (-),	1739 (+),	1779 (+), 618 (-),	Not present	Not present	1740 (+), 246 (-), 794 (-), 1188 (-),	969 (-), 1106 (-),	1474 (+), 439 (+), 760 (+), 439 (-), 635 (-),	879 (+), 1958 (+),	662 (-),	308 (+), 432 (+), 669 (+), 943 (+), 1897 (+), 308 (-), 639 (-), 669 (-), 1034 (-),	1631 (+), 202 (-),	99 (+), 1611 (-),	1560 (+),	1792 (+),	1901 (+), 1901 (-),	245 (+), 749 (+), 245 (-), 778 (-),	1064 (+), 1261 (+), 206 (-), 1261 (-),	Not present	402 (+),	1544 (+), 1208 (-), 1264 (-), 1990 (-),	443 (-),	318 (+), 796 (+), 28 (-), 1341 (-),	236 (+), 1513 (+), 1513 (-),	25 (+), 588 (+), 854 (-),
CCA1ATLHCB1	Not present	Not present	Not present	1321 (+),	Not present	1464 (-),	Not present	Not present	Not present	Not present	Not present	Not present	Not present	Not present	369 (+),	1476 (+),	Not present	Not present	Not present	Not present	Not present	1332 (+),	Not present	Not present	Not present	Not present	Not present	Not present	Not present	Not present	239 (+),	Not present	1787 (+),	Not present	Not present	Not present	397 (-),	Not present	1148 (-),	770 (+),	Not present	Not present	1549 (-),	853 (-),	Not present	Not present	1413 (+),	Not present	Not present
CCAATBOX1	736 (+), 1140 (+), 326 (-), 592 (-), 1663 (-),	148 (+), 47 (-), 385 (-), 1317 (-), 1413 (-), 1421 (-),	531 (+), 1018 (+), 1770 (+), 1126 (-),	133 (+), 1736 (+), 1430 (-),	1852 (+), 1937 (+), 86 (-), 1019 (-), 1054 (-),	669 (+), 1143 (+), 1459 (+), 1908 (+), 734 (-),	667 (+), 1298 (+), 1351 (+), 533 (-), 1086 (-), 1108 (-), 1408 (-), 1444 (-), 1603 (-),	1237 (+), 1299 (+), 144 (-), 1312 (-), 1561 (-),	1676 (+), 51 (-), 1312 (-),	991 (-), 1261 (-), 1753 (-),	314 (+), 1091 (+), 131 (-), 461 (-), 729 (-),	Not present	783 (+), 1098 (+), 905 (-),	47 (+), 55 (+), 1561 (+),	525 (+), 1573 (+), 1257 (-),	555 (+), 779 (-),	1002 (+), 251 (-), 723 (-), 835 (-), 1015 (-),	857 (+), 1134 (-), 1493 (-), 1810 (-), 1829 (-), 1937 (-),	394 (+), 1611 (+), 578 (-),	429 (-),	109 (-), 1051 (-),	886 (-),	728 (+), 1654 (+), 1135 (-), 1947 (-),	1581 (+), 1614 (+), 1798 (-), 1890 (-), 1911 (-),	968 (+), 1085 (+), 1297 (+), 1740 (+), 1807 (+), 656 (-),	613 (+), 721 (+), 1928 (+), 1984 (+), 297 (-), 681 (-), 1030 (-), 1144 (-), 1258 (-),	314 (+), 527 (+), 1117 (+), 193 (-),	1356 (+),	986 (+), 1031 (+), 1041 (+), 130 (-), 378 (-),	236 (+), 268 (+), 500 (+), 160 (-), 1219 (-), 1700 (-), 1811 (-),	154 (+), 1534 (+),	1277 (+), 1618 (+), 5 (-), 1169 (-),	266 (+), 1385 (+), 594 (-), 945 (-), 1058 (-), 1454 (-),	256 (+), 759 (+), 1866 (+), 1736 (-),	379 (+),	83 (+), 654 (-),	772 (+), 1372 (+), 222 (-), 1187 (-), 1328 (-), 1959 (-),	1569 (+), 1992 (+), 313 (-), 426 (-), 1152 (-),	586 (-), 1091 (-), 1124 (-),	259 (-), 1533 (-),	411 (+), 1507 (-),	350 (+), 1024 (+), 1055 (+), 704 (-), 1851 (-),	1414 (+), 246 (-), 279 (-), 551 (-), 1324 (-), 1520 (-), 1916 (-), 1921 (-),	771 (+), 919 (+), 1045 (+), 1141 (+), 1571 (+), 621 (-),	181 (+), 206 (+), 252 (+), 266 (+), 401 (+), 410 (+), 489 (+), 601 (+), 867 (+), 226 (-), 331 (-), 351 (-), 426 (-),	166 (-),	576 (+), 1547 (+), 609 (-), 913 (-), 1669 (-), 1826 (-),	135 (+), 268 (+), 328 (+), 1521 (+), 1509 (-), 1580 (-), 1908 (-),	321 (+), 329 (+), 756 (+), 1154 (+), 1610 (+), 1662 (-),
CDA1ATCAB2	Not present	Not present	Not present	Not present	Not present	Not present	Not present	Not present	Not present	Not present	Not present	Not present	Not present	Not present	Not present	Not present	Not present	Not present	Not present	Not present	Not present	Not present	Not present	Not present	Not present	Not present	Not present	Not present	Not present	Not present	Not present	Not present	Not present	Not present	Not present	767 (+),	Not present	Not present	Not present	Not present	Not present	Not present	Not present	Not present	Not present	Not present	Not present	Not present	Not present
CELLCYCLESC	Not present	Not present	Not present	1205 (+),	Not present	Not present	Not present	Not present	Not present	Not present	Not present	Not present	Not present	Not present	Not present	Not present	Not present	Not present	Not present	Not present	Not present	Not present	Not present	Not present	Not present	Not present	Not present	Not present	Not present	Not present	Not present	Not present	Not present	Not present	Not present	Not present	Not present	Not present	Not present	Not present	Not present	Not present	Not present	Not present	Not present	Not present	Not present	Not present	Not present
CEREGLUBOX1PSLEGA	Not present	Not present	Not present	Not present	Not present	Not present	Not present	Not present	Not present	Not present	Not present	Not present	Not present	Not present	Not present	Not present	1315 (-), 1606 (-),	Not present	Not present	Not present	Not present	Not present	Not present	Not present	Not present	Not present	Not present	Not present	Not present	Not present	Not present	Not present	Not present	Not present	Not present	Not present	Not present	Not present	Not present	Not present	Not present	Not present	Not present	Not present	Not present	Not present	Not present	Not present	Not present
CEREGLUBOX2PSLEGA	Not present	Not present	Not present	Not present	Not present	Not present	Not present	Not present	340 (-),	Not present	Not present	Not present	Not present	Not present	Not present	Not present	Not present	Not present	Not present	Not present	Not present	Not present	69 (+),	Not present	1885 (+), 1540 (-),	Not present	Not present	Not present	Not present	Not present	387 (+),	Not present	Not present	1813 (+),	Not present	Not present	Not present	Not present	Not present	Not present	Not present	Not present	Not present	Not present	Not present	Not present	Not present	Not present	Not present
CEREGLUBOX3PSLEGA	Not present	Not present	Not present	Not present	Not present	Not present	Not present	Not present	Not present	Not present	Not present	Not present	Not present	Not present	Not present	Not present	Not present	Not present	1125 (-),	Not present	Not present	Not present	Not present	Not present	Not present	Not present	Not present	Not present	Not present	Not present	Not present	Not present	1727 (-),	Not present	Not present	Not present	Not present	Not present	Not present	Not present	Not present	Not present	Not present	Not present	Not present	Not present	Not present	Not present	Not present
CGACGOSAMY3	962 (+),	1057 (+), 1049 (-),	346 (+), 1304 (+), 1434 (+), 1577 (+), 1286 (-), 1514 (-),	554 (-),	35 (-),	1119 (+), 1387 (+),	1982 (+), 1988 (+),	Not present	1874 (+),	1051 (+), 686 (-),	1203 (+), 1392 (+), 1458 (+), 1779 (+), 1526 (-), 1652 (-),	1743 (+), 1611 (-),	1417 (+), 207 (-), 210 (-), 213 (-), 1437 (-),	729 (+), 340 (-), 570 (-), 1280 (-),	284 (+), 673 (-), 682 (-), 715 (-), 758 (-), 817 (-), 853 (-), 870 (-), 887 (-), 910 (-), 975 (-), 1033 (-), 1087 (-), 1129 (-), 1189 (-), 1228 (-), 1698 (-), 1706 (-), 1983 (-),	188 (+), 458 (+), 955 (+), 169 (-),	231 (+), 392 (+), 493 (+),	1062 (+), 1414 (+), 1554 (+), 1581 (+), 513 (-), 1972 (-),	514 (+), 533 (-),	143 (+), 200 (+), 936 (+), 983 (+), 1020 (+), 1109 (+), 1790 (+), 850 (-), 1288 (-), 1391 (-), 1775 (-),	513 (+), 707 (-), 1623 (-), 1658 (-),	162 (+), 1856 (+), 243 (-), 1869 (-),	967 (+),	477 (-),	317 (-),	Not present	581 (+), 733 (-), 1871 (-), 1965 (-),	1978 (+),	664 (+), 667 (-),	331 (+), 987 (+), 1187 (-), 1417 (-),	832 (+), 991 (+), 1105 (-), 1994 (-),	189 (+), 441 (+), 945 (+), 1007 (+), 1476 (+), 627 (-),	684 (+), 1141 (+), 1960 (+), 59 (-), 116 (-), 885 (-),	1384 (+), 1702 (-),	310 (+), 313 (+), 812 (+), 937 (+), 945 (+), 1084 (+), 307 (-), 668 (-), 791 (-), 1033 (-), 1224 (-), 1931 (-), 1943 (-), 1973 (-),	499 (+), 1764 (-),	1830 (+), 1981 (+), 1763 (-),	1731 (-),	1739 (-), 1803 (-), 1898 (-),	1435 (-),	247 (+), 616 (+), 751 (+), 861 (+), 864 (+), 688 (-), 754 (-), 1846 (-), 1852 (-),	1706 (-),	Not present	Not present	1546 (+), 1838 (+), 1317 (-), 1676 (-), 1738 (-), 1959 (-), 1962 (-), 1965 (-),	499 (+), 619 (+), 1608 (+), 439 (-), 442 (-), 478 (-), 1626 (-),	320 (+),	896 (+),	27 (+), 590 (+), 1028 (+), 853 (-),
CGCGBOXAT	Not present	1135 (+), 1135 (-),	348 (+), 1253 (+), 348 (-), 1253 (-),	1567 (+), 227 (+), 1557 (+), 1567 (-), 227 (-), 1557 (-),	1892 (+), 1892 (-),	Not present	1023 (+), 1023 (-),	1210 (+), 1210 (-),	905 (+), 1982 (+), 905 (-), 1982 (-),	79 (+), 128 (+), 79 (-), 128 (-),	1673 (+), 234 (+), 1562 (+), 1616 (+), 1631 (+), 1709 (+), 1715 (+), 1214 (+), 1216 (+), 1417 (+), 1419 (+), 1421 (+), 1472 (+), 1564 (+), 1569 (+), 1574 (+), 1717 (+), 1740 (+), 1830 (+), 1835 (+), 1673 (-), 234 (-), 1562 (-), 1616 (-), 1631 (-), 1709 (-), 1715 (-), 1214 (-), 1216 (-), 1417 (-), 1419 (-), 1421 (-), 1472 (-), 1564 (-), 1569 (-), 1574 (-), 1717 (-), 1740 (-), 1830 (-), 1835 (-),	1745 (+), 1559 (+), 1812 (+), 1629 (+), 1745 (-), 1559 (-), 1812 (-), 1629 (-),	Not present	352 (+), 1241 (+), 335 (+), 358 (+), 363 (+), 400 (+), 406 (+), 470 (+), 494 (+), 630 (+), 893 (+), 1083 (+), 114 (+), 337 (+), 365 (+), 412 (+), 414 (+), 496 (+), 498 (+), 565 (+), 567 (+), 632 (+), 665 (+), 675 (+), 724 (+), 1085 (+), 1243 (+), 1848 (+), 352 (-), 1241 (-), 335 (-), 358 (-), 363 (-), 400 (-), 406 (-), 470 (-), 494 (-), 630 (-), 893 (-), 1083 (-), 114 (-), 337 (-), 365 (-), 412 (…	1462 (+), 1914 (+), 1793 (+), 1164 (+), 1928 (+), 1930 (+), 1932 (+), 1934 (+), 1462 (-), 1914 (-), 1793 (-), 1164 (-), 1928 (-), 1930 (-), 1932 (-), 1934 (-),	690 (+), 472 (+), 883 (+), 825 (+), 827 (+), 843 (+), 1648 (+), 1671 (+), 1901 (+), 690 (-), 472 (-), 883 (-), 825 (-), 827 (-), 843 (-), 1648 (-), 1671 (-), 1901 (-),	109 (+), 1920 (+), 1879 (+), 222 (+), 1922 (+), 109 (-), 1920 (-), 1879 (-), 222 (-), 1922 (-),	114 (+), 166 (+), 182 (+), 265 (+), 196 (+), 198 (+), 293 (+), 1588 (+), 114 (-), 166 (-), 182 (-), 265 (-), 196 (-), 198 (-), 293 (-), 1588 (-),	1944 (+), 1944 (-),	953 (+), 1131 (+), 1659 (+), 1758 (+), 1866 (+), 103 (+), 813 (+), 1623 (+), 1661 (+), 1663 (+), 1665 (+), 953 (-), 1131 (-), 1659 (-), 1758 (-), 1866 (-), 103 (-), 813 (-), 1623 (-), 1661 (-), 1663 (-), 1665 (-),	1775 (+), 1822 (+), 1884 (+), 1073 (+), 1777 (+), 1946 (+), 1948 (+), 1775 (-), 1822 (-), 1884 (-), 1073 (-), 1777 (-), 1946 (-), 1948 (-),	168 (+), 168 (-),	396 (+), 925 (+), 796 (+), 1752 (+), 927 (+), 396 (-), 925 (-), 796 (-), 1752 (-), 927 (-),	363 (+), 318 (+), 187 (+), 1200 (+), 1538 (+), 363 (-), 318 (-), 187 (-), 1200 (-), 1538 (-),	262 (+), 223 (+), 262 (-), 223 (-),	1519 (+), 1870 (+), 1991 (+), 1580 (+), 1519 (-), 1870 (-), 1991 (-), 1580 (-),	1265 (+), 1265 (-),	357 (+), 363 (+), 704 (+), 357 (-), 363 (-), 704 (-),	Not present	989 (+), 764 (+), 1069 (+), 370 (+), 815 (+), 817 (+), 1071 (+), 1131 (+), 1184 (+), 989 (-), 764 (-), 1069 (-), 370 (-), 815 (-), 817 (-), 1071 (-), 1131 (-), 1184 (-),	901 (+), 1123 (+), 901 (-), 1123 (-),	586 (+), 461 (+), 586 (-), 461 (-),	766 (+), 766 (-),	Not present	371 (+), 814 (+), 337 (+), 257 (+), 852 (+), 894 (+), 908 (+), 996 (+), 1135 (+), 1148 (+), 1174 (+), 1221 (+), 1308 (+), 1928 (+), 371 (-), 814 (-), 337 (-), 257 (-), 852 (-), 894 (-), 908 (-), 996 (-), 1135 (-), 1148 (-), 1174 (-), 1221 (-), 1308 (-), 1928 (-),	1123 (+), 1123 (-),	987 (+), 987 (-),	1644 (+), 1775 (+), 982 (+), 1644 (-), 1775 (-), 982 (-),	196 (+), 1007 (+), 162 (+), 196 (-), 1007 (-), 162 (-),	Not present	1245 (+), 976 (+), 978 (+), 980 (+), 988 (+), 1017 (+), 1019 (+), 1025 (+), 1225 (+), 1245 (-), 976 (-), 978 (-), 980 (-), 988 (-), 1017 (-), 1019 (-), 1025 (-), 1225 (-),	1569 (+), 1571 (+), 1699 (+), 1701 (+), 1703 (+), 1764 (+), 1569 (-), 1571 (-), 1699 (-), 1701 (-), 1703 (-), 1764 (-),	Not present	73 (+), 73 (-),	1660 (+), 1887 (+), 1889 (+), 1660 (-), 1887 (-), 1889 (-),	1184 (+), 1610 (+), 1296 (+), 1445 (+), 1922 (+), 1562 (+), 1596 (+), 1184 (-), 1610 (-), 1296 (-), 1445 (-), 1922 (-), 1562 (-), 1596 (-),	Not present	Not present	884 (+), 884 (-),
CIACADIANLELHC	591 (-),	Not present	1 (+), 775 (-), 1758 (-),	616 (+),	Not present	115 (+), 433 (+), 496 (+), 763 (+), 1592 (-), 1679 (-),	843 (+),	883 (+), 143 (-),	496 (+), 1677 (+),	985 (-), 1116 (-),	Not present	Not present	364 (-),	1005 (+),	Not present	1189 (-),	Not present	1828 (-),	13 (-), 1526 (-),	320 (+), 352 (+), 552 (-),	17 (-), 165 (-), 1217 (-),	Not present	Not present	1901 (-),	1431 (+),	Not present	422 (-),	368 (+),	1032 (+), 1042 (+),	Not present	885 (+),	1973 (+), 1059 (-), 1163 (-),	1623 (-),	Not present	161 (+),	Not present	1213 (+), 250 (-), 739 (-),	333 (-),	710 (+), 1991 (+), 1068 (-), 1101 (-),	518 (+), 1467 (+), 393 (-),	Not present	Not present	310 (-), 1080 (-), 1514 (-), 1657 (-), 1915 (-),	665 (+), 1167 (+),	Not present	Not present	1574 (-),	740 (+), 1045 (+), 1599 (-),	1743 (+),
CMSRE1IBSPOA	Not present	400 (-),	1336 (-),	250 (+),	Not present	1673 (+),	Not present	Not present	Not present	Not present	1800 (+),	1068 (-),	Not present	Not present	997 (-),	Not present	Not present	280 (-),	Not present	Not present	Not present	Not present	Not present	1244 (+), 352 (-), 1827 (-),	562 (-),	Not present	Not present	Not present	1581 (-),	Not present	Not present	Not present	Not present	Not present	802 (-),	Not present	Not present	1452 (-),	Not present	Not present	Not present	1627 (-),	Not present	Not present	Not present	Not present	Not present	Not present	1163 (+),
CPBCSPOR	1235 (+), 1546 (+), 1927 (+), 1134 (-),	Not present	165 (+),	75 (+),	373 (+), 973 (-),	1877 (+), 29 (-), 282 (-),	246 (+), 290 (-),	432 (+), 1063 (+),	Not present	1546 (-),	Not present	Not present	888 (-),	Not present	Not present	1623 (-),	785 (-), 1214 (-),	Not present	1291 (+),	Not present	75 (-), 1008 (-), 1382 (-),	716 (+), 104 (-), 317 (-), 1507 (-),	Not present	Not present	Not present	Not present	1450 (+),	1382 (+), 1369 (-),	1409 (+), 1399 (-),	Not present	Not present	127 (+),	1337 (-), 1580 (-),	788 (+),	1551 (-),	1305 (+), 806 (-), 1984 (-),	1382 (-),	1394 (-),	879 (+),	Not present	Not present	451 (+),	Not present	Not present	470 (+), 766 (+), 167 (-),	Not present	Not present	Not present	40 (-), 358 (-), 1517 (-), 1627 (-),
CRTDREHVCBF2	Not present	Not present	1515 (+), 1515 (-),	Not present	Not present	Not present	Not present	Not present	Not present	Not present	Not present	Not present	1438 (+), 1438 (-),	Not present	Not present	Not present	Not present	Not present	Not present	Not present	Not present	Not present	Not present	Not present	Not present	Not present	Not present	Not present	Not present	Not present	Not present	439 (+), 439 (-),	Not present	Not present	308 (+), 669 (+), 308 (-), 669 (-),	Not present	Not present	Not present	Not present	1901 (+), 1901 (-),	245 (+), 245 (-),	1261 (+), 1261 (-),	Not present	Not present	Not present	Not present	Not present	1513 (+), 1513 (-),	Not present
CTRMCAMV35S	Not present	1972 (-),	Not present	Not present	1645 (-), 1722 (-), 1989 (-), 1991 (-), 1993 (-),	1881 (-), 1955 (-), 1957 (-), 1959 (-), 1961 (-), 1963 (-), 1965 (-), 1967 (-), 1969 (-), 1971 (-), 1973 (-), 1975 (-), 1977 (-), 1979 (-), 1981 (-), 1983 (-), 1985 (-), 1987 (-), 1989 (-), 1991 (-),	Not present	Not present	Not present	Not present	822 (+),	Not present	Not present	Not present	Not present	Not present	Not present	Not present	Not present	1985 (+), 1987 (+), 1989 (+), 1991 (+), 1993 (+),	327 (+),	Not present	Not present	1664 (+),	393 (+), 395 (+), 397 (+), 442 (+), 444 (+), 446 (+), 448 (+), 450 (+), 452 (+),	Not present	Not present	1004 (-),	Not present	889 (+), 891 (+), 893 (+), 895 (+),	Not present	Not present	Not present	Not present	1564 (+), 1566 (+), 1568 (+), 1659 (-), 1661 (-), 1663 (-),	Not present	Not present	Not present	Not present	Not present	Not present	Not present	Not present	1965 (-),	Not present	1808 (+),	Not present	Not present	Not present
CURECORECR	31 (+), 219 (+), 898 (+), 1574 (+), 31 (-), 219 (-), 898 (-), 1574 (-),	66 (+), 588 (+), 916 (+), 1629 (+), 1705 (+), 1995 (+), 66 (-), 588 (-), 916 (-), 1629 (-), 1705 (-), 1995 (-),	823 (+), 847 (+), 943 (+), 1141 (+), 823 (-), 847 (-), 943 (-), 1141 (-),	12 (+), 111 (+), 141 (+), 147 (+), 328 (+), 1265 (+), 1538 (+), 1561 (+), 1929 (+), 12 (-), 111 (-), 141 (-), 147 (-), 328 (-), 1265 (-), 1538 (-), 1561 (-), 1929 (-),	316 (+), 661 (+), 723 (+), 800 (+), 941 (+), 316 (-), 661 (-), 723 (-), 800 (-), 941 (-),	479 (+), 546 (+), 861 (+), 987 (+), 1321 (+), 1933 (+), 479 (-), 546 (-), 861 (-), 987 (-), 1321 (-), 1933 (-),	461 (+), 924 (+), 930 (+), 1733 (+), 461 (-), 924 (-), 930 (-), 1733 (-),	776 (+), 1670 (+), 1988 (+), 776 (-), 1670 (-), 1988 (-),	274 (+), 926 (+), 951 (+), 1004 (+), 1532 (+), 1605 (+), 1618 (+), 1869 (+), 274 (-), 926 (-), 951 (-), 1004 (-), 1532 (-), 1605 (-), 1618 (-), 1869 (-),	266 (+), 1401 (+), 266 (-), 1401 (-),	1144 (+), 1321 (+), 1509 (+), 1537 (+), 1666 (+), 1671 (+), 1908 (+), 1929 (+), 1144 (-), 1321 (-), 1509 (-), 1537 (-), 1666 (-), 1671 (-), 1908 (-), 1929 (-),	838 (+), 916 (+), 1076 (+), 1168 (+), 838 (-), 916 (-), 1076 (-), 1168 (-),	317 (+), 589 (+), 835 (+), 1078 (+), 1105 (+), 1359 (+), 1370 (+), 1377 (+), 1428 (+), 1551 (+), 1725 (+), 317 (-), 589 (-), 835 (-), 1078 (-), 1105 (-), 1359 (-), 1370 (-), 1377 (-), 1428 (-), 1551 (-), 1725 (-),	535 (+), 543 (+), 681 (+), 1419 (+), 1485 (+), 1622 (+), 535 (-), 543 (-), 681 (-), 1419 (-), 1485 (-), 1622 (-),	280 (+), 1177 (+), 1520 (+), 280 (-), 1177 (-), 1520 (-),	741 (+), 963 (+), 971 (+), 995 (+), 1011 (+), 1015 (+), 1350 (+), 1426 (+), 741 (-), 963 (-), 971 (-), 995 (-), 1011 (-), 1015 (-), 1350 (-), 1426 (-),	52 (+), 562 (+), 626 (+), 794 (+), 800 (+), 889 (+), 913 (+), 991 (+), 999 (+), 52 (-), 562 (-), 626 (-), 794 (-), 800 (-), 889 (-), 913 (-), 991 (-), 999 (-),	Not present	101 (+), 123 (+), 281 (+), 338 (+), 566 (+), 653 (+), 773 (+), 1105 (+), 1409 (+), 1554 (+), 1664 (+), 101 (-), 123 (-), 281 (-), 338 (-), 566 (-), 653 (-), 773 (-), 1105 (-), 1409 (-), 1554 (-), 1664 (-),	23 (+), 571 (+), 579 (+), 611 (+), 697 (+), 1490 (+), 1887 (+), 23 (-), 571 (-), 579 (-), 611 (-), 697 (-), 1490 (-), 1887 (-),	26 (+), 1016 (+), 1149 (+), 1564 (+), 26 (-), 1016 (-), 1149 (-), 1564 (-),	1018 (+), 1219 (+), 1308 (+), 1348 (+), 1433 (+), 1459 (+), 1544 (+), 1018 (-), 1219 (-), 1308 (-), 1348 (-), 1433 (-), 1459 (-), 1544 (-),	33 (+), 304 (+), 425 (+), 597 (+), 601 (+), 612 (+), 621 (+), 1123 (+), 1143 (+), 1449 (+), 33 (-), 304 (-), 425 (-), 597 (-), 601 (-), 612 (-), 621 (-), 1123 (-), 1143 (-), 1449 (-),	54 (+), 138 (+), 171 (+), 175 (+), 207 (+), 237 (+), 424 (+), 501 (+), 54 (-), 138 (-), 171 (-), 175 (-), 207 (-), 237 (-), 424 (-), 501 (-),	46 (+), 205 (+), 1005 (+), 1378 (+), 1555 (+), 1673 (+), 46 (-), 205 (-), 1005 (-), 1378 (-), 1555 (-), 1673 (-),	1418 (+), 1504 (+), 1584 (+), 1649 (+), 1654 (+), 1418 (-), 1504 (-), 1584 (-), 1649 (-), 1654 (-),	1 (+), 24 (+), 64 (+), 374 (+), 707 (+), 716 (+), 1199 (+), 1344 (+), 1 (-), 24 (-), 64 (-), 374 (-), 707 (-), 716 (-), 1199 (-), 1344 (-),	271 (+), 355 (+), 441 (+), 472 (+), 747 (+), 894 (+), 1115 (+), 1522 (+), 1613 (+), 1657 (+), 1710 (+), 1975 (+), 1982 (+), 271 (-), 355 (-), 441 (-), 472 (-), 747 (-), 894 (-), 1115 (-), 1522 (-), 1613 (-), 1657 (-), 1710 (-), 1975 (-), 1982 (-),	173 (+), 428 (+), 434 (+), 533 (+), 1184 (+), 1266 (+), 1396 (+), 1547 (+), 1638 (+), 1679 (+), 1685 (+), 1713 (+), 1978 (+), 173 (-), 428 (-), 434 (-), 533 (-), 1184 (-), 1266 (-), 1396 (-), 1547 (-), 1638 (-), 1679 (-), 1685 (-), 1713 (-), 1978 (-),	1603 (+), 1603 (-),	287 (+), 751 (+), 976 (+), 1642 (+), 1667 (+), 1723 (+), 1836 (+), 287 (-), 751 (-), 976 (-), 1642 (-), 1667 (-), 1723 (-), 1836 (-),	103 (+), 684 (+), 839 (+), 964 (+), 1049 (+), 1108 (+), 1551 (+), 1719 (+), 103 (-), 684 (-), 839 (-), 964 (-), 1049 (-), 1108 (-), 1551 (-), 1719 (-),	1348 (+), 1356 (+), 1348 (-), 1356 (-),	614 (+), 889 (+), 1377 (+), 1989 (+), 614 (-), 889 (-), 1377 (-), 1989 (-),	41 (+), 645 (+), 738 (+), 1355 (+), 1702 (+), 41 (-), 645 (-), 738 (-), 1355 (-), 1702 (-),	738 (+), 738 (-),	837 (+), 1131 (+), 1140 (+), 1475 (+), 837 (-), 1131 (-), 1140 (-), 1475 (-),	573 (+), 1229 (+), 1499 (+), 1779 (+), 1893 (+), 573 (-), 1229 (-), 1499 (-), 1779 (-), 1893 (-),	1333 (+), 1346 (+), 1748 (+), 1888 (+), 1333 (-), 1346 (-), 1748 (-), 1888 (-),	14 (+), 585 (+), 1082 (+), 1529 (+), 1732 (+), 14 (-), 585 (-), 1082 (-), 1529 (-), 1732 (-),	1233 (+), 1770 (+), 1233 (-), 1770 (-),	63 (+), 910 (+), 1176 (+), 63 (-), 910 (-), 1176 (-),	436 (+), 983 (+), 1502 (+), 436 (-), 983 (-), 1502 (-),	159 (+), 582 (+), 1706 (+), 159 (-), 582 (-), 1706 (-),	43 (+), 486 (+), 1450 (+), 43 (-), 486 (-), 1450 (-),	34 (+), 110 (+), 334 (+), 660 (+), 928 (+), 953 (+), 1003 (+), 1730 (+), 34 (-), 110 (-), 334 (-), 660 (-), 928 (-), 953 (-), 1003 (-), 1730 (-),	238 (+), 774 (+), 989 (+), 1528 (+), 1590 (+), 238 (-), 774 (-), 989 (-), 1528 (-), 1590 (-),	123 (+), 347 (+), 423 (+), 640 (+), 1412 (+), 1861 (+), 123 (-), 347 (-), 423 (-), 640 (-), 1412 (-), 1861 (-),	198 (+), 202 (+), 725 (+), 777 (+), 924 (+), 952 (+), 1071 (+), 1754 (+), 1779 (+), 198 (-), 202 (-), 725 (-), 777 (-), 924 (-), 952 (-), 1071 (-), 1754 (-), 1779 (-),
D1GMAUX28	Not present	Not present	Not present	Not present	Not present	Not present	Not present	Not present	Not present	Not present	Not present	Not present	Not present	Not present	Not present	Not present	Not present	Not present	Not present	Not present	Not present	Not present	Not present	Not present	Not present	Not present	Not present	Not present	Not present	Not present	Not present	Not present	Not present	Not present	Not present	Not present	Not present	Not present	Not present	Not present	Not present	Not present	Not present	Not present	Not present	Not present	Not present	Not present	Not present
D3GMAUX28	Not present	Not present	Not present	Not present	Not present	Not present	Not present	Not present	Not present	Not present	Not present	Not present	Not present	Not present	Not present	Not present	Not present	Not present	Not present	Not present	Not present	Not present	Not present	Not present	Not present	Not present	Not present	Not present	Not present	Not present	Not present	Not present	Not present	Not present	Not present	Not present	Not present	Not present	Not present	Not present	Not present	Not present	Not present	Not present	Not present	Not present	Not present	Not present	Not present
D4GMAUX28	Not present	Not present	Not present	Not present	1464 (+),	Not present	Not present	Not present	Not present	Not present	Not present	Not present	Not present	Not present	Not present	Not present	Not present	Not present	Not present	Not present	Not present	Not present	Not present	Not present	Not present	Not present	Not present	Not present	Not present	Not present	Not present	Not present	1312 (+),	Not present	Not present	Not present	Not present	Not present	Not present	Not present	Not present	Not present	Not present	Not present	Not present	Not present	Not present	Not present	Not present
Database	Not present	Not present	Not present	Not present	Not present	Not present	Not present	Not present	Not present	Not present	Not present	Not present	Not present	Not present	Not present	Not present	Not present	Not present	Not present	Not present	Not present	Not present	Not present	Not present	Not present	Not present	Not present	Not present	Not present	Not present	Not present	Not present	Not present	Not present	Not present	Not present	Not present	Not present	Not present	Not present	Not present	Not present	Not present	Not present	Not present	Not present	Not present	Not present	Not present
DOFCOREZM	121 (+), 257 (+), 507 (+), 1033 (+), 1922 (+), 46 (-), 808 (-), 1090 (-), 1162 (-), 1435 (-), 1674 (-), 1818 (-), 1874 (-), 1947 (-),	26 (+), 223 (+), 286 (+), 751 (+), 805 (+), 938 (+), 998 (+), 1372 (+), 1519 (+), 1541 (+), 1579 (+), 1584 (+), 89 (-), 105 (-), 560 (-), 591 (-), 737 (-), 929 (-), 978 (-), 1033 (-), 1229 (-), 1257 (-), 1298 (-), 1395 (-), 1571 (-), 1590 (-), 1595 (-), 1632 (-), 1659 (-), 1700 (-), 1851 (-), 1912 (-),	147 (+), 303 (+), 547 (+), 758 (+), 786 (+), 981 (+), 1157 (+), 1786 (+), 35 (-), 248 (-), 451 (-), 457 (-), 778 (-), 1087 (-), 1706 (-), 1805 (-), 1851 (-), 1936 (-),	94 (+), 266 (+), 373 (+), 412 (+), 436 (+), 456 (+), 1053 (+), 1313 (+), 1522 (+), 1545 (+), 1643 (+), 1681 (+), 1691 (+), 1706 (+), 442 (-), 631 (-), 667 (-), 1116 (-), 1188 (-), 1331 (-), 1718 (-), 1855 (-), 1870 (-), 1890 (-),	15 (+), 182 (+), 213 (+), 521 (+), 559 (+), 635 (+), 670 (+), 701 (+), 716 (+), 872 (+), 1067 (+), 1336 (+), 1542 (+), 1571 (+), 1653 (+), 1662 (+), 1688 (+), 1703 (+), 1720 (+), 1730 (+), 1738 (+), 70 (-), 80 (-), 405 (-), 434 (-), 464 (-), 901 (-), 948 (-), 1183 (-), 1441 (-), 1506 (-), 1561 (-), 1624 (-),	42 (+), 163 (+), 348 (+), 375 (+), 425 (+), 466 (+), 583 (+), 1217 (+), 1475 (+), 1635 (+), 1710 (+), 1854 (+), 1872 (+), 1943 (+), 149 (-), 402 (-), 459 (-), 572 (-), 772 (-), 922 (-), 1402 (-),	61 (+), 523 (+), 674 (+), 782 (+), 787 (+), 794 (+), 837 (+), 1530 (+), 1719 (+), 265 (-), 349 (-), 397 (-), 753 (-), 758 (-), 1144 (-), 1460 (-), 1511 (-), 1880 (-),	222 (+), 378 (+), 388 (+), 566 (+), 626 (+), 1058 (+), 1168 (+), 1191 (+), 1268 (+), 1412 (+), 1556 (+), 1866 (+), 1910 (+), 1979 (+), 70 (-), 265 (-), 493 (-), 521 (-), 572 (-), 827 (-), 879 (-), 1289 (-), 1328 (-), 1345 (-), 1515 (-), 1684 (-), 1709 (-), 1847 (-), 1918 (-), 1931 (-),	314 (+), 459 (+), 464 (+), 557 (+), 849 (+), 993 (+), 1033 (+), 1058 (+), 1371 (+), 88 (-), 126 (-), 164 (-), 388 (-), 668 (-), 1007 (-), 1149 (-), 1169 (-), 1257 (-), 1493 (-), 1630 (-), 1642 (-),	345 (+), 502 (+), 535 (+), 811 (+), 850 (+), 895 (+), 1190 (+), 1197 (+), 1230 (+), 1236 (+), 1386 (+), 1465 (+), 1730 (+), 1734 (+), 1763 (+), 1817 (+), 1859 (+), 1971 (+), 134 (-), 169 (-), 231 (-), 468 (-), 650 (-), 952 (-), 1103 (-), 1126 (-), 1255 (-), 1602 (-), 1645 (-), 1835 (-), 1844 (-), 1850 (-), 1917 (-),	40 (+), 243 (+), 523 (+), 638 (+), 832 (+), 876 (+), 882 (+), 886 (+), 3 (-), 33 (-), 530 (-), 555 (-), 559 (-), 855 (-), 861 (-), 914 (-), 1346 (-),	45 (+), 324 (+), 332 (+), 453 (+), 602 (+), 647 (+), 762 (+), 897 (+), 921 (+), 1147 (+), 1183 (+), 1517 (+), 1622 (+), 1626 (+), 1636 (+), 1919 (+), 112 (-), 214 (-), 317 (-), 369 (-), 434 (-), 1028 (-), 1564 (-),	8 (+), 100 (+), 177 (+), 237 (+), 331 (+), 421 (+), 446 (+), 518 (+), 538 (+), 650 (+), 817 (+), 1019 (+), 1133 (+), 1364 (+), 1397 (+), 1446 (+), 258 (-), 271 (-), 495 (-), 762 (-), 871 (-), 1329 (-), 1333 (-), 1510 (-), 1885 (-), 1909 (-),	911 (+), 1027 (+), 1032 (+), 1046 (+), 1119 (+), 1269 (+), 1307 (+), 1393 (+), 1445 (+), 1764 (+), 1768 (+), 1833 (+), 16 (-), 869 (-), 873 (-), 1016 (-), 1069 (-), 1090 (-), 1743 (-), 1924 (-),	1488 (+), 1533 (+), 1614 (+), 171 (-), 214 (-), 238 (-), 298 (-), 463 (-), 1295 (-), 1671 (-), 1826 (-),	223 (+), 231 (+), 245 (+), 283 (+), 377 (+), 500 (+), 915 (+), 1003 (+), 1265 (+), 1288 (+), 1998 (+), 1025 (-), 1075 (-), 1114 (-), 1342 (-), 1436 (-), 1451 (-), 1467 (-), 1482 (-),	581 (+), 623 (+), 635 (+), 735 (+), 36 (-), 55 (-), 651 (-), 717 (-), 945 (-), 1074 (-), 1079 (-), 1157 (-), 1316 (-), 1607 (-), 1675 (-),	214 (+), 225 (+), 360 (+), 708 (+), 1544 (+), 1562 (+), 240 (-), 270 (-), 370 (-), 397 (-), 403 (-), 425 (-), 546 (-), 636 (-), 968 (-), 1605 (-), 1886 (-), 1894 (-),	235 (+), 260 (+), 426 (+), 435 (+), 712 (+), 846 (+), 863 (+), 961 (+), 966 (+), 1473 (+), 1522 (+), 1563 (+), 1600 (+), 1783 (+), 184 (-), 374 (-), 378 (-), 420 (-), 584 (-), 594 (-), 797 (-), 831 (-), 1049 (-), 1126 (-), 1194 (-), 1343 (-), 1348 (-), 1354 (-), 1574 (-), 1618 (-), 1808 (-),	127 (+), 266 (+), 315 (+), 380 (+), 990 (+), 1243 (+), 1706 (+), 66 (-), 211 (-), 277 (-), 284 (-), 479 (-), 493 (-), 532 (-), 620 (-), 630 (-), 1192 (-), 1249 (-), 1935 (-), 1939 (-),	431 (+), 523 (+), 816 (+), 1487 (+), 142 (-), 584 (-), 726 (-), 1152 (-), 1184 (-), 1495 (-), 1534 (-), 1785 (-),	25 (+), 295 (+), 343 (+), 630 (+), 682 (+), 880 (+), 1800 (+), 175 (-), 509 (-), 618 (-), 725 (-), 957 (-), 1266 (-), 1412 (-), 1466 (-), 1591 (-), 1849 (-), 1962 (-),	28 (+), 751 (+), 815 (+), 877 (+), 1020 (+), 1047 (+), 1066 (+), 1185 (+), 1236 (+), 1240 (+), 1347 (+), 1398 (+), 1762 (+), 190 (-), 197 (-), 219 (-), 241 (-), 292 (-), 319 (-), 462 (-), 616 (-), 661 (-), 824 (-), 830 (-), 1129 (-), 1248 (-), 1442 (-), 1635 (-), 1665 (-),	119 (+), 432 (+), 560 (+), 577 (+), 581 (+), 593 (+), 601 (+), 765 (+), 784 (+), 808 (+), 1093 (+), 1458 (+), 141 (-), 514 (-), 1514 (-), 1530 (-), 1546 (-), 1590 (-), 1596 (-), 1607 (-), 1700 (-), 1722 (-), 1730 (-), 1778 (-), 1782 (-), 1906 (-), 1950 (-),	334 (+), 424 (+), 471 (+), 480 (+), 748 (+), 853 (+), 958 (+), 1067 (+), 1100 (+), 1308 (+), 1353 (+), 1358 (+), 1365 (+), 1382 (+), 1404 (+), 1412 (+), 1538 (+), 1659 (+), 1704 (+), 1730 (+), 1847 (+), 1853 (+), 117 (-), 143 (-), 306 (-), 600 (-), 617 (-), 630 (-), 693 (-), 731 (-), 741 (-), 888 (-), 1129 (-), 1152 (-), 1188 (-), 1448 (-), 1483 (-), 1624 (-), 1700 (-), 1793 (-),	364 (+), 422 (+), 908 (+), 1010 (+), 1293 (+), 1476 (+), 534 (-), 545 (-), 630 (-), 772 (-), 978 (-), 1240 (-), 1676 (-),	21 (+), 605 (+), 1203 (+), 1493 (+), 1512 (+), 1856 (+), 1901 (+), 359 (-), 687 (-), 1135 (-), 1222 (-), 1526 (-), 1644 (-), 1669 (-), 1947 (-),	244 (+), 448 (+), 469 (+), 476 (+), 549 (+), 698 (+), 858 (+), 1002 (+), 1250 (+), 1312 (+), 1388 (+), 1544 (+), 1879 (+), 46 (-), 295 (-), 454 (-), 1049 (-), 1666 (-),	69 (+), 139 (+), 483 (+), 975 (+), 1219 (+), 1263 (+), 1270 (+), 1367 (+), 1393 (+), 1415 (+), 1847 (+), 1882 (+), 124 (-), 157 (-), 676 (-), 1310 (-), 1693 (-), 1779 (-), 1810 (-),	29 (+), 44 (+), 129 (+), 319 (+), 339 (+), 528 (+), 838 (+), 1720 (+), 1832 (+), 1937 (+), 145 (-), 150 (-), 259 (-), 1276 (-), 1582 (-),	684 (+), 806 (+), 928 (+), 1299 (+), 1330 (+), 1337 (+), 1343 (+), 1351 (+), 1355 (+), 1508 (+), 1823 (+), 1859 (+), 1899 (+), 6 (-), 82 (-), 526 (-), 764 (-), 1380 (-), 1392 (-), 1482 (-), 1567 (-), 1684 (-),	115 (+), 305 (+), 653 (+), 856 (+), 80 (-), 161 (-), 602 (-), 623 (-), 787 (-), 1256 (-), 1285 (-), 1294 (-), 1301 (-), 1587 (-), 1712 (-), 1917 (-),	66 (+), 187 (+), 211 (+), 221 (+), 1098 (+), 1557 (+), 1620 (+), 1710 (+), 1715 (+), 1746 (+), 1805 (+), 1851 (+), 71 (-), 315 (-), 434 (-), 639 (-), 1540 (-), 1697 (-), 1728 (-), 1840 (-), 1860 (-), 1894 (-), 1937 (-),	2 (+), 637 (+), 742 (+), 923 (+), 945 (+), 1119 (+), 1174 (+), 1910 (+), 100 (-), 188 (-), 617 (-), 751 (-), 873 (-), 885 (-), 1073 (-), 1086 (-), 1181 (-), 1810 (-),	38 (+), 950 (+), 976 (+), 989 (+), 1498 (+), 1671 (+), 1684 (+), 1732 (+), 1878 (+), 210 (-), 1386 (-), 1579 (-),	250 (+), 401 (+), 470 (+), 919 (+), 957 (+), 1348 (+), 1367 (+), 1749 (+), 1794 (+), 1881 (+), 12 (-), 31 (-), 49 (-), 546 (-), 610 (-), 722 (-), 1098 (-), 1381 (-), 1499 (-), 1524 (-), 1543 (-), 1840 (-), 1949 (-), 1972 (-), 1976 (-),	74 (+), 158 (+), 529 (+), 699 (+), 801 (+), 886 (+), 912 (+), 1028 (+), 1295 (+), 1711 (+), 1877 (+), 1992 (+), 12 (-), 44 (-), 176 (-), 255 (-), 346 (-), 421 (-), 751 (-), 763 (-), 840 (-), 1120 (-), 1349 (-), 1505 (-), 1654 (-),	102 (+), 203 (+), 244 (+), 288 (+), 481 (+), 536 (+), 857 (+), 1041 (+), 1127 (+), 1358 (+), 1411 (+), 1681 (+), 1692 (+), 1911 (+), 65 (-), 239 (-), 383 (-), 547 (-), 551 (-), 1004 (-), 1164 (-), 1835 (-), 1958 (-), 1963 (-),	223 (+), 828 (+), 980 (+), 1044 (+), 1450 (+), 1512 (+), 1626 (+), 1634 (+), 1668 (+), 1833 (+), 314 (-), 523 (-), 617 (-), 726 (-), 1825 (-), 1948 (-),	315 (+), 435 (+), 520 (+), 695 (+), 1069 (+), 1117 (+), 1154 (+), 1185 (+), 1237 (+), 1357 (+), 1523 (+), 1590 (+), 1698 (+), 1879 (+), 1931 (+), 55 (-), 87 (-), 96 (-), 180 (-), 229 (-), 363 (-), 367 (-), 480 (-), 528 (-), 568 (-), 684 (-), 688 (-), 717 (-), 727 (-), 758 (-), 880 (-), 1135 (-),	43 (+), 320 (+), 540 (+), 696 (+), 763 (+), 932 (+), 1175 (+), 1304 (+), 1310 (+), 1598 (+), 1662 (+), 1690 (+), 1867 (+), 1904 (+), 218 (-), 360 (-), 1204 (-), 1262 (-), 1276 (-), 1345 (-), 1645 (-), 1823 (-),	227 (+), 281 (+), 822 (+), 1205 (+), 1349 (+), 1465 (+), 1869 (+), 3 (-), 16 (-), 1139 (-), 1342 (-), 1720 (-), 1806 (-), 1892 (-),	620 (+), 634 (+), 839 (+), 874 (+), 901 (+), 1056 (+), 1060 (+), 1177 (+), 1274 (+), 1285 (+), 1338 (+), 1343 (+), 1547 (+), 1730 (+), 1781 (+), 1844 (+), 1986 (+), 284 (-), 361 (-), 412 (-), 484 (-), 547 (-), 896 (-), 986 (-), 1036 (-), 1047 (-), 1167 (-), 1456 (-), 1470 (-), 1704 (-), 1721 (-), 1742 (-), 1865 (-), 1945 (-),	609 (+), 782 (+), 801 (+), 934 (+), 1168 (+), 1641 (+), 1730 (+), 1844 (+), 1863 (+), 23 (-), 67 (-), 145 (-), 150 (-), 740 (-), 1532 (-), 1783 (-), 1804 (-), 1876 (-), 1896 (-),	21 (+), 53 (+), 63 (+), 359 (+), 365 (+), 371 (+), 574 (+), 593 (+), 697 (+), 932 (+), 1018 (+), 1058 (+), 1115 (+), 1241 (+), 1695 (+), 27 (-), 127 (-), 215 (-), 239 (-), 303 (-), 467 (-), 515 (-), 633 (-), 660 (-), 1050 (-), 1472 (-), 1531 (-), 1753 (-), 1923 (-),	331 (+), 461 (+), 665 (+), 890 (+), 906 (+), 969 (+), 983 (+), 1069 (+), 1084 (+), 1543 (+), 1900 (+), 66 (-), 82 (-), 373 (-), 470 (-), 1220 (-), 1759 (-), 1805 (-),	394 (+), 492 (+), 553 (+), 857 (+), 890 (+), 897 (+), 920 (+), 1151 (+), 1374 (+), 1474 (+), 1623 (+), 1637 (+), 190 (-), 230 (-), 234 (-), 441 (-), 595 (-), 680 (-), 756 (-), 1136 (-), 1757 (-), 1879 (-),	23 (+), 49 (+), 68 (+), 713 (+), 751 (+), 758 (+), 796 (+), 950 (+), 1028 (+), 1034 (+), 1129 (+), 1208 (+), 1217 (+), 1283 (+), 1363 (+), 1668 (+), 1714 (+), 1719 (+), 1724 (+), 1775 (+), 1828 (+), 1834 (+), 1904 (+), 249 (-), 467 (-), 510 (-), 534 (-), 545 (-), 821 (-), 827 (-), 851 (-), 1083 (-), 1172 (-), 1258 (-), 1309 (-), 1327 (-), 1382 (-), 1425 (-), 1534 (-), 1739 (-), 1889 (-),	217 (+), 665 (+), 670 (+), 675 (+), 680 (+), 1215 (+), 1865 (+), 1877 (+), 14 (-), 95 (-), 655 (-), 983 (-), 1292 (-), 1914 (-), 1921 (-),
DPBFCOREDCDC3	1518 (-),	1720 (+),	884 (+),	176 (+), 1563 (+), 1565 (+), 1581 (+), 1831 (-),	1762 (+), 1947 (+), 1403 (-),	808 (+), 1438 (+), 680 (-), 706 (-), 935 (-), 1242 (-), 1374 (-), 1498 (-),	442 (+), 982 (+), 1945 (+), 1357 (-), 1750 (-),	1040 (+), 804 (-),	329 (-),	235 (+), 601 (+), 355 (-),	163 (+), 990 (+), 1750 (+), 1979 (+), 788 (-),	825 (+), 1230 (-), 1426 (-),	1091 (+), 1302 (+), 1343 (+),	186 (-), 1182 (-), 1526 (-),	202 (+), 605 (-), 1935 (-),	1086 (+), 1355 (-),	107 (+), 950 (+), 1596 (-),	286 (+), 1738 (+), 167 (-),	55 (+), 525 (+), 1666 (+), 686 (-), 1667 (-),	166 (+), 975 (+), 1580 (+), 1872 (+),	1741 (+), 1923 (+), 1366 (-),	731 (-), 771 (-), 822 (-),	225 (+), 394 (+), 478 (-), 1720 (-), 1734 (-), 1917 (-),	341 (+), 361 (+), 404 (+), 1 (-), 1448 (-),	934 (+), 1269 (-), 1572 (-),	106 (+), 1300 (+), 493 (-), 812 (-), 1452 (-),	Not present	274 (-), 1739 (-),	803 (+), 1178 (+), 1738 (+), 201 (-), 1586 (-), 1725 (-), 1739 (-),	1950 (+), 80 (-), 209 (-), 1224 (-), 1592 (-),	Not present	48 (+), 1766 (+), 970 (-), 1433 (-),	2 (-), 380 (-), 417 (-), 1194 (-),	29 (+), 1780 (+),	11 (+), 584 (-), 1309 (-),	123 (+),	1682 (+), 1516 (-),	700 (+), 1773 (+), 1224 (-),	119 (+), 145 (+), 264 (+), 349 (+), 1348 (+), 1729 (+), 1403 (-), 1730 (-),	1214 (+), 45 (-), 330 (-),	1060 (-), 1226 (-), 1228 (-), 1553 (-),	298 (+), 690 (+), 1688 (+),	14 (+), 1007 (+), 1930 (+), 439 (-), 669 (-), 1569 (-),	Not present	1949 (+), 452 (-), 1355 (-),	345 (+), 1202 (+), 1589 (+),	654 (+), 1378 (+), 1691 (+), 13 (-), 1933 (-),	657 (+), 1136 (+), 592 (-), 1752 (-), 1785 (-),	363 (+), 385 (+), 954 (+), 1128 (+), 1381 (+), 175 (-), 412 (-), 695 (-), 786 (-), 1353 (-),
DR5GMGH3	Not present	Not present	Not present	Not present	Not present	Not present	Not present	Not present	Not present	Not present	Not present	Not present	Not present	Not present	Not present	Not present	Not present	Not present	Not present	Not present	Not present	Not present	Not present	Not present	Not present	Not present	Not present	Not present	Not present	Not present	Not present	Not present	Not present	Not present	Not present	Not present	Not present	Not present	Not present	Not present	Not present	Not present	Not present	Not present	Not present	Not present	Not present	Not present	Not present
DRE1COREZMRAB17	Not present	1360 (+),	Not present	Not present	Not present	Not present	1856 (+),	Not present	Not present	Not present	Not present	Not present	Not present	Not present	Not present	Not present	Not present	Not present	Not present	Not present	Not present	Not present	Not present	Not present	Not present	Not present	Not present	Not present	Not present	492 (-),	Not present	1808 (-),	Not present	Not present	Not present	Not present	Not present	Not present	317 (-),	Not present	Not present	Not present	579 (+),	751 (+), 1720 (-),	Not present	1078 (+),	962 (-),	Not present	Not present
DRE2COREZMRAB17	Not present	1055 (+),	Not present	Not present	Not present	Not present	1031 (+),	Not present	Not present	1239 (-),	1527 (-), 1653 (-),	1336 (+), 1589 (-),	Not present	139 (-), 341 (-),	282 (+), 962 (+),	Not present	406 (-),	Not present	Not present	1265 (-),	1240 (-),	Not present	Not present	Not present	201 (-),	1739 (+),	618 (-),	Not present	Not present	1740 (+), 794 (-),	Not present	635 (-),	879 (+), 1958 (+),	Not present	Not present	Not present	Not present	Not present	1792 (+),	Not present	Not present	Not present	Not present	402 (+),	1208 (-),	443 (-),	1341 (-),	Not present	25 (+), 588 (+),
DRECRTCOREAT	91 (-),	1055 (+),	Not present	Not present	Not present	Not present	1031 (+), 45 (-),	22 (-),	Not present	1239 (-),	1527 (-), 1653 (-),	1336 (+), 1589 (-),	1339 (+),	139 (-), 341 (-), 571 (-),	282 (+), 962 (+), 1984 (-),	447 (+), 170 (-),	190 (+), 358 (-), 406 (-),	Not present	Not present	1788 (+), 851 (-), 1265 (-), 1289 (-),	1125 (+), 1240 (-), 1624 (-),	1870 (-),	965 (+),	Not present	201 (-),	1739 (+),	618 (-),	Not present	Not present	1740 (+), 794 (-),	969 (-), 1106 (-),	760 (+), 635 (-),	879 (+), 1958 (+),	662 (-),	432 (+), 943 (+), 1897 (+), 639 (-), 1034 (-),	Not present	Not present	Not present	1792 (+),	Not present	749 (+), 778 (-),	206 (-),	Not present	402 (+),	1208 (-),	443 (-),	318 (+), 796 (+), 1341 (-),	Not present	25 (+), 588 (+), 854 (-),
DREDR1ATRD29AB	Not present	Not present	Not present	Not present	Not present	Not present	Not present	Not present	Not present	Not present	Not present	Not present	Not present	Not present	Not present	Not present	Not present	Not present	Not present	Not present	Not present	Not present	Not present	Not present	Not present	Not present	Not present	Not present	Not present	Not present	Not present	Not present	Not present	Not present	Not present	Not present	Not present	Not present	Not present	Not present	Not present	Not present	Not present	Not present	Not present	Not present	Not present	Not present	Not present
E2F1OSPCNA	Not present	Not present	Not present	Not present	Not present	Not present	Not present	Not present	Not present	Not present	Not present	Not present	Not present	Not present	Not present	Not present	Not present	Not present	Not present	Not present	426 (+),	Not present	Not present	Not present	Not present	Not present	Not present	Not present	Not present	Not present	848 (-),	Not present	Not present	Not present	Not present	Not present	Not present	Not present	Not present	Not present	Not present	Not present	Not present	Not present	Not present	Not present	Not present	Not present	Not present
E2FANTRNR	Not present	Not present	Not present	Not present	Not present	Not present	Not present	Not present	Not present	Not present	Not present	Not present	Not present	Not present	Not present	Not present	Not present	Not present	Not present	Not present	426 (-),	Not present	Not present	Not present	Not present	Not present	Not present	Not present	Not present	Not present	848 (+),	Not present	Not present	Not present	Not present	Not present	Not present	Not present	Not present	Not present	Not present	Not present	Not present	Not present	Not present	Not present	Not present	Not present	Not present
E2FAT	Not present	Not present	Not present	Not present	Not present	Not present	Not present	Not present	Not present	Not present	Not present	Not present	Not present	Not present	Not present	Not present	Not present	Not present	Not present	Not present	Not present	Not present	Not present	Not present	Not present	Not present	Not present	Not present	Not present	Not present	Not present	980 (-),	Not present	Not present	Not present	Not present	Not present	Not present	Not present	Not present	Not present	Not present	Not present	Not present	Not present	Not present	Not present	Not present	Not present
E2FBNTRNR	Not present	Not present	Not present	Not present	Not present	Not present	Not present	Not present	Not present	Not present	Not present	Not present	Not present	Not present	Not present	Not present	Not present	Not present	Not present	Not present	Not present	Not present	Not present	Not present	Not present	Not present	Not present	Not present	Not present	Not present	Not present	Not present	Not present	Not present	Not present	Not present	Not present	Not present	Not present	Not present	Not present	Not present	Not present	Not present	Not present	Not present	Not present	Not present	Not present
E2FCONSENSUS	Not present	Not present	1767 (-),	Not present	1566 (-),	1403 (+), 1530 (-),	315 (-),	Not present	Not present	1592 (+),	Not present	5 (+), 1422 (+), 1432 (+),	Not present	584 (+), 422 (-), 783 (-), 1107 (-),	1672 (+),	Not present	Not present	1299 (+), 338 (+), 34 (-), 1557 (-),	230 (-),	1230 (+), 1368 (+), 1067 (-),	1521 (+), 426 (-), 882 (-),	288 (-),	1015 (-), 1042 (-),	Not present	610 (+),	1981 (-), 1492 (-),	517 (-),	Not present	Not present	1127 (+), 1219 (+), 1700 (+),	848 (+), 939 (+), 923 (-),	177 (+), 603 (+),	1969 (+), 1093 (-),	Not present	Not present	Not present	1157 (-),	Not present	1629 (-),	202 (+),	1528 (+), 315 (-), 758 (-),	Not present	476 (-),	Not present	Not present	166 (+), 1617 (+),	Not present	1526 (+), 1740 (+),	Not present
EBOXBNNAPA	480 (+), 673 (+), 701 (+), 741 (+), 1004 (+), 1100 (+), 1204 (+), 1304 (+), 1333 (+), 1592 (+), 1648 (+), 1788 (+), 1825 (+), 1851 (+), 480 (-), 673 (-), 701 (-), 741 (-), 1004 (-), 1100 (-), 1204 (-), 1304 (-), 1333 (-), 1592 (-), 1648 (-), 1788 (-), 1825 (-), 1851 (-),	728 (+), 868 (+), 988 (+), 1240 (+), 1428 (+), 1490 (+), 728 (-), 868 (-), 988 (-), 1240 (-), 1428 (-), 1490 (-),	1 (+), 614 (+), 682 (+), 885 (+), 1124 (+), 1616 (+), 1693 (+), 1793 (+), 1 (-), 614 (-), 682 (-), 885 (-), 1124 (-), 1616 (-), 1693 (-), 1793 (-),	23 (+), 158 (+), 472 (+), 1152 (+), 1499 (+), 23 (-), 158 (-), 472 (-), 1152 (-), 1499 (-),	218 (+), 736 (+), 803 (+), 811 (+), 1136 (+), 1216 (+), 1403 (+), 1954 (+), 218 (-), 736 (-), 803 (-), 811 (-), 1136 (-), 1216 (-), 1403 (-), 1954 (-),	95 (+), 189 (+), 352 (+), 706 (+), 725 (+), 809 (+), 832 (+), 839 (+), 1104 (+), 1161 (+), 1190 (+), 1439 (+), 1441 (+), 1498 (+), 1722 (+), 1761 (+), 1858 (+), 1913 (+), 95 (-), 189 (-), 352 (-), 706 (-), 725 (-), 809 (-), 832 (-), 839 (-), 1104 (-), 1161 (-), 1190 (-), 1439 (-), 1441 (-), 1498 (-), 1722 (-), 1761 (-), 1858 (-), 1913 (-),	155 (+), 443 (+), 546 (+), 731 (+), 1073 (+), 1288 (+), 1357 (+), 1496 (+), 1812 (+), 1897 (+), 155 (-), 443 (-), 546 (-), 731 (-), 1073 (-), 1288 (-), 1357 (-), 1496 (-), 1812 (-), 1897 (-),	124 (+), 716 (+), 771 (+), 847 (+), 931 (+), 967 (+), 1041 (+), 1200 (+), 1305 (+), 1592 (+), 1772 (+), 124 (-), 716 (-), 771 (-), 847 (-), 931 (-), 967 (-), 1041 (-), 1200 (-), 1305 (-), 1592 (-), 1772 (-),	231 (+), 253 (+), 260 (+), 507 (+), 231 (-), 253 (-), 260 (-), 507 (-),	236 (+), 602 (+), 623 (+), 637 (+), 1249 (+), 1291 (+), 1393 (+), 1428 (+), 1622 (+), 1781 (+), 236 (-), 602 (-), 623 (-), 637 (-), 1249 (-), 1291 (-), 1393 (-), 1428 (-), 1622 (-), 1781 (-),	70 (+), 315 (+), 451 (+), 459 (+), 674 (+), 683 (+), 1019 (+), 1056 (+), 1062 (+), 1160 (+), 1296 (+), 1992 (+), 70 (-), 315 (-), 451 (-), 459 (-), 674 (-), 683 (-), 1019 (-), 1056 (-), 1062 (-), 1160 (-), 1296 (-), 1992 (-),	527 (+), 557 (+), 755 (+), 889 (+), 939 (+), 973 (+), 1008 (+), 1401 (+), 1524 (+), 527 (-), 557 (-), 755 (-), 889 (-), 939 (-), 973 (-), 1008 (-), 1401 (-), 1524 (-),	842 (+), 1092 (+), 1182 (+), 1303 (+), 1527 (+), 1643 (+), 1720 (+), 842 (-), 1092 (-), 1182 (-), 1303 (-), 1527 (-), 1643 (-), 1720 (-),	518 (+), 811 (+), 1099 (+), 1182 (+), 1359 (+), 1461 (+), 1494 (+), 1843 (+), 1918 (+), 518 (-), 811 (-), 1099 (-), 1182 (-), 1359 (-), 1461 (-), 1494 (-), 1843 (-), 1918 (-),	435 (+), 605 (+), 1220 (+), 1243 (+), 1370 (+), 1476 (+), 1632 (+), 1718 (+), 435 (-), 605 (-), 1220 (-), 1243 (-), 1370 (-), 1476 (-), 1632 (-), 1718 (-),	392 (+), 801 (+), 1039 (+), 1170 (+), 1177 (+), 1193 (+), 1355 (+), 1363 (+), 1389 (+), 392 (-), 801 (-), 1039 (-), 1170 (-), 1177 (-), 1193 (-), 1355 (-), 1363 (-), 1389 (-),	285 (+), 939 (+), 1236 (+), 1448 (+), 1584 (+), 1596 (+), 1813 (+), 285 (-), 939 (-), 1236 (-), 1448 (-), 1584 (-), 1596 (-), 1813 (-),	42 (+), 120 (+), 486 (+), 658 (+), 808 (+), 858 (+), 866 (+), 943 (+), 999 (+), 1197 (+), 1284 (+), 1389 (+), 1395 (+), 1404 (+), 42 (-), 120 (-), 486 (-), 658 (-), 808 (-), 858 (-), 866 (-), 943 (-), 999 (-), 1197 (-), 1284 (-), 1389 (-), 1395 (-), 1404 (-),	81 (+), 112 (+), 388 (+), 930 (+), 949 (+), 1055 (+), 1184 (+), 1267 (+), 1404 (+), 1667 (+), 1872 (+), 1888 (+), 81 (-), 112 (-), 388 (-), 930 (-), 949 (-), 1055 (-), 1184 (-), 1267 (-), 1404 (-), 1667 (-), 1872 (-), 1888 (-),	89 (+), 705 (+), 1581 (+), 1617 (+), 1634 (+), 1873 (+), 89 (-), 705 (-), 1581 (-), 1617 (-), 1634 (-), 1873 (-),	476 (+), 493 (+), 560 (+), 716 (+), 967 (+), 1742 (+), 476 (-), 493 (-), 560 (-), 716 (-), 967 (-), 1742 (-),	253 (+), 528 (+), 560 (+), 731 (+), 822 (+), 905 (+), 1046 (+), 1214 (+), 1231 (+), 1303 (+), 1318 (+), 1383 (+), 1881 (+), 253 (-), 528 (-), 560 (-), 731 (-), 822 (-), 905 (-), 1046 (-), 1214 (-), 1231 (-), 1303 (-), 1318 (-), 1383 (-), 1881 (-),	106 (+), 165 (+), 226 (+), 556 (+), 787 (+), 899 (+), 1006 (+), 1173 (+), 1359 (+), 1416 (+), 1834 (+), 106 (-), 165 (-), 226 (-), 556 (-), 787 (-), 899 (-), 1006 (-), 1173 (-), 1359 (-), 1416 (-), 1834 (-),	456 (+), 722 (+), 744 (+), 943 (+), 1020 (+), 1073 (+), 1231 (+), 1259 (+), 1489 (+), 1834 (+), 1888 (+), 1966 (+), 456 (-), 722 (-), 744 (-), 943 (-), 1020 (-), 1073 (-), 1231 (-), 1259 (-), 1489 (-), 1834 (-), 1888 (-), 1966 (-),	662 (+), 759 (+), 1032 (+), 1222 (+), 662 (-), 759 (-), 1032 (-), 1222 (-),	25 (+), 59 (+), 216 (+), 309 (+), 477 (+), 524 (+), 679 (+), 790 (+), 1073 (+), 1208 (+), 1345 (+), 25 (-), 59 (-), 216 (-), 309 (-), 477 (-), 524 (-), 679 (-), 790 (-), 1073 (-), 1208 (-), 1345 (-),	44 (+), 223 (+), 369 (+), 452 (+), 927 (+), 1098 (+), 1118 (+), 1194 (+), 1274 (+), 1336 (+), 1506 (+), 1683 (+), 1890 (+), 44 (-), 223 (-), 369 (-), 452 (-), 927 (-), 1098 (-), 1118 (-), 1194 (-), 1274 (-), 1336 (-), 1506 (-), 1683 (-), 1890 (-),	70 (+), 218 (+), 248 (+), 423 (+), 484 (+), 671 (+), 849 (+), 1016 (+), 1067 (+), 1131 (+), 1402 (+), 1533 (+), 1608 (+), 1628 (+), 1739 (+), 1991 (+), 70 (-), 218 (-), 248 (-), 423 (-), 484 (-), 671 (-), 849 (-), 1016 (-), 1067 (-), 1131 (-), 1402 (-), 1533 (-), 1608 (-), 1628 (-), 1739 (-), 1991 (-),	73 (+), 255 (+), 1104 (+), 1237 (+), 1586 (+), 1716 (+), 1723 (+), 1725 (+), 1739 (+), 73 (-), 255 (-), 1104 (-), 1237 (-), 1586 (-), 1716 (-), 1723 (-), 1725 (-), 1739 (-),	66 (+), 80 (+), 191 (+), 209 (+), 365 (+), 431 (+), 501 (+), 604 (+), 1318 (+), 1816 (+), 1891 (+), 66 (-), 80 (-), 191 (-), 209 (-), 365 (-), 431 (-), 501 (-), 604 (-), 1318 (-), 1816 (-), 1891 (-),	222 (+), 693 (+), 739 (+), 1094 (+), 1287 (+), 1413 (+), 1618 (+), 1716 (+), 1772 (+), 1800 (+), 222 (-), 693 (-), 739 (-), 1094 (-), 1287 (-), 1413 (-), 1618 (-), 1716 (-), 1772 (-), 1800 (-),	296 (+), 1092 (+), 1207 (+), 1214 (+), 1368 (+), 1433 (+), 1767 (+), 1791 (+), 1925 (+), 296 (-), 1092 (-), 1207 (-), 1214 (-), 1368 (-), 1433 (-), 1767 (-), 1791 (-), 1925 (-),	46 (+), 79 (+), 342 (+), 356 (+), 514 (+), 663 (+), 788 (+), 801 (+), 927 (+), 1734 (+), 1981 (+), 46 (-), 79 (-), 342 (-), 356 (-), 514 (-), 663 (-), 788 (-), 801 (-), 927 (-), 1734 (-), 1981 (-),	133 (+), 532 (+), 760 (+), 1220 (+), 1427 (+), 1607 (+), 1687 (+), 1781 (+), 133 (-), 532 (-), 760 (-), 1220 (-), 1427 (-), 1607 (-), 1687 (-), 1781 (-),	76 (+), 161 (+), 512 (+), 1393 (+), 76 (-), 161 (-), 512 (-), 1393 (-),	41 (+), 96 (+), 163 (+), 446 (+), 621 (+), 646 (+), 824 (+), 1040 (+), 1132 (+), 1191 (+), 1361 (+), 1535 (+), 1783 (+), 41 (-), 96 (-), 163 (-), 446 (-), 621 (-), 646 (-), 824 (-), 1040 (-), 1132 (-), 1191 (-), 1361 (-), 1535 (-), 1783 (-),	189 (+), 214 (+), 339 (+), 832 (+), 903 (+), 996 (+), 1099 (+), 1281 (+), 1516 (+), 1923 (+), 189 (-), 214 (-), 339 (-), 832 (-), 903 (-), 996 (-), 1099 (-), 1281 (-), 1516 (-), 1923 (-),	278 (+), 418 (+), 911 (+), 1083 (+), 1095 (+), 1133 (+), 1209 (+), 1263 (+), 1718 (+), 1924 (+), 1930 (+), 1985 (+), 278 (-), 418 (-), 911 (-), 1083 (-), 1095 (-), 1133 (-), 1209 (-), 1263 (-), 1718 (-), 1924 (-), 1930 (-), 1985 (-),	127 (+), 146 (+), 265 (+), 350 (+), 434 (+), 468 (+), 542 (+), 578 (+), 733 (+), 804 (+), 1016 (+), 1050 (+), 1403 (+), 1489 (+), 1723 (+), 1730 (+), 1772 (+), 1874 (+), 127 (-), 146 (-), 265 (-), 350 (-), 434 (-), 468 (-), 542 (-), 578 (-), 733 (-), 804 (-), 1016 (-), 1050 (-), 1403 (-), 1489 (-), 1723 (-), 1730 (-), 1772 (-), 1874 (-),	45 (+), 221 (+), 330 (+), 422 (+), 443 (+), 1584 (+), 45 (-), 221 (-), 330 (-), 422 (-), 443 (-), 1584 (-),	122 (+), 153 (+), 177 (+), 254 (+), 324 (+), 601 (+), 730 (+), 993 (+), 1417 (+), 1835 (+), 1951 (+), 1962 (+), 122 (-), 153 (-), 177 (-), 254 (-), 324 (-), 601 (-), 730 (-), 993 (-), 1417 (-), 1835 (-), 1951 (-), 1962 (-),	70 (+), 164 (+), 217 (+), 319 (+), 435 (+), 479 (+), 557 (+), 691 (+), 836 (+), 921 (+), 1049 (+), 1161 (+), 1188 (+), 1361 (+), 1412 (+), 1940 (+), 70 (-), 164 (-), 217 (-), 319 (-), 435 (-), 479 (-), 557 (-), 691 (-), 836 (-), 921 (-), 1049 (-), 1161 (-), 1188 (-), 1361 (-), 1412 (-), 1940 (-),	15 (+), 40 (+), 42 (+), 102 (+), 111 (+), 328 (+), 439 (+), 669 (+), 766 (+), 774 (+), 861 (+), 929 (+), 1010 (+), 1220 (+), 1372 (+), 1396 (+), 1530 (+), 1615 (+), 1834 (+), 1901 (+), 1931 (+), 15 (-), 40 (-), 42 (-), 102 (-), 111 (-), 328 (-), 439 (-), 669 (-), 766 (-), 774 (-), 861 (-), 929 (-), 1010 (-), 1220 (-), 1372 (-), 1396 (-), 1530 (-), 1615 (-), 1834 (-), 1901 (-), 1931 (-),	414 (+), 445 (+), 507 (+), 539 (+), 1065 (+), 1114 (+), 1132 (+), 1280 (+), 1553 (+), 414 (-), 445 (-), 507 (-), 539 (-), 1065 (-), 1114 (-), 1132 (-), 1280 (-), 1553 (-),	537 (+), 874 (+), 1440 (+), 1879 (+), 537 (-), 874 (-), 1440 (-), 1879 (-),	22 (+), 138 (+), 380 (+), 918 (+), 1262 (+), 1392 (+), 1553 (+), 1576 (+), 22 (-), 138 (-), 380 (-), 918 (-), 1262 (-), 1392 (-), 1553 (-), 1576 (-),	109 (+), 522 (+), 607 (+), 655 (+), 803 (+), 1093 (+), 1113 (+), 1306 (+), 1379 (+), 1657 (+), 1738 (+), 1933 (+), 1983 (+), 109 (-), 522 (-), 607 (-), 655 (-), 803 (-), 1093 (-), 1113 (-), 1306 (-), 1379 (-), 1657 (-), 1738 (-), 1933 (-), 1983 (-),	72 (+), 315 (+), 515 (+), 592 (+), 629 (+), 838 (+), 938 (+), 1015 (+), 1094 (+), 1191 (+), 1474 (+), 1752 (+), 1785 (+), 1894 (+), 1936 (+), 72 (-), 315 (-), 515 (-), 592 (-), 629 (-), 838 (-), 938 (-), 1015 (-), 1094 (-), 1191 (-), 1474 (-), 1752 (-), 1785 (-), 1894 (-), 1936 (-),	137 (+), 154 (+), 364 (+), 412 (+), 557 (+), 728 (+), 745 (+), 786 (+), 955 (+), 1054 (+), 1227 (+), 1758 (+), 1972 (+), 1991 (+), 137 (-), 154 (-), 364 (-), 412 (-), 557 (-), 728 (-), 745 (-), 786 (-), 955 (-), 1054 (-), 1227 (-), 1758 (-), 1972 (-), 1991 (-),
EECCRCAH1	915 (+),	909 (+), 1108 (+), 722 (-),	242 (+), 483 (+), 1799 (+),	478 (+), 1182 (-), 1916 (-),	996 (+), 1335 (-),	1863 (-),	677 (+), 607 (-), 1212 (-),	997 (+), 1398 (+), 1536 (+), 32 (-), 1172 (-),	940 (+), 1414 (+), 794 (-), 939 (-), 1014 (-),	1116 (+),	14 (+), 23 (+), 170 (+), 194 (+),	2 (+), 1151 (+), 1173 (+), 1420 (+), 533 (-), 1573 (-), 1585 (-),	778 (+), 657 (-),	1004 (-), 1640 (-), 1718 (-),	270 (-), 357 (-), 1723 (-),	978 (+), 1335 (+), 852 (-),	217 (+), 293 (+),	55 (+), 136 (+), 1191 (+), 1476 (+), 1873 (-),	617 (-),	738 (+), 1513 (-),	126 (+), 322 (+), 622 (+), 1519 (+), 1952 (-),	1951 (+), 258 (-), 1207 (-),	472 (-), 750 (-), 876 (-),	376 (+), 796 (+),	753 (-), 979 (-), 1694 (-),	331 (+), 936 (+), 1213 (+), 1693 (+), 715 (-), 750 (-), 1078 (-), 1397 (-),	422 (+), 965 (+), 440 (-), 585 (-), 1700 (-), 1761 (-),	1315 (+), 1472 (+), 631 (-),	316 (+), 911 (+), 1453 (+), 1850 (-),	1202 (+), 1876 (+), 1124 (-), 1797 (-),	18 (+),	1392 (+), 1380 (-),	347 (+), 1665 (+), 1812 (+), 29 (-), 1372 (-),	124 (+), 1189 (+), 1875 (-),	610 (-), 662 (-), 1693 (-),	113 (+), 205 (+), 1552 (-), 1613 (-),	1264 (-), 1294 (-), 1499 (-), 1533 (-), 1580 (-),	1100 (+), 1178 (+), 1460 (-),	861 (-), 1162 (-),	119 (+), 324 (-),	582 (-), 1389 (-), 1609 (-),	1382 (-), 1442 (-),	890 (+), 1431 (+), 185 (-), 1907 (-), 1962 (-),	218 (+), 385 (+), 544 (+), 675 (+), 126 (-), 804 (-),	233 (+), 1718 (+), 92 (-), 118 (-),	Not present	707 (+), 1561 (-),	28 (-), 743 (-), 1222 (-), 1333 (-),	1207 (+), 1814 (+),
ELRE2PCPAL1	Not present	Not present	Not present	Not present	Not present	Not present	Not present	Not present	Not present	Not present	Not present	Not present	Not present	Not present	Not present	Not present	Not present	Not present	Not present	Not present	Not present	Not present	Not present	Not present	Not present	Not present	Not present	Not present	Not present	Not present	Not present	Not present	Not present	Not present	Not present	Not present	Not present	Not present	Not present	Not present	Not present	Not present	Not present	Not present	Not present	Not present	Not present	Not present	Not present
ELRECOREPCRP1	Not present	7 (+), 1283 (-),	337 (+),	1857 (+),	629 (-), 1133 (-),	1368 (-),	561 (-),	1197 (-), 1655 (-),	22 (+),	1606 (-), 1759 (-),	Not present	818 (+), 936 (-), 1061 (-),	1887 (+),	316 (+),	Not present	1564 (+), 783 (-), 806 (-), 911 (-),	Not present	Not present	Not present	72 (+), 1444 (+), 1644 (+),	1400 (-),	895 (-),	12 (-), 689 (-),	1293 (+),	119 (+),	Not present	628 (-),	1064 (-),	222 (+),	1510 (+),	63 (+),	1483 (+), 1758 (-),	1844 (+), 190 (-), 597 (-),	1088 (+), 586 (-), 956 (-), 983 (-),	Not present	1106 (-),	567 (+), 746 (+), 765 (+), 1031 (-),	885 (-),	990 (-),	1158 (-),	Not present	878 (+),	Not present	1127 (+), 1295 (+), 1477 (+), 1073 (-), 1332 (-), 1396 (-), 1847 (-),	Not present	97 (+), 606 (-),	Not present	Not present	978 (+), 875 (-), 1861 (-),
EMBP1TAEM	Not present	Not present	1791 (-),	Not present	Not present	Not present	Not present	Not present	Not present	Not present	Not present	Not present	Not present	Not present	Not present	Not present	Not present	Not present	Not present	1617 (+),	Not present	Not present	Not present	Not present	Not present	Not present	Not present	Not present	Not present	Not present	Not present	Not present	Not present	Not present	Not present	Not present	Not present	Not present	Not present	Not present	Not present	Not present	Not present	Not present	Not present	Not present	Not present	Not present	Not present
EMHVCHORD	Not present	1538 (+),	Not present	Not present	Not present	Not present	Not present	Not present	Not present	Not present	Not present	Not present	Not present	Not present	Not present	Not present	Not present	Not present	Not present	Not present	Not present	Not present	Not present	Not present	Not present	Not present	Not present	Not present	Not present	Not present	Not present	Not present	Not present	Not present	35 (+),	Not present	Not present	Not present	Not present	Not present	Not present	1719 (-),	Not present	Not present	Not present	Not present	Not present	Not present	Not present
ERELEE4	Not present	724 (+), 130 (-), 615 (-),	Not present	Not present	Not present	Not present	Not present	Not present	Not present	Not present	Not present	52 (-), 421 (-),	1471 (+),	Not present	Not present	Not present	Not present	Not present	Not present	Not present	Not present	Not present	731 (+), 242 (-),	Not present	Not present	1171 (-),	Not present	Not present	Not present	Not present	Not present	Not present	Not present	Not present	Not present	575 (+),	Not present	486 (-),	Not present	1163 (+),	Not present	633 (+),	833 (+),	929 (+),	502 (+),	Not present	249 (-),	Not present	Not present
EVENINGAT	Not present	Not present	Not present	1347 (+),	Not present	Not present	Not present	Not present	Not present	Not present	Not present	Not present	Not present	Not present	Not present	Not present	Not present	Not present	Not present	Not present	242 (-),	Not present	Not present	Not present	Not present	Not present	Not present	Not present	Not present	Not present	1367 (-),	Not present	Not present	Not present	Not present	Not present	Not present	Not present	Not present	Not present	Not present	Not present	Not present	Not present	1099 (-), 1128 (-),	Not present	Not present	Not present	Not present
Factor	Site Name,	Site Name,	Site Name,	Site Name,	Site Name,	Site Name,	Site Name,	Site Name,	Site Name,	Site Name,	Site Name,	Site Name,	Site Name,	Site Name,	Site Name,	Site Name,	Site Name,	Site Name,	Site Name,	Site Name,	Site Name,	Site Name,	Site Name,	Site Name,	Site Name,	Site Name,	Site Name,	Site Name,	Site Name,	Site Name,	Site Name,	Site Name,	Site Name,	Site Name,	Site Name,	Site Name,	Site Name,	Site Name,	Site Name,	Site Name,	Site Name,	Site Name,	Site Name,	Site Name,	Site Name,	Site Name,	Site Name,	Site Name,	Site Name,
GADOWNAT	Not present	Not present	Not present	Not present	Not present	Not present	Not present	Not present	Not present	194 (+),	Not present	Not present	Not present	Not present	Not present	Not present	Not present	205 (+),	Not present	Not present	Not present	Not present	Not present	Not present	Not present	Not present	Not present	Not present	1587 (+),	Not present	Not present	Not present	Not present	Not present	Not present	Not present	Not present	Not present	1728 (-),	Not present	Not present	Not present	Not present	Not present	Not present	Not present	1377 (-),	593 (+),	Not present
GAGA8HVBKN3	Not present	Not present	Not present	Not present	Not present	1956 (+), 1958 (+), 1960 (+), 1962 (+), 1964 (+), 1966 (+), 1968 (+), 1970 (+), 1972 (+), 1974 (+), 1976 (+), 1978 (+), 1980 (+), 1982 (+), 1984 (+),	Not present	Not present	Not present	Not present	Not present	Not present	Not present	Not present	Not present	Not present	Not present	Not present	Not present	1985 (-),	Not present	Not present	Not present	Not present	442 (-), 444 (-), 446 (-),	Not present	Not present	Not present	Not present	Not present	Not present	Not present	Not present	Not present	Not present	Not present	Not present	Not present	Not present	Not present	Not present	Not present	Not present	Not present	Not present	Not present	Not present	Not present	Not present
GAGAGMGSA1	Not present	Not present	Not present	Not present	Not present	1956 (+), 1958 (+), 1960 (+), 1962 (+), 1964 (+), 1966 (+), 1968 (+), 1970 (+), 1972 (+), 1974 (+), 1976 (+), 1978 (+), 1980 (+), 1982 (+),	Not present	Not present	Not present	Not present	Not present	Not present	Not present	Not present	Not present	Not present	Not present	Not present	Not present	Not present	Not present	Not present	Not present	Not present	442 (-), 444 (-),	Not present	Not present	Not present	Not present	Not present	Not present	Not present	Not present	Not present	Not present	Not present	Not present	Not present	Not present	Not present	Not present	Not present	Not present	Not present	Not present	Not present	Not present	Not present	Not present
GARE1OSREP1	Not present	Not present	Not present	Not present	Not present	Not present	Not present	Not present	Not present	Not present	Not present	Not present	Not present	Not present	Not present	Not present	Not present	Not present	Not present	1806 (-),	Not present	Not present	Not present	Not present	Not present	Not present	Not present	Not present	Not present	Not present	Not present	Not present	Not present	Not present	Not present	Not present	Not present	1405 (+),	964 (+),	Not present	Not present	94 (-),	Not present	Not present	Not present	Not present	74 (-),	Not present	Not present
GARE2OSREP1	Not present	Not present	Not present	Not present	Not present	Not present	Not present	Not present	Not present	Not present	Not present	Not present	Not present	Not present	Not present	Not present	Not present	Not present	Not present	Not present	Not present	Not present	1252 (-),	Not present	Not present	Not present	465 (+),	Not present	Not present	Not present	Not present	Not present	Not present	Not present	Not present	Not present	Not present	Not present	Not present	Not present	Not present	Not present	Not present	Not present	Not present	Not present	Not present	Not present	1002 (-),
GAREAT	1481 (+),	345 (+), 1572 (-),	Not present	303 (+),	273 (-),	811 (-), 1485 (-), 1781 (-),	278 (+), 1643 (+),	724 (-),	Not present	186 (-),	Not present	Not present	Not present	Not present	Not present	654 (+),	Not present	1271 (-), 945 (-),	1493 (+),	Not present	Not present	Not present	Not present	Not present	988 (+),	1205 (+), 182 (-), 1134 (-),	1057 (-),	Not present	Not present	Not present	802 (+),	81 (-),	81 (-),	524 (-), 596 (-),	Not present	931 (+), 567 (-),	508 (+),	1048 (+), 339 (-), 1974 (-),	679 (-),	Not present	1703 (-),	514 (+), 1549 (-),	Not present	Not present	1197 (+), 739 (-),	Not present	1368 (+), 443 (-),	1501 (+), 224 (-),	Not present
GATABOX	892 (+), 1413 (+), 1451 (+), 698 (-), 1937 (-),	205 (+), 389 (+), 417 (+), 783 (+), 1969 (+), 518 (-), 638 (-), 658 (-), 1017 (-), 1874 (-),	57 (+), 105 (+), 271 (+), 292 (+), 554 (+), 964 (+), 1749 (+), 7 (-), 454 (-), 501 (-), 1023 (-), 1701 (-), 1944 (-),	514 (+), 694 (+), 103 (-), 489 (-), 622 (-), 1078 (-), 1104 (-), 1351 (-), 1873 (-),	185 (+), 227 (+), 501 (+), 677 (+), 1116 (+), 1221 (+), 1454 (+), 1581 (+), 1599 (+), 1667 (+), 545 (-), 1288 (-), 1307 (-), 1446 (-), 1476 (-), 1494 (-), 1606 (-),	200 (+), 564 (+), 1017 (+), 1679 (+), 55 (-), 108 (-), 297 (-), 365 (-), 1452 (-), 1490 (-),	209 (+), 221 (+), 276 (+), 1448 (+), 1578 (+), 1600 (+), 1765 (+), 211 (-), 895 (-), 963 (-), 1545 (-), 1690 (-),	375 (+), 506 (+), 552 (+), 683 (+), 834 (+), 1154 (+), 1265 (+), 1493 (+), 1996 (+), 82 (-), 279 (-), 518 (-), 524 (-), 763 (-), 909 (-), 1125 (-), 1769 (-),	812 (+), 1293 (+), 1355 (+), 187 (-), 613 (-), 1325 (-), 1447 (-), 1514 (-), 1656 (-), 1660 (-), 1698 (-), 1817 (-), 1821 (-), 1974 (-),	212 (+), 532 (+), 1180 (+), 1233 (+), 1310 (+), 1468 (+), 1684 (+), 248 (-), 948 (-), 968 (-), 1366 (-), 1550 (-),	55 (+), 274 (+), 325 (+), 375 (+), 654 (+), 802 (+), 502 (-), 778 (-), 1271 (-),	614 (+), 689 (+), 1196 (+), 1781 (+), 568 (-), 588 (-), 634 (-), 752 (-), 1198 (-), 1607 (-),	66 (+), 107 (+), 386 (+), 1036 (+), 1261 (+), 1456 (+), 1494 (+), 96 (-), 277 (-), 557 (-), 569 (-), 713 (-), 1263 (-), 1279 (-), 1284 (-), 1667 (-), 1703 (-), 1776 (-), 1915 (-), 1921 (-),	6 (+), 961 (+), 1053 (+), 1141 (+), 1225 (+), 281 (-), 797 (-), 1941 (-),	1432 (+), 1607 (+), 191 (-), 1201 (-), 1570 (-),	49 (+), 156 (+), 226 (+), 1140 (+), 1236 (+), 1769 (+), 166 (-), 353 (-), 940 (-), 1049 (-), 1120 (-), 1721 (-),	151 (+), 679 (+), 1070 (+), 1300 (+), 1363 (+), 1652 (+), 762 (-), 768 (-), 827 (-), 1272 (-), 1576 (-),	334 (+), 452 (+), 472 (+), 517 (+), 776 (+), 817 (+), 954 (+), 1155 (+), 1766 (+), 1853 (+), 243 (-), 277 (-), 569 (-), 581 (-), 800 (-), 1058 (-), 1864 (-), 1891 (-),	13 (+), 22 (+), 135 (+), 220 (+), 317 (+), 407 (+), 738 (+), 989 (+), 1022 (+), 1086 (+), 1444 (+), 1526 (+), 902 (-), 1052 (-), 1118 (-), 1645 (-),	7 (+), 162 (+), 338 (+), 552 (+), 9 (-), 389 (-), 482 (-), 1296 (-), 1381 (-),	17 (+), 243 (+), 412 (+), 1226 (+), 1374 (+), 644 (-), 722 (-), 748 (-), 1174 (-), 1228 (-), 1977 (-),	398 (+), 454 (+), 625 (+), 688 (+), 832 (+), 1275 (+), 1477 (+), 1517 (+), 1634 (+), 1639 (+), 40 (-), 587 (-), 804 (-), 1300 (-),	155 (+), 457 (+), 1000 (+), 1411 (+), 1437 (+), 1659 (+), 1164 (-), 1431 (-), 1547 (-), 1860 (-),	556 (+), 805 (+), 126 (-), 703 (-), 820 (-), 1181 (-), 1228 (-), 1304 (-),	1013 (+), 1648 (+), 1819 (+), 1850 (+), 582 (-), 723 (-), 942 (-), 999 (-), 1093 (-), 1117 (-), 1124 (-), 1796 (-),	711 (+), 858 (+), 1554 (+), 147 (-), 193 (-), 358 (-), 1264 (-), 1287 (-),	117 (+), 873 (+), 1319 (+), 1482 (+), 1551 (+), 30 (-), 95 (-), 318 (-), 613 (-), 952 (-), 1212 (-), 1680 (-), 1708 (-), 1716 (-), 1743 (-),	58 (+), 191 (+), 326 (+), 336 (+), 431 (+), 501 (+), 882 (+), 934 (+), 1011 (+), 1059 (+), 1072 (+), 1547 (+), 1784 (+), 1826 (+), 1874 (+), 51 (-), 330 (-), 374 (-), 846 (-), 1013 (-), 1127 (-), 1399 (-), 1565 (-), 1775 (-), 1806 (-), 1817 (-), 1828 (-),	1077 (+), 1167 (+), 1245 (+), 1295 (+), 1572 (+), 1598 (+), 1756 (+), 1785 (+), 1805 (+), 29 (-), 43 (-), 118 (-), 937 (-), 1171 (-), 1481 (-), 1563 (-), 1734 (-), 1807 (-), 1818 (-), 1843 (-), 1929 (-),	1435 (+), 1444 (+), 17 (-), 263 (-), 1380 (-), 1524 (-), 1579 (-), 1869 (-),	520 (+), 1293 (+), 1320 (+), 1368 (+), 1431 (+), 1655 (+), 1735 (+), 91 (-), 102 (-), 472 (-), 1389 (-), 1538 (-), 1556 (-), 1748 (-),	60 (+), 301 (+), 1059 (+), 1335 (+), 1534 (+), 1990 (+), 1406 (-), 1470 (-), 1775 (-), 1933 (-), 1979 (-),	320 (+), 519 (+), 1108 (+), 1616 (+), 1830 (+), 97 (-), 648 (-), 1273 (-), 1341 (-), 1679 (-),	216 (+), 468 (+), 561 (+), 679 (+), 1145 (+), 1225 (+), 1290 (+), 1355 (+), 1359 (+), 1432 (+), 39 (-), 59 (-), 458 (-), 720 (-), 756 (-), 1014 (-), 1217 (-), 1257 (-), 1279 (-), 1365 (-), 1683 (-), 1766 (-), 1789 (-), 1807 (-),	96 (+), 201 (+), 719 (+), 1919 (+), 84 (-), 129 (-), 228 (-), 262 (-), 1823 (-),	383 (+), 626 (+), 718 (+), 951 (+), 1060 (+), 1177 (+), 1337 (+), 1406 (+), 748 (-), 1035 (-), 1532 (-), 1560 (-), 1568 (-), 1595 (-),	37 (+), 194 (+), 391 (+), 685 (+), 1048 (+), 1304 (+), 1415 (+), 1553 (+), 1614 (+), 20 (-), 583 (-), 631 (-), 659 (-), 776 (-), 814 (-), 1060 (-), 1198 (-), 1513 (-), 1616 (-),	149 (+), 249 (+), 660 (+), 995 (+), 1023 (+), 1138 (+), 1317 (+), 1334 (+), 1770 (+), 300 (-), 320 (-), 566 (-), 584 (-), 772 (-), 819 (-), 943 (-), 1069 (-), 1092 (-), 1109 (-), 1206 (-), 1434 (-),	252 (+), 291 (+), 388 (+), 399 (+), 547 (+), 962 (+), 1055 (+), 1266 (+), 1453 (+), 55 (-), 502 (-), 887 (-), 915 (-), 1363 (-),	174 (+), 358 (+), 393 (+), 407 (+), 824 (+), 855 (+), 1716 (+), 1855 (+), 360 (-), 507 (-), 539 (-), 597 (-), 660 (-), 741 (-), 812 (-), 838 (-), 1489 (-), 1772 (-), 1788 (-), 1847 (-),	93 (+), 396 (+), 418 (+), 444 (+), 1498 (+), 1863 (+), 1444 (-),	75 (+), 284 (+), 387 (+), 497 (+), 630 (+), 645 (+), 750 (+), 794 (+), 825 (+), 832 (+), 906 (+), 1282 (+), 92 (-), 153 (-), 170 (-), 615 (-), 796 (-), 962 (-), 1155 (-), 1503 (-),	743 (+), 1105 (+), 1354 (+), 1381 (+), 1486 (+), 1517 (+), 1647 (+), 1657 (+), 558 (-), 665 (-), 791 (-), 1107 (-), 1257 (-), 1316 (-), 1332 (-), 1405 (-), 1659 (-),	835 (+), 845 (+), 1644 (+), 1931 (+), 631 (-), 762 (-),	105 (+), 344 (+), 1100 (+), 1129 (+), 1267 (+), 99 (-), 210 (-), 306 (-), 711 (-), 756 (-), 1224 (-),	207 (+), 215 (+), 12 (-), 291 (-),	132 (+), 186 (+), 764 (+), 926 (+), 939 (+), 1920 (+), 1988 (+), 41 (-), 72 (-), 1200 (-), 1205 (-), 1299 (-), 1303 (-), 1394 (-), 1748 (-), 1990 (-),	77 (+), 363 (+), 636 (+), 716 (+), 916 (+), 1041 (+), 1142 (+), 1398 (+), 1489 (+), 1599 (+), 1781 (+), 1847 (+), 1879 (+), 301 (-), 370 (-), 401 (-), 1312 (-), 1601 (-), 1884 (-),	107 (+), 393 (+), 802 (+), 827 (+), 1082 (+), 1599 (+), 1559 (-), 1721 (-),
GBOXLERBCS	Not present	Not present	1791 (-),	Not present	Not present	Not present	Not present	Not present	Not present	Not present	Not present	Not present	Not present	Not present	Not present	Not present	Not present	Not present	Not present	1616 (+),	Not present	Not present	Not present	Not present	Not present	Not present	Not present	Not present	Not present	Not present	Not present	Not present	Not present	Not present	Not present	Not present	Not present	Not present	Not present	Not present	Not present	Not present	Not present	Not present	Not present	Not present	Not present	Not present	Not present
GCAACREPEATZMZEIN	Not present	Not present	Not present	Not present	Not present	Not present	Not present	Not present	Not present	Not present	Not present	Not present	Not present	Not present	Not present	Not present	Not present	Not present	Not present	Not present	Not present	Not present	Not present	Not present	Not present	Not present	Not present	Not present	Not present	Not present	Not present	Not present	Not present	Not present	Not present	Not present	Not present	Not present	Not present	Not present	Not present	Not present	Not present	Not present	Not present	Not present	Not present	Not present	Not present
GCBP2ZMGAPC4	Not present	Not present	Not present	Not present	Not present	Not present	Not present	Not present	Not present	Not present	Not present	Not present	Not present	Not present	Not present	Not present	Not present	Not present	Not present	Not present	Not present	Not present	Not present	Not present	Not present	Not present	Not present	Not present	Not present	Not present	Not present	Not present	Not present	Not present	Not present	Not present	1769 (-),	Not present	Not present	Not present	Not present	Not present	Not present	Not present	Not present	Not present	Not present	Not present	Not present
GCCCORE	114 (+), 100 (-), 342 (-), 364 (-),	Not present	1203 (+), 1479 (-), 1594 (-),	Not present	Not present	Not present	1821 (+), 1995 (-),	Not present	Not present	69 (-), 111 (-),	1552 (+), 1702 (+), 1705 (+), 1937 (+), 1595 (-), 1602 (-), 1605 (-), 1921 (-),	1053 (-), 1549 (-), 1749 (-),	Not present	1539 (+), 217 (-),	628 (+), 638 (+), 650 (+), 660 (+), 677 (+), 698 (+), 709 (+), 719 (+), 762 (+), 779 (+), 811 (+), 864 (+), 891 (+), 914 (+), 979 (+), 1015 (+), 1018 (+), 1037 (+), 1054 (+), 1493 (-), 1991 (-), 1994 (-),	637 (+), 877 (+), 1034 (+), 549 (-), 1941 (-),	458 (+), 1832 (+), 1819 (-),	260 (-), 1794 (-),	Not present	1219 (+), 1627 (+), 809 (-), 1042 (-),	1854 (+),	287 (+),	Not present	1435 (-),	Not present	1789 (+), 1860 (+), 1863 (+), 1906 (+), 1909 (+), 1912 (+), 1941 (+), 1977 (+), 1980 (+), 886 (-), 1995 (-),	Not present	Not present	868 (-),	734 (+), 737 (+), 842 (+), 993 (+), 405 (-), 421 (-), 424 (-), 759 (-),	1209 (+), 1212 (+),	484 (+), 547 (+), 550 (+),	120 (+), 853 (+), 889 (+), 963 (+), 966 (+), 1013 (-),	Not present	348 (+), 429 (+), 519 (+), 558 (+), 924 (-), 957 (-), 1012 (-), 1020 (-), 1186 (-), 1211 (-), 1304 (-), 1968 (-),	1820 (+),	Not present	Not present	Not present	Not present	958 (+), 940 (-),	1536 (-),	Not present	1995 (-),	Not present	180 (+), 672 (+), 1407 (+), 1646 (-), 1926 (-),	Not present	Not present	1122 (+), 1477 (+),
GCN4OSGLUB1	Not present	Not present	Not present	Not present	Not present	Not present	Not present	1922 (+),	Not present	Not present	Not present	Not present	Not present	Not present	Not present	Not present	Not present	Not present	Not present	Not present	Not present	Not present	1884 (-),	Not present	Not present	Not present	Not present	Not present	Not present	Not present	Not present	Not present	Not present	Not present	Not present	Not present	Not present	Not present	Not present	Not present	Not present	Not present	Not present	93 (+),	Not present	Not present	Not present	Not present	Not present
GGTCCCATGMSAUR	Not present	Not present	Not present	Not present	Not present	Not present	Not present	Not present	Not present	Not present	Not present	Not present	Not present	Not present	Not present	Not present	Not present	79 (-),	Not present	Not present	Not present	Not present	Not present	Not present	Not present	Not present	Not present	Not present	Not present	Not present	Not present	Not present	Not present	Not present	Not present	Not present	Not present	Not present	Not present	Not present	Not present	Not present	Not present	Not present	Not present	Not present	Not present	Not present	Not present
GLMHVCHORD	Not present	Not present	Not present	Not present	Not present	Not present	Not present	Not present	Not present	Not present	Not present	Not present	Not present	Not present	Not present	Not present	Not present	Not present	Not present	Not present	Not present	Not present	Not present	Not present	Not present	Not present	Not present	Not present	Not present	Not present	Not present	Not present	Not present	Not present	Not present	Not present	Not present	Not present	Not present	Not present	Not present	Not present	Not present	Not present	Not present	Not present	Not present	Not present	Not present
GMHDLGMVSPB	Not present	Not present	Not present	Not present	Not present	1423 (-),	Not present	Not present	Not present	Not present	Not present	Not present	Not present	Not present	Not present	Not present	Not present	Not present	Not present	Not present	Not present	1668 (-),	Not present	Not present	Not present	Not present	Not present	Not present	Not present	Not present	Not present	Not present	Not present	Not present	Not present	Not present	Not present	Not present	1270 (-),	Not present	Not present	Not present	Not present	Not present	Not present	Not present	Not present	Not present	Not present
GRAZMRAB28	Not present	Not present	Not present	Not present	Not present	Not present	Not present	Not present	Not present	Not present	Not present	Not present	Not present	Not present	Not present	Not present	Not present	Not present	Not present	Not present	Not present	Not present	Not present	Not present	Not present	Not present	Not present	Not present	Not present	Not present	Not present	Not present	Not present	Not present	Not present	Not present	Not present	Not present	Not present	Not present	Not present	Not present	Not present	Not present	Not present	Not present	Not present	Not present	Not present
GT1CONSENSUS	1564 (+), 519 (-), 778 (-), 1352 (-), 1729 (-), 1249 (-), 1390 (-),	42 (+), 57 (+), 205 (+), 389 (+), 754 (+), 755 (+), 808 (+), 809 (+), 1375 (+), 373 (-), 813 (-), 846 (-), 1756 (-), 198 (-), 636 (-), 1303 (-),	438 (+), 755 (+), 973 (+), 1154 (+), 1669 (+), 1670 (+), 1817 (+), 243 (-), 257 (-), 1021 (-), 1800 (-), 127 (-), 250 (-), 452 (-), 894 (-), 1942 (-),	80 (+), 91 (+), 322 (+), 370 (+), 376 (+), 1050 (+), 1208 (+), 1316 (+), 1346 (+), 1407 (+), 1473 (+), 1512 (+), 1513 (+), 1701 (+), 101 (-), 219 (-), 479 (-), 1076 (-), 1278 (-), 1871 (-), 1891 (-),	59 (+), 89 (+), 518 (+), 866 (+), 867 (+), 1162 (+), 1221 (+), 1268 (-), 1356 (-), 140 (-), 406 (-), 407 (-), 454 (-), 455 (-), 543 (-), 1007 (-), 1507 (-),	469 (+), 909 (+), 1559 (+), 1729 (+), 390 (-), 1649 (-), 36 (-), 363 (-), 577 (-),	607 (+), 685 (+), 1535 (+), 1481 (-), 410 (-), 759 (-), 760 (-),	32 (+), 375 (+), 834 (+), 1154 (+), 1171 (+), 1251 (+), 1265 (+), 1717 (+), 1996 (+), 516 (-), 711 (-), 1123 (-), 522 (-), 948 (-), 949 (-), 1097 (-), 1883 (-),	290 (+), 454 (+), 468 (+), 794 (+), 1198 (+), 1539 (+), 1154 (-), 1902 (-), 544 (-), 1258 (-), 1445 (-), 1476 (-), 1631 (-), 1632 (-),	305 (+), 342 (+), 532 (+), 699 (+), 700 (+), 795 (+), 1091 (+), 1225 (+), 1233 (+), 1324 (+), 1712 (+), 1117 (-), 1830 (-), 1882 (-), 1007 (-), 1564 (-), 1836 (-), 1837 (-), 1845 (-),	375 (+), 654 (+), 879 (+), 1002 (+), 809 (-), 1123 (-),	266 (+), 294 (+), 329 (+), 599 (+), 1498 (+), 1573 (+), 1592 (+), 3 (-), 1152 (-), 1174 (-), 1649 (-), 1679 (-), 4 (-), 1317 (-),	170 (+), 171 (+), 435 (+), 799 (+), 882 (+), 1126 (+), 1456 (+), 94 (-), 275 (-), 612 (-), 779 (-), 1665 (-), 1818 (-), 532 (-), 872 (-), 1251 (-), 1913 (-),	425 (+), 1053 (+), 1110 (+), 1141 (+), 1717 (+), 1718 (+), 1386 (-), 1564 (-), 17 (-), 1387 (-), 1565 (-), 1685 (-), 1686 (-),	513 (+), 1723 (+), 517 (-), 589 (-), 1833 (-), 1827 (-),	1099 (+), 1140 (+), 1211 (+), 1373 (+), 1474 (+),	679 (+), 1055 (+), 766 (-), 760 (-), 1152 (-),	1155 (+), 1512 (+), 1540 (+), 1541 (+), 1567 (+), 1568 (+), 1872 (+), 56 (-), 337 (-), 1501 (-), 57 (-), 241 (-), 275 (-), 398 (-), 600 (-), 1606 (-),	13 (+), 192 (+), 220 (+), 958 (+), 975 (+), 1444 (+), 1470 (+), 1559 (+), 250 (-), 743 (-), 1643 (-), 589 (-), 1050 (-), 1349 (-),	987 (+), 739 (-), 480 (-),	17 (+), 1172 (-), 1110 (-),	1325 (+), 1326 (+), 1517 (+), 1639 (+), 918 (-), 1952 (-), 961 (-), 962 (-), 1253 (-),	1000 (+), 294 (-), 295 (-), 825 (-), 831 (-), 832 (-), 1429 (-), 1726 (-),	556 (+), 584 (+), 639 (+), 640 (+), 805 (+), 1226 (-), 734 (-), 1723 (-), 1783 (-),	427 (+), 503 (+), 779 (+), 978 (+), 1178 (+), 1199 (+), 1396 (+), 1397 (+), 1513 (+), 1836 (+), 1850 (+), 8 (-), 131 (-), 376 (-), 1426 (-), 1568 (-), 112 (-), 700 (-), 721 (-), 732 (-), 1794 (-), 1935 (-), 1936 (-),	1434 (+), 1495 (+), 1496 (+), 1554 (+), 1660 (+), 1661 (+), 1716 (+), 145 (-), 609 (-), 1568 (-), 1931 (-), 1987 (-), 348 (-), 356 (-), 511 (-), 798 (-), 997 (-), 1104 (-), 1531 (-),	155 (+), 251 (+), 602 (+), 1384 (+), 1482 (+), 93 (-), 1063 (-), 1151 (-), 1714 (-), 1444 (-), 1646 (-), 1741 (-),	142 (+), 237 (+), 567 (+), 730 (+), 1175 (+), 1153 (-), 1832 (-), 455 (-), 642 (-), 1050 (-),	655 (+), 41 (-), 216 (-), 317 (-), 368 (-), 912 (-), 1927 (-), 1561 (-), 1811 (-),	26 (+), 289 (+), 290 (+), 698 (-), 1877 (-), 261 (-), 699 (-), 1378 (-),	465 (+), 520 (+), 663 (+), 1324 (+), 1325 (+), 1340 (+), 1346 (+), 1347 (+), 1444 (+), 74 (-), 8 (-), 9 (-), 528 (-), 1373 (-), 1419 (-),	301 (+), 853 (+), 1262 (-), 1404 (-), 162 (-), 1713 (-),	184 (+), 320 (+), 1616 (+), 1830 (+), 95 (-), 435 (-), 1441 (-), 1497 (-), 1690 (-),	623 (+), 715 (+), 1740 (+), 1875 (+), 511 (-), 1012 (-), 1190 (-), 1764 (-), 9 (-), 754 (-), 1075 (-), 1076 (-), 1840 (-),	201 (+), 223 (+), 973 (+), 1363 (+), 82 (-), 127 (-), 205 (-),	398 (+), 1077 (+), 1239 (+), 1337 (+), 1891 (+), 1566 (-), 1662 (-), 1099 (-), 1501 (-), 1593 (-),	908 (+), 1025 (+), 1252 (+), 1253 (+), 1332 (+), 1333 (+), 1580 (+), 1196 (-), 1649 (-), 171 (-), 629 (-),	87 (+), 99 (+), 995 (+), 1023 (+), 1124 (+), 1138 (+), 1214 (+), 298 (-), 941 (-), 1067 (-), 1090 (-), 1179 (-), 378 (-),	64 (+), 1041 (+), 1055 (+), 1239 (+), 1240 (+), 1466 (+), 1476 (+), 53 (-), 662 (-), 942 (-), 885 (-), 1361 (-),	37 (+), 312 (+), 393 (+), 545 (+), 692 (+), 1054 (+), 1233 (+), 1609 (+), 1610 (+), 1828 (+), 1829 (+), 1924 (+), 549 (-), 704 (-), 836 (-), 537 (-), 550 (-), 569 (-), 1317 (-),	72 (+), 73 (+), 1307 (+), 1627 (+), 1863 (+), 432 (-), 1712 (-), 219 (-), 1482 (-),	630 (+), 645 (+), 825 (+), 1095 (+), 1282 (+), 390 (-), 1253 (-), 122 (-), 1394 (-), 1893 (-), 1894 (-),	184 (+), 185 (+), 204 (+), 205 (+), 645 (+), 1486 (+), 1622 (+), 74 (-), 81 (-), 1478 (-), 1880 (-), 663 (-), 789 (-), 935 (-), 1552 (-), 1867 (-),	125 (+), 714 (+), 778 (+), 794 (+), 795 (+), 835 (+), 845 (+), 937 (+), 938 (+), 1094 (+), 1161 (+), 1177 (+), 1345 (+), 1587 (+), 1588 (+), 1644 (+), 629 (-), 676 (-), 1229 (-), 1313 (-), 1714 (-), 24 (-), 825 (-), 858 (-), 859 (-), 1145 (-),	92 (+), 117 (+), 355 (+), 356 (+), 362 (+), 368 (+), 1092 (+), 1211 (+), 510 (-), 1006 (-), 72 (-), 304 (-), 394 (-), 924 (-), 1007 (-), 1105 (-), 1533 (-), 1924 (-),	1158 (+), 1368 (+), 1546 (+), 1221 (-),	90 (+), 550 (+), 917 (+), 1290 (+), 1355 (+), 1445 (+), 1561 (+), 1920 (+), 568 (-), 1297 (-), 500 (-), 501 (-),	716 (+), 743 (+), 768 (+), 769 (+), 1831 (+), 1879 (+), 182 (-), 535 (-), 822 (-), 1310 (-), 1707 (-),	159 (+), 1082 (+), 1719 (-), 1423 (-), 1669 (-),
GT1CORE	Not present	Not present	Not present	Not present	Not present	1268 (+), 129 (-), 1270 (-),	Not present	1701 (-),	1214 (+), 1713 (-),	994 (+), 1473 (-),	Not present	132 (+),	1009 (+),	Not present	Not present	Not present	Not present	759 (+),	1261 (+), 1240 (-),	Not present	801 (-),	1928 (-),	Not present	896 (+),	1155 (-),	Not present	1515 (+), 199 (-),	1407 (+), 1430 (-),	1195 (+),	391 (-), 1688 (-),	615 (+),	1812 (+), 1303 (-),	1121 (-), 1526 (-), 1635 (-),	1414 (-),	Not present	1370 (+),	Not present	Not present	Not present	282 (+),	487 (-),	Not present	1267 (+),	1724 (+),	Not present	1876 (+),	Not present	Not present	Not present
GT1GMSCAM4	1249 (-), 1390 (-),	42 (+), 755 (+), 1375 (+), 198 (-), 1303 (-),	438 (+), 755 (+), 973 (+), 1670 (+), 127 (-), 250 (-),	80 (+), 1050 (+), 1316 (+), 1407 (+), 1473 (+), 1513 (+), 1701 (+), 1278 (-), 1891 (-),	867 (+), 406 (-), 454 (-), 1007 (-),	469 (+), 909 (+),	410 (-), 759 (-),	948 (-), 1097 (-),	1198 (+), 1539 (+), 1476 (-), 1631 (-),	700 (+), 795 (+), 1091 (+), 1836 (-), 1845 (-),	879 (+), 809 (-),	1498 (+),	171 (+), 799 (+), 532 (-), 1251 (-),	1685 (-),	1827 (-),	1474 (+),	1152 (-),	1512 (+), 1541 (+), 1568 (+), 398 (-), 600 (-), 1606 (-),	192 (+), 958 (+), 975 (+), 1470 (+), 1559 (+), 589 (-),	987 (+),	Not present	1326 (+), 961 (-), 1253 (-),	294 (-), 831 (-), 1726 (-),	584 (+), 640 (+), 734 (-),	779 (+), 1397 (+), 1836 (+), 112 (-), 732 (-), 1935 (-),	1496 (+), 511 (-), 798 (-), 1104 (-),	1444 (-), 1646 (-),	237 (+), 730 (+), 1175 (+), 642 (-),	Not present	290 (+),	1325 (+), 1347 (+), 1444 (+), 8 (-), 1419 (-),	853 (+), 1713 (-),	184 (+), 1441 (-), 1497 (-), 1690 (-),	1075 (-),	Not present	1501 (-),	908 (+), 1253 (+), 171 (-),	87 (+), 378 (-),	1240 (+),	312 (+), 1233 (+), 1610 (+), 1924 (+),	1482 (-),	122 (-), 1893 (-),	1552 (-), 1867 (-),	778 (+), 795 (+), 24 (-), 825 (-), 858 (-), 1145 (-),	356 (+), 1092 (+), 72 (-), 394 (-), 924 (-), 1105 (-), 1533 (-),	Not present	90 (+), 550 (+), 1290 (+), 500 (-),	1831 (+), 535 (-), 1707 (-),	1423 (-), 1669 (-),
GT1MOTIFPSRBCS	Not present	Not present	1940 (-),	99 (-),	Not present	Not present	Not present	Not present	Not present	Not present	Not present	Not present	Not present	Not present	Not present	Not present	Not present	Not present	Not present	Not present	Not present	Not present	Not present	Not present	Not present	Not present	Not present	Not present	Not present	Not present	Not present	Not present	Not present	Not present	Not present	Not present	Not present	Not present	Not present	Not present	Not present	Not present	Not present	Not present	Not present	Not present	Not present	Not present	Not present
GTGANTG10	352 (+), 526 (+), 1290 (+), 1462 (+), 1654 (+), 1975 (+), 579 (-), 756 (-), 1056 (-), 1859 (-), 1912 (-),	436 (+), 775 (+), 1620 (+), 1690 (+), 466 (-), 1311 (-), 1427 (-), 1526 (-), 1834 (-),	70 (+), 1753 (+), 692 (-), 1703 (-), 1946 (-),	16 (+), 547 (+), 799 (+), 945 (+), 1241 (+), 1367 (+), 1467 (+), 1943 (+), 105 (-), 117 (-), 608 (-), 678 (-), 1110 (-), 1202 (-), 1247 (-), 1745 (-), 1769 (-), 1794 (-), 1799 (-),	1 (+), 440 (+), 486 (+), 994 (+), 1107 (+), 1798 (+), 339 (-), 836 (-), 1144 (-), 1550 (-), 1608 (-),	192 (+), 226 (+), 266 (+), 1503 (+), 1725 (+), 1771 (+), 838 (-), 982 (-), 1037 (-), 1178 (-), 1208 (-), 1693 (-),	539 (+), 769 (+), 1091 (+), 1533 (+), 1594 (+), 1613 (+), 1657 (+), 1772 (+), 1871 (+), 154 (-), 231 (-), 912 (-), 920 (-), 965 (-), 1190 (-), 1433 (-), 1490 (-), 1887 (-),	161 (+), 211 (+), 502 (+), 563 (+), 678 (+), 84 (-), 285 (-), 770 (-), 966 (-), 1008 (-), 1024 (-), 1473 (-), 1544 (-), 1926 (-),	563 (+), 717 (+), 1359 (+), 1 (-), 799 (-), 822 (-), 1019 (-), 1220 (-), 1302 (-), 1780 (-), 1843 (-), 1976 (-),	275 (+), 319 (+), 1347 (+), 1435 (+), 1682 (+), 1701 (+), 1721 (+), 1962 (+), 286 (-), 485 (-), 559 (-), 1649 (-),	10 (+), 381 (+), 438 (+), 518 (+), 782 (+), 69 (-), 258 (-), 813 (-), 1018 (-), 1086 (-), 1130 (-), 1991 (-),	42 (+), 339 (+), 708 (+), 758 (+), 1192 (+), 1527 (+), 1916 (+), 76 (-), 180 (-), 307 (-), 447 (-), 754 (-), 1143 (-), 1207 (-), 1214 (-), 1276 (-), 1357 (-), 1362 (-), 1801 (-), 1824 (-), 1838 (-), 1895 (-),	431 (+), 468 (+), 541 (+), 797 (+), 1185 (+), 1784 (+), 28 (-), 693 (-), 855 (-), 868 (-), 1024 (-), 1286 (-), 1293 (-), 1521 (-), 1719 (-), 1835 (-),	121 (+), 143 (+), 345 (+), 445 (+), 1310 (+), 1551 (+), 1618 (+), 102 (-), 1335 (-), 1343 (-), 1370 (-), 1493 (-),	1437 (+), 1721 (+), 604 (-), 1547 (-), 1871 (-), 1876 (-), 1882 (-),	273 (+), 1198 (+), 1224 (+), 1234 (+), 1285 (+), 1366 (+), 1798 (+), 942 (-), 1610 (-), 1658 (-), 1665 (-), 1965 (-),	692 (+), 746 (+), 849 (+), 879 (+), 1592 (+), 1650 (+), 1704 (+), 65 (-), 70 (-), 228 (-), 342 (-), 444 (-), 1206 (-), 1327 (-), 1945 (-),	69 (+), 202 (+), 496 (+), 1066 (+), 1265 (+), 305 (-), 356 (-), 608 (-), 700 (-), 802 (-), 1184 (-), 1283 (-), 1486 (-), 1692 (-),	163 (+), 783 (+), 815 (+), 1020 (+), 1187 (+), 1226 (+), 148 (-), 361 (-), 639 (-), 661 (-), 904 (-), 1183 (-), 1323 (-), 1678 (-), 1887 (-), 1894 (-), 1905 (-), 1990 (-),	2 (+), 99 (+), 708 (+), 588 (-), 676 (-), 911 (-), 1050 (-), 1180 (-), 1277 (-), 1354 (-),	163 (+), 356 (+), 602 (+), 877 (+), 992 (+), 1215 (+), 1931 (+), 1991 (+), 550 (-), 937 (-), 1155 (-), 1709 (-), 1739 (-), 1752 (-), 1921 (-),	158 (+), 357 (+), 776 (+), 890 (+), 1400 (+), 1678 (+), 1988 (+), 193 (-), 202 (-), 332 (-), 608 (-), 980 (-), 984 (-), 1125 (-), 1230 (-), 1302 (-), 1317 (-),	112 (+), 168 (+), 229 (+), 340 (+), 405 (+), 576 (+), 718 (+), 938 (+), 1350 (+), 1409 (+), 1489 (+), 257 (-), 453 (-), 1079 (-), 1168 (-), 1522 (-), 1715 (-), 1818 (-), 1823 (-), 1830 (-),	347 (+), 486 (+), 596 (+), 1395 (+), 1453 (+), 712 (-), 738 (-), 743 (-), 1005 (-), 1215 (-),	51 (+), 167 (+), 177 (+), 227 (+), 247 (+), 532 (+), 803 (+), 931 (+), 1076 (+), 1140 (+), 1225 (+), 1239 (+), 1577 (+), 1707 (+), 1736 (+), 1834 (+), 1884 (+), 135 (-), 405 (-), 409 (-), 413 (-), 460 (-), 897 (-), 1054 (-), 1221 (-), 1275 (-), 1329 (-), 1564 (-), 1971 (-),	18 (+), 44 (+), 410 (+), 586 (+), 658 (+), 670 (+), 776 (+), 856 (+), 1034 (+), 1600 (+), 126 (-), 195 (-), 215 (-), 830 (-), 1289 (-), 1890 (-),	622 (+), 1206 (+), 1898 (+), 320 (-), 445 (-), 524 (-), 999 (-), 1418 (-), 1459 (-), 1786 (-),	496 (+), 1019 (+), 1246 (+), 1744 (+), 525 (-), 753 (-), 760 (-), 842 (-), 848 (-), 869 (-), 954 (-), 1260 (-), 1336 (-), 1528 (-),	134 (+), 314 (+), 549 (+), 1290 (+), 1451 (+), 1656 (+), 1744 (+), 31 (-), 104 (-), 161 (-), 254 (-), 276 (-), 589 (-), 629 (-), 638 (-), 1458 (-), 1722 (-), 1736 (-),	1009 (+), 1242 (+), 1737 (+), 1861 (+), 19 (-), 536 (-), 707 (-), 936 (-),	627 (+), 814 (+), 1238 (+), 1261 (+), 85 (-), 197 (-), 690 (-), 1486 (-), 1542 (-), 1661 (-), 1848 (-),	350 (+), 728 (+), 822 (+), 89 (-), 260 (-), 274 (-), 583 (-), 1376 (-), 1463 (-), 1635 (-), 1706 (-),	7 (+), 160 (+), 169 (+), 304 (+), 930 (+), 1721 (+), 1927 (+), 355 (-), 612 (-), 642 (-), 787 (-), 1382 (-), 1922 (-),	466 (+), 745 (+), 1223 (+), 1283 (+), 1430 (+), 1524 (+), 76 (-), 200 (-), 262 (-), 515 (-), 722 (-), 734 (-), 1346 (-), 1552 (-), 1606 (-), 1615 (-), 1894 (-),	1158 (+), 1162 (+), 1501 (+), 101 (-), 131 (-), 230 (-), 295 (-), 625 (-),	781 (+), 1791 (+), 1910 (+), 60 (-), 77 (-), 750 (-), 1114 (-), 1273 (-), 1314 (-), 1638 (-),	87 (+), 124 (+), 248 (+), 307 (-), 338 (-), 978 (-), 1062 (-), 1200 (-), 1809 (-),	247 (+), 331 (+), 444 (+), 1768 (+), 1869 (+), 165 (-), 893 (-), 1132 (-), 1923 (-),	581 (+), 596 (+), 960 (+), 1224 (+), 1861 (+), 126 (-), 174 (-), 217 (-), 483 (-), 518 (-), 998 (-), 1049 (-), 1305 (-), 1327 (-),	310 (+), 995 (+), 1026 (+), 1278 (+), 1559 (+), 1567 (+), 1593 (+), 1657 (+), 1920 (+), 751 (-), 894 (-), 1177 (-), 1246 (-), 1349 (-), 1514 (-), 1692 (-),	66 (+), 125 (+), 138 (+), 797 (+), 1503 (+), 1746 (+), 144 (-), 197 (-), 237 (-), 388 (-), 685 (-), 769 (-), 1270 (-), 1968 (-),	859 (+), 955 (+), 1232 (+), 1355 (+), 1811 (+), 1840 (+), 263 (-), 492 (-), 540 (-), 745 (-), 1339 (-), 1422 (-), 1717 (-),	45 (+), 168 (+), 180 (+), 231 (+), 830 (+), 864 (+), 1013 (+), 1225 (+), 1574 (+), 7 (-), 110 (-), 224 (-), 773 (-), 849 (-), 1259 (-), 1318 (-), 1774 (-),	304 (+), 440 (+), 1117 (+), 1219 (+), 15 (-), 81 (-), 97 (-), 109 (-), 154 (-), 526 (-), 1040 (-), 1064 (-), 1103 (-), 1323 (-), 1354 (-), 1389 (-), 1526 (-), 1796 (-), 1854 (-),	324 (+), 1253 (+), 212 (-), 259 (-), 292 (-), 398 (-), 546 (-), 873 (-), 973 (-), 1063 (-), 1537 (-), 1819 (-),	25 (+), 342 (+), 495 (+), 540 (+), 728 (+), 754 (+), 1479 (+), 73 (-), 429 (-), 858 (-), 879 (-), 1134 (-), 1293 (-), 1352 (-), 1715 (-),	495 (+), 894 (+), 1006 (+), 1021 (+), 1032 (+), 1288 (+), 1321 (+), 1443 (+), 1718 (+), 1986 (+), 521 (-), 822 (-), 1544 (-), 1643 (-),	26 (+), 342 (+), 445 (+), 623 (+), 634 (+), 1107 (+), 1477 (+), 372 (-), 539 (-), 655 (-), 837 (-), 893 (-), 1134 (-),	31 (+), 402 (+), 748 (+), 752 (+), 791 (+), 1450 (+), 23 (-), 371 (-), 1990 (-),
HBOXCONSENSUSPVCHS	Not present	Not present	Not present	Not present	Not present	Not present	Not present	Not present	Not present	Not present	Not present	Not present	Not present	Not present	Not present	Not present	Not present	1364 (-),	Not present	281 (-),	Not present	Not present	Not present	Not present	Not present	Not present	Not present	Not present	Not present	Not present	1245 (-),	Not present	Not present	Not present	Not present	Not present	Not present	Not present	Not present	Not present	Not present	Not present	Not present	Not present	Not present	1307 (-),	1794 (+),	Not present	Not present
HBOXPVCHS15	Not present	Not present	Not present	Not present	Not present	Not present	Not present	Not present	Not present	Not present	Not present	Not present	Not present	Not present	Not present	Not present	Not present	1359 (-),	Not present	Not present	Not present	Not present	Not present	Not present	Not present	Not present	Not present	Not present	Not present	Not present	Not present	Not present	Not present	Not present	Not present	Not present	Not present	Not present	Not present	Not present	Not present	Not present	Not present	Not present	Not present	Not present	Not present	Not present	Not present
HDZIP2ATATHB2	Not present	Not present	Not present	Not present	Not present	Not present	Not present	Not present	Not present	Not present	Not present	Not present	Not present	Not present	Not present	Not present	Not present	Not present	Not present	Not present	101 (-),	Not present	1328 (-),	Not present	Not present	Not present	Not present	Not present	Not present	Not present	Not present	Not present	Not present	Not present	Not present	Not present	365 (+),	Not present	Not present	1862 (-),	Not present	Not present	Not present	Not present	Not present	Not present	Not present	Not present	Not present
HEXAMERATH4	Not present	1057 (-),	1285 (+),	553 (+),	Not present	1387 (-),	1982 (-), 1988 (-),	Not present	Not present	685 (+),	1525 (+), 1651 (+), 1458 (-), 1779 (-),	1610 (+),	1436 (+),	Not present	672 (+), 681 (+), 714 (+), 757 (+), 816 (+), 852 (+), 869 (+), 909 (+), 974 (+), 1032 (+), 1086 (+), 1697 (+),	188 (-),	493 (-),	1414 (-), 1554 (-),	Not present	849 (+), 1287 (+), 1774 (+), 1020 (-),	1657 (+),	1856 (-),	Not present	476 (+),	Not present	Not present	732 (+),	Not present	Not present	Not present	1993 (+), 832 (-),	441 (-), 1007 (-), 1476 (-),	115 (+), 884 (+), 684 (-), 1960 (-),	Not present	313 (-), 1084 (-),	Not present	1762 (+), 1830 (-),	1730 (+),	1738 (+),	Not present	1845 (+), 1851 (+), 616 (-), 864 (-),	Not present	Not present	Not present	1316 (+), 1737 (+), 1546 (-),	619 (-),	Not present	Not present	590 (-),
HEXAT	Not present	437 (+),	Not present	1027 (-),	Not present	Not present	Not present	Not present	Not present	Not present	Not present	Not present	Not present	Not present	Not present	Not present	Not present	Not present	Not present	Not present	Not present	Not present	Not present	Not present	Not present	Not present	Not present	Not present	Not present	Not present	Not present	706 (+),	Not present	Not present	Not present	Not present	Not present	Not present	Not present	Not present	Not present	Not present	Not present	Not present	Not present	Not present	Not present	Not present	Not present
HEXMOTIFTAH3H4	Not present	437 (-),	Not present	1029 (+), 37 (-),	336 (+),	Not present	Not present	1454 (+),	Not present	Not present	Not present	1133 (+),	Not present	1367 (+),	Not present	Not present	67 (+),	203 (-),	Not present	709 (-),	Not present	Not present	Not present	740 (+),	Not present	Not present	1245 (+),	Not present	586 (+),	Not present	1658 (+),	706 (-), 1045 (-),	Not present	Not present	Not present	Not present	922 (+),	Not present	1278 (-),	Not present	1328 (+), 1617 (-),	Not present	1585 (+),	Not present	Not present	1290 (+), 755 (-), 763 (-),	1033 (-),	Not present	1882 (-),
HSE	Not present	Not present	Not present	Not present	Not present	Not present	Not present	Not present	Not present	Not present	Not present	Not present	Not present	Not present	Not present	Not present	Not present	Not present	Not present	Not present	Not present	Not present	Not present	Not present	Not present	Not present	Not present	Not present	Not present	Not present	Not present	Not present	Not present	Not present	Not present	Not present	Not present	Not present	Not present	Not present	Not present	Not present	Not present	Not present	Not present	Not present	Not present	Not present	Not present
HSELIKENTACIDICPR1	Not present	Not present	Not present	Not present	Not present	Not present	Not present	Not present	Not present	Not present	Not present	Not present	Not present	Not present	Not present	Not present	Not present	Not present	Not present	Not present	Not present	Not present	Not present	Not present	Not present	Not present	Not present	Not present	Not present	Not present	Not present	Not present	Not present	Not present	Not present	Not present	Not present	Not present	Not present	Not present	Not present	Not present	477 (+), 477 (-),	226 (+), 226 (-),	Not present	Not present	Not present	Not present	Not present
IBOX	1413 (+),	Not present	292 (+), 554 (+),	620 (-),	185 (+),	1679 (+), 53 (-), 106 (-),	Not present	Not present	Not present	Not present	Not present	Not present	66 (+), 711 (-),	961 (+),	Not present	Not present	151 (+),	567 (-), 579 (-),	22 (+),	Not present	Not present	398 (+), 454 (+),	1545 (-),	Not present	Not present	Not present	Not present	1815 (-),	1816 (-),	Not present	1293 (+), 1431 (+),	1335 (+), 1990 (+), 1977 (-),	1677 (-),	Not present	Not present	383 (+),	Not present	149 (+), 318 (-),	388 (+),	Not present	93 (+), 444 (+),	750 (+),	1314 (-),	Not present	Not present	Not present	Not present	1489 (+), 399 (-),	393 (+),
IBOXCORE	1413 (+),	205 (+), 389 (+), 637 (-),	292 (+), 554 (+), 453 (-), 1022 (-), 1943 (-),	102 (-), 621 (-), 1077 (-), 1872 (-),	185 (+), 677 (+), 1221 (+), 544 (-),	1679 (+), 54 (-), 107 (-), 364 (-), 1489 (-),	276 (+), 1448 (+), 1578 (+), 894 (-),	375 (+), 834 (+), 1154 (+), 1265 (+), 1996 (+), 517 (-), 523 (-), 1124 (-),	1446 (-), 1697 (-),	532 (+), 1233 (+),	375 (+), 654 (+),	Not present	66 (+), 107 (+), 1456 (+), 95 (-), 276 (-), 712 (-), 1666 (-), 1914 (-),	6 (+), 961 (+), 1053 (+), 1141 (+),	Not present	1140 (+),	151 (+), 679 (+), 761 (-), 767 (-), 1271 (-),	1155 (+), 242 (-), 276 (-), 568 (-), 580 (-),	13 (+), 22 (+), 220 (+), 1444 (+), 1051 (-), 1644 (-),	162 (+), 481 (-),	17 (+), 1173 (-),	398 (+), 454 (+), 1517 (+), 1639 (+),	1000 (+), 1411 (+), 1430 (-), 1546 (-),	556 (+), 805 (+), 702 (-), 1227 (-),	1850 (+), 722 (-), 1795 (-),	1554 (+), 146 (-), 357 (-),	1482 (+), 94 (-), 1715 (-), 1742 (-),	191 (+), 431 (+), 1816 (-),	1077 (+), 1245 (+), 42 (-), 1562 (-), 1733 (-), 1817 (-), 1928 (-),	262 (-), 1379 (-),	520 (+), 1293 (+), 1431 (+),	301 (+), 1335 (+), 1990 (+), 1405 (-), 1978 (-),	320 (+), 1616 (+), 1830 (+), 96 (-), 1678 (-),	561 (+), 755 (-), 1013 (-), 1765 (-),	201 (+), 83 (-), 128 (-),	383 (+), 1337 (+), 1567 (-), 1594 (-),	630 (-), 1059 (-), 1197 (-),	149 (+), 995 (+), 1023 (+), 1138 (+), 299 (-), 319 (-), 942 (-), 1068 (-), 1091 (-),	252 (+), 388 (+), 962 (+), 1055 (+), 54 (-), 886 (-), 1362 (-),	393 (+), 538 (-), 837 (-),	93 (+), 444 (+), 1863 (+),	630 (+), 645 (+), 750 (+), 825 (+), 1282 (+),	1486 (+), 664 (-), 790 (-), 1315 (-),	835 (+), 845 (+), 1644 (+), 630 (-),	305 (-),	207 (+),	132 (+), 1920 (+), 1298 (-),	716 (+), 1489 (+), 1879 (+), 400 (-), 1311 (-),	393 (+), 1082 (+), 1720 (-),
IBOXCORENT	Not present	Not present	Not present	619 (-),	Not present	1679 (+), 105 (-),	Not present	Not present	Not present	Not present	Not present	Not present	66 (+),	Not present	Not present	Not present	151 (+),	Not present	Not present	Not present	Not present	398 (+), 454 (+),	1544 (-),	Not present	Not present	Not present	Not present	Not present	1815 (-),	Not present	1293 (+),	1335 (+), 1976 (-),	Not present	Not present	Not present	383 (+),	Not present	Not present	388 (+),	Not present	Not present	750 (+),	Not present	Not present	Not present	Not present	Not present	1489 (+),	Not present
INRNTPSADB	774 (+), 1166 (+), 1806 (+), 407 (+), 845 (+), 1014 (+), 1485 (-), 660 (-),	Not present	Not present	Not present	Not present	135 (+), 494 (+), 618 (-),	1832 (+), 405 (+), 878 (-), 1530 (-), 902 (-),	937 (+), 1084 (+), 1959 (+),	1842 (+), 1151 (+), 1899 (+), 894 (-), 1200 (-), 1235 (-),	1792 (+), 1724 (-), 782 (-), 1959 (-),	938 (+),	344 (+), 239 (-), 1913 (-),	867 (+),	787 (-), 1132 (-),	554 (+),	1498 (-), 421 (-),	Not present	Not present	329 (+), 1701 (-), 612 (-),	236 (-), 755 (-),	284 (+), 1928 (-),	1627 (-), 1733 (-),	330 (+), 72 (-), 1347 (-),	1363 (+), 593 (-),	134 (+), 794 (+), 1929 (+), 1455 (-), 1704 (-), 529 (-),	1662 (-), 667 (-),	98 (+), 325 (+), 1203 (-), 903 (-),	524 (+), 635 (+), 1259 (+), 569 (-), 905 (-),	232 (+), 59 (+),	1783 (+),	1541 (+), 1816 (-), 1779 (-), 1806 (-),	1025 (+), 1288 (+), 1235 (-),	1966 (+),	824 (+), 1240 (+), 1893 (+), 742 (-),	51 (-), 1155 (-),	54 (+), 1200 (+), 1659 (+), 1788 (-),	1089 (+), 531 (-),	1182 (+), 753 (-), 869 (-), 1477 (-),	308 (+), 1968 (+), 831 (-), 969 (-), 974 (-),	76 (+), 643 (+), 1590 (-),	Not present	117 (+), 1716 (+), 1338 (+),	71 (+), 1426 (-),	1484 (+), 926 (+), 1095 (-), 1178 (-), 1346 (-),	1807 (+), 1813 (+),	1159 (-),	120 (+), 374 (+),	216 (+), 611 (+), 1068 (+), 1536 (+), 23 (-),	1463 (+), 1585 (+), 1636 (-),
INTRONLOWER	Not present	169 (+), 1549 (-), 1926 (-),	Not present	1293 (+), 1482 (+),	1773 (-),	1899 (+), 1163 (-),	1816 (+), 803 (-),	101 (+), 1525 (+), 99 (-), 1378 (-),	Not present	515 (-),	Not present	Not present	Not present	903 (+), 1590 (+),	Not present	Not present	Not present	444 (+),	Not present	78 (+), 76 (-),	Not present	1576 (-),	849 (+), 1111 (+), 847 (-),	386 (+), 1220 (-),	865 (-),	10 (-), 1731 (-),	397 (+),	1319 (+), 1695 (+),	Not present	Not present	1946 (+), 1548 (-), 1967 (-),	Not present	805 (+), 790 (-),	Not present	695 (-),	841 (+), 288 (-), 1667 (-),	Not present	637 (-),	795 (-),	Not present	1254 (+), 995 (-), 1252 (-),	1149 (+), 1405 (+), 1292 (-),	1669 (+), 999 (-),	490 (-),	Not present	Not present	Not present	288 (-), 1352 (-),	Not present
INTRONUPPER	Not present	Not present	Not present	Not present	Not present	Not present	Not present	Not present	Not present	Not present	Not present	Not present	Not present	Not present	Not present	Not present	Not present	Not present	Not present	Not present	Not present	Not present	Not present	Not present	Not present	Not present	Not present	Not present	Not present	Not present	Not present	Not present	Not present	Not present	Not present	Not present	Not present	Not present	Not present	Not present	Not present	Not present	Not present	Not present	Not present	Not present	Not present	Not present	Not present
IRO2OS	Not present	Not present	1793 (+), 1792 (-),	Not present	Not present	Not present	Not present	Not present	Not present	Not present	Not present	Not present	Not present	Not present	Not present	Not present	Not present	Not present	Not present	1617 (+), 1616 (-),	Not present	253 (+),	Not present	Not present	Not present	Not present	Not present	Not present	1585 (-),	Not present	Not present	1767 (+),	Not present	1686 (-),	Not present	Not present	Not present	Not present	Not present	Not present	Not present	Not present	Not present	Not present	Not present	Not present	1379 (+),	Not present	Not present
L1BOXATPDF1	Not present	Not present	Not present	Not present	Not present	Not present	Not present	Not present	Not present	Not present	Not present	Not present	Not present	Not present	Not present	577 (+),	Not present	Not present	Not present	Not present	Not present	Not present	Not present	Not present	1867 (+),	1556 (+),	Not present	208 (-), 1376 (-),	1094 (-), 1403 (-),	1422 (-),	Not present	Not present	Not present	Not present	Not present	Not present	Not present	Not present	Not present	Not present	Not present	Not present	1627 (+),	813 (-),	Not present	1778 (+),	Not present	Not present	Not present
L4DCPAL1	Not present	Not present	Not present	Not present	Not present	Not present	Not present	Not present	Not present	Not present	Not present	Not present	Not present	Not present	Not present	Not present	Not present	Not present	Not present	Not present	Not present	Not present	Not present	Not present	Not present	Not present	Not present	Not present	Not present	Not present	Not present	Not present	Not present	Not present	Not present	Not present	Not present	Not present	Not present	Not present	Not present	Not present	Not present	Not present	Not present	Not present	Not present	Not present	Not present
LEAFYATAG	Not present	Not present	Not present	Not present	Not present	Not present	1084 (-),	Not present	Not present	Not present	Not present	Not present	Not present	Not present	Not present	Not present	Not present	Not present	394 (+),	Not present	Not present	Not present	Not present	Not present	Not present	Not present	Not present	Not present	Not present	Not present	Not present	1618 (+),	Not present	Not present	Not present	83 (+),	Not present	Not present	Not present	1531 (-),	Not present	Not present	Not present	Not present	Not present	Not present	Not present	Not present	Not present
LECPLEACS2	Not present	Not present	Not present	Not present	Not present	338 (-),	Not present	Not present	Not present	Not present	Not present	Not present	Not present	Not present	Not present	Not present	Not present	Not present	Not present	Not present	Not present	1818 (-),	Not present	Not present	Not present	Not present	Not present	Not present	1149 (-),	1519 (+),	467 (+), 1369 (-),	Not present	1147 (-),	1728 (-),	Not present	Not present	Not present	Not present	Not present	Not present	Not present	Not present	1240 (+),	Not present	1130 (-),	Not present	Not present	Not present	Not present
LREBOXIIPCCHS1	Not present	Not present	1791 (-),	Not present	Not present	Not present	Not present	Not present	Not present	Not present	Not present	Not present	Not present	Not present	Not present	Not present	Not present	Not present	Not present	1615 (+),	Not present	Not present	Not present	Not present	Not present	Not present	Not present	Not present	Not present	Not present	Not present	Not present	Not present	Not present	Not present	Not present	Not present	Not present	Not present	Not present	Not present	Not present	Not present	Not present	Not present	Not present	Not present	Not present	Not present
LRENPCABE	Not present	Not present	1610 (+), 1790 (-),	Not present	Not present	Not present	Not present	Not present	Not present	Not present	Not present	928 (+),	Not present	Not present	Not present	1317 (+),	Not present	Not present	Not present	Not present	Not present	Not present	Not present	Not present	Not present	Not present	Not present	Not present	Not present	Not present	Not present	Not present	Not present	Not present	Not present	Not present	Not present	Not present	Not present	Not present	Not present	Not present	Not present	Not present	Not present	Not present	322 (+), 304 (-),	Not present	Not present
LS7ATPR1	Not present	Not present	Not present	Not present	Not present	Not present	Not present	Not present	Not present	Not present	Not present	Not present	Not present	Not present	Not present	Not present	Not present	Not present	Not present	Not present	Not present	Not present	Not present	Not present	Not present	Not present	Not present	Not present	Not present	Not present	Not present	Not present	Not present	Not present	Not present	Not present	Not present	Not present	Not present	Not present	Not present	Not present	Not present	Not present	Not present	Not present	Not present	Not present	Not present
LTRE1HVBLT49	118 (+),	Not present	Not present	1699 (+),	Not present	317 (+),	355 (-),	Not present	Not present	651 (-),	216 (-), 1276 (-),	1496 (+), 1565 (-),	Not present	Not present	Not present	Not present	Not present	547 (-),	595 (-),	Not present	1263 (-),	Not present	811 (+),	Not present	274 (+),	905 (+), 1246 (-),	Not present	Not present	Not present	1101 (-),	Not present	Not present	Not present	Not present	Not present	Not present	Not present	Not present	564 (+),	1231 (+),	Not present	Not present	1434 (-),	1092 (+),	1474 (-),	1105 (+),	Not present	Not present	Not present
LTREATLTI78	Not present	Not present	Not present	Not present	Not present	Not present	Not present	Not present	Not present	Not present	Not present	Not present	Not present	Not present	Not present	Not present	Not present	Not present	Not present	1264 (-),	1239 (-),	Not present	Not present	Not present	Not present	1739 (+),	Not present	Not present	Not present	793 (-),	Not present	634 (-),	Not present	Not present	Not present	Not present	Not present	Not present	Not present	Not present	Not present	Not present	Not present	402 (+),	Not present	Not present	1340 (-),	Not present	Not present
LTRECOREATCOR15	78 (+), 91 (-),	1056 (+), 1050 (-),	1303 (+),	Not present	1341 (+),	Not present	1032 (+), 45 (-), 1334 (-),	22 (-),	1881 (+), 657 (-),	1239 (-),	1202 (+), 1527 (-), 1653 (-), 1657 (-),	1337 (+), 1736 (+), 1589 (-),	1340 (+),	139 (-), 341 (-), 571 (-),	283 (+), 963 (+), 1229 (-), 1984 (-),	448 (+), 1830 (+), 170 (-), 763 (-),	191 (+), 358 (-), 406 (-),	1061 (+), 1580 (+), 172 (-), 1779 (-), 1973 (-),	451 (-),	142 (+), 1789 (+), 851 (-), 1265 (-), 1289 (-), 1601 (-),	1126 (+), 1240 (-), 1624 (-),	1870 (-),	966 (+), 368 (-),	338 (+),	201 (-),	1740 (+),	618 (-), 734 (-), 1765 (-),	Not present	861 (-), 892 (-), 898 (-),	550 (+), 1741 (+), 794 (-),	698 (-), 969 (-), 1106 (-), 1995 (-),	761 (+), 635 (-),	710 (+), 880 (+), 1959 (+),	662 (-),	433 (+), 944 (+), 1898 (+), 639 (-), 1034 (-), 1944 (-),	1617 (-),	Not present	Not present	1793 (+),	Not present	750 (+), 755 (-), 778 (-),	206 (-),	250 (-),	403 (+), 1991 (-),	1208 (-),	545 (+), 443 (-), 1212 (-),	319 (+), 797 (+), 1341 (-),	Not present	26 (+), 589 (+), 307 (-), 854 (-),
MARABOX1	Not present	Not present	Not present	Not present	297 (+),	Not present	Not present	Not present	Not present	Not present	Not present	Not present	1463 (+),	Not present	Not present	Not present	Not present	Not present	Not present	Not present	Not present	Not present	Not present	Not present	430 (+),	Not present	Not present	124 (+),	Not present	270 (+),	Not present	Not present	Not present	Not present	Not present	Not present	858 (-),	Not present	Not present	Not present	Not present	Not present	Not present	817 (-),	Not present	Not present	Not present	Not present	Not present
MARARS	Not present	Not present	Not present	Not present	784 (+),	Not present	Not present	941 (+), 1090 (+),	Not present	Not present	Not present	Not present	Not present	Not present	Not present	Not present	Not present	Not present	Not present	Not present	Not present	Not present	Not present	Not present	Not present	Not present	Not present	Not present	Not present	Not present	Not present	Not present	Not present	Not present	Not present	Not present	Not present	Not present	Not present	Not present	Not present	Not present	Not present	Not present	Not present	Not present	273 (+), 1139 (+),	Not present	Not present
MARTBOX	Not present	1818 (+),	87 (-), 1671 (-),	402 (-), 403 (-), 404 (-), 405 (-), 1136 (-), 1137 (-),	777 (+),	Not present	Not present	1092 (+),	Not present	1666 (-),	Not present	1499 (-), 1500 (-),	Not present	Not present	Not present	Not present	Not present	Not present	Not present	Not present	1163 (-),	1327 (-),	Not present	728 (+), 729 (+),	602 (+),	1469 (-),	Not present	Not present	Not present	Not present	364 (+),	1744 (+), 1745 (+), 1746 (+),	Not present	Not present	Not present	Not present	1121 (+),	1251 (+), 1620 (-),	1601 (-),	1611 (-),	Not present	Not present	Not present	Not present	Not present	Not present	Not present	Not present	Not present
MNF1ZMPPC1	Not present	Not present	Not present	Not present	Not present	Not present	Not present	Not present	Not present	Not present	Not present	Not present	Not present	Not present	Not present	Not present	Not present	Not present	Not present	Not present	Not present	Not present	Not present	Not present	Not present	Not present	Not present	Not present	Not present	Not present	Not present	Not present	Not present	Not present	Not present	Not present	Not present	Not present	Not present	Not present	Not present	Not present	Not present	Not present	Not present	Not present	Not present	Not present	Not present
MRNA3ENDTAH3	Not present	Not present	Not present	Not present	Not present	Not present	Not present	Not present	Not present	Not present	Not present	Not present	Not present	Not present	Not present	Not present	Not present	Not present	Not present	Not present	Not present	Not present	Not present	Not present	Not present	Not present	Not present	Not present	Not present	Not present	Not present	Not present	Not present	Not present	Not present	Not present	Not present	Not present	Not present	Not present	Not present	Not present	Not present	Not present	Not present	Not present	Not present	Not present	Not present
MRNASTA2CRPSBD	Not present	Not present	Not present	Not present	Not present	Not present	Not present	Not present	Not present	Not present	Not present	Not present	Not present	Not present	Not present	Not present	Not present	Not present	Not present	Not present	Not present	Not present	Not present	Not present	Not present	Not present	Not present	Not present	Not present	Not present	Not present	Not present	Not present	Not present	Not present	Not present	Not present	Not present	Not present	Not present	Not present	Not present	Not present	Not present	Not present	Not present	Not present	Not present	Not present
MYB1AT	1294 (-), 1527 (-),	499 (+), 1075 (+), 1776 (+), 1713 (+), 1644 (-),	747 (+), 976 (+),	207 (+), 1516 (+), 804 (-),	879 (+),	452 (+), 167 (-), 517 (-), 1267 (-),	Not present	1234 (+), 648 (-), 1332 (-),	1398 (-), 1473 (-),	864 (+), 1205 (+), 1474 (+), 615 (-), 993 (-), 1634 (-),	311 (+), 64 (-), 463 (-),	1462 (-),	1237 (+), 221 (-), 1647 (-),	758 (+),	535 (-),	1851 (-),	1452 (-),	854 (+), 939 (+), 1165 (+), 1831 (-),	129 (+), 501 (+), 683 (+), 1241 (+), 70 (-), 1437 (-),	701 (+),	802 (+), 1341 (-),	1500 (+),	637 (+), 1300 (+), 1137 (-),	699 (-), 947 (-),	277 (+), 1156 (+),	455 (+), 1025 (+), 499 (-),	1624 (+),	1232 (+), 1431 (+), 1092 (-), 1406 (-), 1798 (-),	1486 (+), 261 (+), 51 (-), 1194 (-),	392 (+), 1076 (-), 1386 (-),	171 (+), 1425 (+), 614 (-), 936 (-),	1615 (+), 831 (+), 1145 (+), 471 (-), 1951 (-),	1527 (+), 363 (-), 1487 (-),	253 (+), 1575 (-),	Not present	1479 (+), 656 (-),	672 (-),	1523 (+), 899 (+), 832 (-), 1189 (-),	31 (+), 928 (-), 1093 (-), 1126 (-), 1357 (-),	281 (-), 980 (-),	723 (+), 488 (+), 1995 (-),	1828 (+), 431 (+), 1497 (+), 379 (-),	271 (-), 341 (-), 1266 (-),	848 (+), 1513 (+), 729 (-), 1413 (-),	880 (+), 1073 (+), 333 (-), 903 (-),	1549 (+),	343 (+), 1462 (+), 401 (-), 1661 (-), 1671 (-),	212 (-), 431 (-),	150 (+),
MYB1LEPR	Not present	Not present	Not present	Not present	276 (+),	309 (-),	Not present	Not present	Not present	Not present	Not present	Not present	807 (-),	Not present	1918 (+),	Not present	569 (-),	Not present	27 (+), 293 (+), 544 (-),	1809 (+),	Not present	Not present	Not present	Not present	Not present	506 (+),	Not present	35 (+), 540 (-),	Not present	Not present	Not present	Not present	Not present	1857 (+), 564 (-),	Not present	Not present	790 (+),	Not present	Not present	Not present	Not present	893 (-),	Not present	Not present	742 (+), 81 (-),	Not present	Not present	Not present	1768 (+),
MYB26PS	Not present	Not present	Not present	Not present	Not present	Not present	Not present	Not present	Not present	Not present	Not present	Not present	Not present	Not present	Not present	Not present	Not present	Not present	Not present	Not present	Not present	Not present	Not present	Not present	Not present	Not present	Not present	Not present	53 (+),	Not present	Not present	Not present	Not present	Not present	Not present	927 (-),	504 (-),	Not present	Not present	Not present	Not present	Not present	Not present	Not present	Not present	Not present	Not present	Not present	Not present
MYB2AT	1716 (-),	Not present	Not present	Not present	962 (+),	18 (-), 1301 (-),	Not present	398 (+), 1116 (+), 1218 (+),	Not present	630 (-),	1095 (+), 1238 (-),	Not present	Not present	Not present	308 (-),	Not present	Not present	724 (+),	Not present	Not present	1391 (+),	Not present	141 (-), 201 (-),	Not present	Not present	Not present	1142 (+), 1540 (+),	995 (-),	Not present	Not present	95 (-),	1690 (+),	Not present	Not present	Not present	812 (+), 1082 (+), 1395 (+), 1988 (+), 672 (-),	1386 (+),	Not present	Not present	162 (-),	Not present	Not present	1131 (-),	1435 (+), 1709 (-),	Not present	Not present	Not present	722 (-), 960 (-),	1428 (-),
MYB2CONSENSUSAT	96 (+), 235 (+), 1851 (+), 480 (-), 1333 (-), 1716 (-),	Not present	522 (+), 1693 (-),	Not present	218 (+), 471 (+), 962 (+), 803 (-),	725 (+), 1190 (+), 1858 (+), 18 (-), 95 (-), 893 (-), 1197 (-), 1301 (-),	1450 (+),	931 (+), 1200 (+), 398 (+), 1116 (+), 1218 (+), 124 (-),	1422 (-), 1702 (-),	630 (-), 774 (-), 1022 (-),	1095 (+), 1238 (-),	889 (+), 939 (+), 1401 (-),	31 (+), 1241 (+), 486 (+),	743 (+), 1843 (+),	1632 (+), 308 (-), 633 (-),	1170 (-), 1177 (-),	Not present	1774 (+), 724 (+),	949 (+), 1872 (+), 367 (-), 1055 (-),	Not present	493 (+), 1391 (+), 716 (-),	112 (+), 560 (-),	141 (-), 201 (-), 1625 (-),	368 (+), 1928 (+), 1231 (-), 1966 (-),	1522 (+),	1345 (+),	369 (+), 1274 (+), 1506 (+), 1142 (+), 1540 (+), 452 (-), 1098 (-),	423 (+), 1067 (+), 1594 (+), 218 (-), 248 (-), 995 (-), 1139 (-),	1237 (+), 1324 (+), 1104 (-), 1716 (-),	Not present	95 (-),	296 (+), 967 (+), 1100 (+), 1690 (+), 1214 (-),	279 (+), 663 (+),	518 (+), 1066 (-),	796 (-),	824 (+), 1132 (+), 1361 (+), 1917 (+), 812 (+), 1082 (+), 1395 (+), 1988 (+), 41 (-), 672 (-),	996 (+), 1386 (+), 743 (-), 1839 (-),	911 (+), 1083 (+), 1095 (+), 1930 (+), 1985 (+),	468 (+), 542 (+), 733 (+), 1874 (-), 1925 (-),	162 (-),	601 (-), 1951 (-),	Not present	102 (-), 1131 (-),	507 (+), 539 (+), 1435 (+), 1429 (-), 1709 (-),	Not present	837 (+), 1934 (-),	1872 (+), 1306 (-),	629 (+), 146 (+), 722 (-), 960 (-), 1239 (-), 1894 (-),	704 (-), 1428 (-), 1972 (-),
MYBATRD22	Not present	1712 (+),	Not present	Not present	Not present	Not present	Not present	Not present	Not present	863 (+), 615 (-),	Not present	Not present	1236 (+),	Not present	Not present	1851 (-),	Not present	Not present	Not present	700 (+),	Not present	Not present	1299 (+),	Not present	Not present	Not present	Not present	1231 (+),	51 (-),	1076 (-),	1424 (+),	830 (+), 1144 (+),	Not present	Not present	Not present	Not present	Not present	Not present	Not present	Not present	1995 (-),	1496 (+), 379 (-),	Not present	Not present	Not present	Not present	Not present	Not present	149 (+),
MYBCORE	480 (+), 494 (+), 1333 (+), 1716 (+), 96 (-), 235 (-), 1851 (-), 989 (-), 1330 (-),	Not present	1693 (+), 97 (-), 522 (-), 1422 (-), 632 (-),	331 (+), 1985 (+), 429 (-),	803 (+), 218 (-), 1208 (-), 471 (-), 962 (-),	18 (+), 95 (+), 893 (+), 976 (+), 1197 (+), 1301 (+), 725 (-), 1190 (-), 1858 (-), 1948 (-),	1926 (-), 1450 (-),	124 (+), 1203 (+), 931 (-), 1200 (-), 398 (-), 1116 (-), 1218 (-),	946 (+), 1408 (+), 1422 (+), 1702 (+), 336 (-),	390 (+), 630 (+), 774 (+), 1022 (+), 771 (-),	120 (+), 1238 (+), 1010 (-), 1639 (-), 1095 (-),	131 (+), 1401 (+), 1806 (+), 889 (-), 939 (-), 1926 (-),	52 (+), 31 (-), 1241 (-), 486 (-),	977 (+), 1502 (+), 1855 (+), 743 (-), 1843 (-),	308 (+), 633 (+), 1632 (-),	1127 (+), 1170 (+), 1177 (+), 1571 (+), 626 (-), 1250 (-),	1699 (+), 572 (-), 927 (-), 1319 (-), 1610 (-),	758 (+), 572 (-), 689 (-), 1774 (-), 1996 (-), 724 (-),	291 (+), 367 (+), 776 (+), 1055 (+), 1298 (+), 949 (-), 1725 (-), 1872 (-), 287 (-), 1264 (-),	498 (+), 1333 (+), 1807 (+), 574 (-), 1700 (-), 846 (-),	716 (+), 923 (+), 1242 (+), 493 (-), 1958 (-), 654 (-), 1391 (-),	560 (+), 898 (-), 112 (-), 1601 (-),	135 (+), 141 (+), 201 (+), 1625 (+), 808 (-),	63 (+), 1231 (+), 1966 (+), 368 (-), 1928 (-), 150 (-),	1522 (-), 1204 (-),	703 (+), 970 (+), 1345 (-),	205 (+), 452 (+), 1098 (+), 1500 (+), 181 (-), 369 (-), 1262 (-), 1274 (-), 1506 (-), 1142 (-), 1540 (-),	218 (+), 248 (+), 995 (+), 1139 (+), 93 (-), 423 (-), 1067 (-), 1594 (-), 1937 (-),	1104 (+), 1716 (+), 1237 (-), 1324 (-), 1940 (-),	902 (+),	95 (+), 600 (-),	1103 (+), 1134 (+), 1214 (+), 1811 (+), 296 (-), 967 (-), 1089 (-), 1675 (-), 1100 (-), 1243 (-), 1304 (-), 1690 (-),	1317 (+), 279 (-), 663 (-), 693 (-), 1507 (-),	1066 (+), 518 (-), 1093 (-),	796 (+), 91 (-),	41 (+), 672 (+), 1355 (+), 479 (-), 824 (-), 1120 (-), 1132 (-), 1361 (-), 1905 (-), 1917 (-), 812 (-), 1082 (-), 1395 (-), 1988 (-),	323 (+), 743 (+), 1166 (+), 1839 (+), 984 (-), 996 (-), 1386 (-),	911 (-), 1083 (-), 1095 (-), 1930 (-), 1985 (-), 367 (-), 1405 (-),	1874 (+), 1925 (+), 468 (-), 542 (-), 733 (-), 1004 (-), 1922 (-), 964 (-),	162 (+), 1910 (+),	574 (+), 601 (+), 1951 (+), 1423 (-), 1493 (-), 1858 (-),	95 (+), 1557 (+), 1693 (+), 1457 (-), 1509 (-),	102 (+), 1131 (+),	1429 (+), 1709 (+), 1723 (+), 1740 (+), 1907 (+), 507 (-), 539 (-), 1335 (-), 749 (-), 1435 (-),	1172 (+), 1466 (+), 1713 (+), 84 (-),	59 (+), 899 (+), 1934 (+), 837 (-), 1076 (-),	75 (+), 209 (+), 965 (+), 1306 (+), 1102 (-), 1872 (-), 528 (-), 1980 (-),	722 (+), 960 (+), 1239 (+), 1894 (+), 629 (-), 1441 (-), 146 (-), 494 (-), 1393 (-),	298 (+), 704 (+), 1140 (+), 1428 (+), 1503 (+), 1731 (+), 1972 (+), 1943 (-), 554 (-),
MYBCOREATCYCB1	97 (+), 236 (+), 11 (-), 1048 (-),	1769 (-),	238 (+), 523 (+), 1315 (-), 1662 (-),	Not present	472 (+), 1486 (+),	893 (-), 1197 (-),	1451 (+), 1364 (-),	Not present	1041 (-), 1422 (-), 1450 (-), 1702 (-), 1718 (-),	1955 (+), 774 (-), 883 (-), 1022 (-),	921 (+), 1049 (-),	194 (+), 271 (+), 489 (+), 417 (-),	32 (+), 487 (+), 1242 (+), 1386 (+), 45 (-), 82 (-),	162 (+), 704 (+), 710 (+), 744 (+), 921 (-), 1219 (-),	633 (-),	1305 (-),	236 (+), 1895 (+),	2 (+), 1775 (+),	367 (-),	113 (+), 435 (+), 440 (+), 1315 (+),	381 (-), 1527 (-),	113 (+),	260 (-), 1060 (-), 1625 (-),	369 (+), 1929 (+), 471 (-),	297 (+), 1523 (+), 1613 (+), 1618 (+), 236 (-), 1217 (-),	1160 (-), 1764 (-),	1394 (-), 1816 (-),	1595 (+), 1139 (-),	1325 (+),	402 (+), 1729 (+), 200 (-), 1611 (-), 1620 (-), 1652 (-), 1664 (-), 1673 (-), 1684 (-), 1705 (-),	782 (+),	968 (+), 1101 (+), 1246 (-),	280 (+), 1155 (+), 389 (-),	519 (+), 769 (-), 1066 (-),	796 (-),	1918 (+), 1709 (-),	938 (+), 317 (-), 663 (-), 714 (-), 743 (-), 1839 (-),	823 (-),	919 (-), 1925 (-),	1170 (+), 1206 (+), 1336 (+), 1419 (+), 1098 (-), 1390 (-),	51 (+), 1163 (+), 1872 (+),	1618 (-), 1748 (-),	1309 (+),	285 (+), 325 (-), 1429 (-),	1138 (+), 1602 (+), 735 (-),	838 (+), 1934 (-),	635 (+), 1873 (+), 177 (-),	147 (+), 1239 (-),	186 (-), 704 (-),
MYBGAHV	1481 (+),	345 (+), 1572 (-),	Not present	303 (+),	273 (-),	Not present	278 (+), 1643 (+),	724 (-),	Not present	Not present	Not present	Not present	Not present	Not present	Not present	Not present	Not present	945 (-),	1493 (+),	Not present	Not present	Not present	Not present	Not present	988 (+),	1205 (+), 1134 (-),	1057 (-),	Not present	Not present	Not present	802 (+),	81 (-),	81 (-),	524 (-), 596 (-),	Not present	931 (+), 567 (-),	508 (+),	1048 (+), 339 (-), 1974 (-),	679 (-),	Not present	1703 (-),	1549 (-),	Not present	Not present	739 (-),	Not present	1368 (+), 443 (-),	Not present	Not present
MYBPLANT	Not present	500 (+), 1714 (+),	Not present	Not present	Not present	514 (-), 1766 (-),	100 (-),	Not present	Not present	885 (-),	1636 (+), 226 (-),	Not present	Not present	Not present	Not present	531 (-),	Not present	Not present	Not present	Not present	Not present	1141 (+), 633 (-),	48 (+),	1754 (-),	Not present	653 (-),	1259 (+),	Not present	262 (+), 53 (-),	1732 (-),	Not present	1224 (-),	475 (-), 479 (-),	Not present	Not present	927 (+),	504 (+), 49 (-),	717 (+), 259 (-), 263 (-),	820 (+),	Not present	1191 (+), 82 (-), 559 (-),	1725 (+), 854 (-),	Not present	Not present	Not present	190 (-),	Not present	Not present	Not present
MYBPZM	Not present	1922 (+), 324 (-),	226 (+), 569 (-), 1763 (-),	1604 (+), 1615 (-),	731 (+), 173 (-),	114 (+), 1947 (+), 1766 (-),	Not present	Not present	1315 (-),	1221 (-),	1638 (+),	482 (+), 438 (-), 510 (-), 856 (-),	166 (-),	1668 (+), 1838 (+),	576 (+), 614 (+), 1454 (+),	1445 (+), 151 (-), 531 (-), 1394 (-),	91 (+), 184 (-), 262 (-),	85 (+), 1703 (+), 13 (-), 1373 (-),	Not present	60 (+), 290 (-),	1408 (+), 924 (-),	967 (+), 1143 (+), 1436 (+),	1023 (-), 1671 (-),	1754 (-),	Not present	1448 (+),	1261 (+), 804 (-),	1080 (+),	Not present	750 (+), 1732 (-),	536 (+), 958 (-), 1254 (-),	1972 (+),	911 (+), 479 (-),	932 (-),	Not present	925 (+), 1904 (+),	502 (+), 1451 (+), 1525 (+), 49 (-), 53 (-),	715 (+), 719 (+), 263 (-), 267 (-),	818 (+), 822 (+), 1193 (+), 1421 (+), 527 (-),	709 (+), 1148 (+), 1104 (-),	1492 (+), 559 (-), 563 (-), 1735 (-),	365 (+), 405 (+), 1727 (+), 1873 (+), 1599 (-), 1694 (-),	Not present	Not present	1325 (-),	1075 (+), 446 (-), 653 (-), 1246 (-), 1316 (-),	572 (+), 1794 (+), 1811 (+),	Not present	1141 (-),
MYBST1	Not present	388 (+), 1968 (+), 518 (-), 658 (-),	1748 (+), 1023 (-),	693 (+), 1104 (-), 1873 (-),	676 (+), 1115 (+), 1598 (+), 1446 (-),	563 (+), 1678 (+), 108 (-), 365 (-),	275 (+), 1447 (+), 895 (-),	374 (+), 1264 (+),	1447 (-), 1660 (-), 1698 (-), 1821 (-),	948 (-), 968 (-),	54 (+), 801 (+),	1780 (+), 1607 (-),	65 (+), 277 (-), 1776 (-), 1915 (-),	960 (+), 1140 (+), 1941 (-),	191 (-), 1570 (-),	155 (+), 1139 (+), 353 (-), 1120 (-),	1299 (+), 1576 (-),	333 (+), 775 (+), 816 (+), 243 (-), 277 (-), 1058 (-),	219 (+), 737 (+), 1525 (+), 1645 (-),	337 (+), 551 (+), 1296 (-), 1381 (-),	644 (-), 722 (-), 1977 (-),	687 (+), 1516 (+),	1860 (-),	804 (+), 126 (-), 820 (-), 1181 (-),	1012 (+), 1818 (+), 582 (-), 723 (-), 942 (-), 1117 (-),	147 (-),	872 (+),	881 (+), 1058 (+), 1873 (+), 330 (-), 1127 (-), 1565 (-), 1806 (-),	1481 (-), 1563 (-), 1929 (-),	Not present	1292 (+), 91 (-),	59 (+), 1058 (+), 1334 (+), 1989 (+), 1933 (-),	319 (+), 1341 (-),	215 (+), 560 (+), 458 (-), 756 (-), 1683 (-),	262 (-), 1823 (-),	382 (+), 1035 (-),	583 (-), 631 (-), 659 (-),	659 (+), 819 (-), 943 (-),	251 (+), 55 (-), 887 (-), 915 (-),	392 (+), 539 (-), 1489 (-), 1772 (-), 1847 (-),	Not present	386 (+), 1281 (+), 615 (-), 796 (-),	742 (+), 1353 (+), 665 (-),	631 (-),	Not present	12 (-),	185 (+), 938 (+), 1200 (-), 1394 (-),	1040 (+), 1141 (+), 1878 (+),	1081 (+), 1598 (+),
MYCATERD1	1204 (+),	988 (+), 1428 (-),	682 (+),	Not present	1403 (+),	1441 (+), 1722 (+), 352 (-), 839 (-), 1439 (-),	1812 (+), 155 (-), 1897 (-),	847 (-), 1041 (-), 1592 (-),	Not present	236 (-),	674 (-), 683 (-), 1160 (-),	Not present	1182 (+), 1092 (-), 1303 (-),	Not present	Not present	392 (-),	Not present	42 (+), 1197 (-), 1404 (-),	112 (+),	705 (+), 1581 (-), 1634 (-), 1873 (-),	Not present	1046 (+),	Not present	Not present	Not present	309 (+),	1336 (+), 1683 (+),	484 (+), 1402 (+),	1725 (+), 1723 (-),	80 (+), 209 (+), 604 (-),	1413 (-),	1433 (+),	Not present	1607 (-), 1781 (-),	Not present	163 (+), 1191 (+), 1535 (+),	1516 (+),	1133 (-),	578 (+), 1403 (+), 265 (-), 350 (-), 1050 (-),	45 (+), 330 (+), 443 (+), 422 (-),	1417 (+),	691 (-),	42 (+), 669 (+), 861 (+), 1396 (+), 40 (-),	Not present	874 (-),	138 (+), 380 (+), 1392 (-),	1657 (+), 1933 (+), 655 (-), 1113 (-),	1474 (+), 1752 (+), 838 (-),	412 (+), 786 (+), 364 (-), 955 (-), 1991 (-),
MYCATRD22	1204 (-),	1428 (+), 988 (-),	682 (-),	Not present	1403 (-),	352 (+), 839 (+), 1439 (+), 1441 (-), 1722 (-),	155 (+), 1897 (+), 1812 (-),	847 (+), 1041 (+), 1592 (+),	Not present	236 (+),	674 (+), 683 (+), 1160 (+),	Not present	1092 (+), 1303 (+), 1182 (-),	Not present	Not present	392 (+),	Not present	1197 (+), 1404 (+), 42 (-),	112 (-),	1581 (+), 1634 (+), 1873 (+), 705 (-),	Not present	1046 (-),	Not present	Not present	Not present	309 (-),	1336 (-), 1683 (-),	484 (-), 1402 (-),	1723 (+), 1725 (-),	604 (+), 80 (-), 209 (-),	1413 (+),	1433 (-),	Not present	1607 (+), 1781 (+),	Not present	163 (-), 1191 (-), 1535 (-),	1516 (-),	1133 (+),	265 (+), 350 (+), 1050 (+), 578 (-), 1403 (-),	422 (+), 45 (-), 330 (-), 443 (-),	1417 (-),	691 (+),	40 (+), 42 (-), 669 (-), 861 (-), 1396 (-),	Not present	874 (+),	1392 (+), 138 (-), 380 (-),	655 (+), 1113 (+), 1657 (-), 1933 (-),	838 (+), 1474 (-), 1752 (-),	364 (+), 955 (+), 1991 (+), 412 (-), 786 (-),
MYCCONSENSUSAT	480 (+), 673 (+), 701 (+), 741 (+), 1004 (+), 1100 (+), 1204 (+), 1304 (+), 1333 (+), 1592 (+), 1648 (+), 1788 (+), 1825 (+), 1851 (+), 480 (-), 673 (-), 701 (-), 741 (-), 1004 (-), 1100 (-), 1204 (-), 1304 (-), 1333 (-), 1592 (-), 1648 (-), 1788 (-), 1825 (-), 1851 (-),	728 (+), 868 (+), 988 (+), 1240 (+), 1428 (+), 1490 (+), 728 (-), 868 (-), 988 (-), 1240 (-), 1428 (-), 1490 (-),	1 (+), 614 (+), 682 (+), 885 (+), 1124 (+), 1616 (+), 1693 (+), 1793 (+), 1 (-), 614 (-), 682 (-), 885 (-), 1124 (-), 1616 (-), 1693 (-), 1793 (-),	23 (+), 158 (+), 472 (+), 1152 (+), 1499 (+), 23 (-), 158 (-), 472 (-), 1152 (-), 1499 (-),	218 (+), 736 (+), 803 (+), 811 (+), 1136 (+), 1216 (+), 1403 (+), 1954 (+), 218 (-), 736 (-), 803 (-), 811 (-), 1136 (-), 1216 (-), 1403 (-), 1954 (-),	95 (+), 189 (+), 352 (+), 706 (+), 725 (+), 809 (+), 832 (+), 839 (+), 1104 (+), 1161 (+), 1190 (+), 1439 (+), 1441 (+), 1498 (+), 1722 (+), 1761 (+), 1858 (+), 1913 (+), 95 (-), 189 (-), 352 (-), 706 (-), 725 (-), 809 (-), 832 (-), 839 (-), 1104 (-), 1161 (-), 1190 (-), 1439 (-), 1441 (-), 1498 (-), 1722 (-), 1761 (-), 1858 (-), 1913 (-),	155 (+), 443 (+), 546 (+), 731 (+), 1073 (+), 1288 (+), 1357 (+), 1496 (+), 1812 (+), 1897 (+), 155 (-), 443 (-), 546 (-), 731 (-), 1073 (-), 1288 (-), 1357 (-), 1496 (-), 1812 (-), 1897 (-),	124 (+), 716 (+), 771 (+), 847 (+), 931 (+), 967 (+), 1041 (+), 1200 (+), 1305 (+), 1592 (+), 1772 (+), 124 (-), 716 (-), 771 (-), 847 (-), 931 (-), 967 (-), 1041 (-), 1200 (-), 1305 (-), 1592 (-), 1772 (-),	231 (+), 253 (+), 260 (+), 507 (+), 231 (-), 253 (-), 260 (-), 507 (-),	236 (+), 602 (+), 623 (+), 637 (+), 1249 (+), 1291 (+), 1393 (+), 1428 (+), 1622 (+), 1781 (+), 236 (-), 602 (-), 623 (-), 637 (-), 1249 (-), 1291 (-), 1393 (-), 1428 (-), 1622 (-), 1781 (-),	70 (+), 315 (+), 451 (+), 459 (+), 674 (+), 683 (+), 1019 (+), 1056 (+), 1062 (+), 1160 (+), 1296 (+), 1992 (+), 70 (-), 315 (-), 451 (-), 459 (-), 674 (-), 683 (-), 1019 (-), 1056 (-), 1062 (-), 1160 (-), 1296 (-), 1992 (-),	527 (+), 557 (+), 755 (+), 889 (+), 939 (+), 973 (+), 1008 (+), 1401 (+), 1524 (+), 527 (-), 557 (-), 755 (-), 889 (-), 939 (-), 973 (-), 1008 (-), 1401 (-), 1524 (-),	842 (+), 1092 (+), 1182 (+), 1303 (+), 1527 (+), 1643 (+), 1720 (+), 842 (-), 1092 (-), 1182 (-), 1303 (-), 1527 (-), 1643 (-), 1720 (-),	518 (+), 811 (+), 1099 (+), 1182 (+), 1359 (+), 1461 (+), 1494 (+), 1843 (+), 1918 (+), 518 (-), 811 (-), 1099 (-), 1182 (-), 1359 (-), 1461 (-), 1494 (-), 1843 (-), 1918 (-),	435 (+), 605 (+), 1220 (+), 1243 (+), 1370 (+), 1476 (+), 1632 (+), 1718 (+), 435 (-), 605 (-), 1220 (-), 1243 (-), 1370 (-), 1476 (-), 1632 (-), 1718 (-),	392 (+), 801 (+), 1039 (+), 1170 (+), 1177 (+), 1193 (+), 1355 (+), 1363 (+), 1389 (+), 392 (-), 801 (-), 1039 (-), 1170 (-), 1177 (-), 1193 (-), 1355 (-), 1363 (-), 1389 (-),	285 (+), 939 (+), 1236 (+), 1448 (+), 1584 (+), 1596 (+), 1813 (+), 285 (-), 939 (-), 1236 (-), 1448 (-), 1584 (-), 1596 (-), 1813 (-),	42 (+), 120 (+), 486 (+), 658 (+), 808 (+), 858 (+), 866 (+), 943 (+), 999 (+), 1197 (+), 1284 (+), 1389 (+), 1395 (+), 1404 (+), 42 (-), 120 (-), 486 (-), 658 (-), 808 (-), 858 (-), 866 (-), 943 (-), 999 (-), 1197 (-), 1284 (-), 1389 (-), 1395 (-), 1404 (-),	81 (+), 112 (+), 388 (+), 930 (+), 949 (+), 1055 (+), 1184 (+), 1267 (+), 1404 (+), 1667 (+), 1872 (+), 1888 (+), 81 (-), 112 (-), 388 (-), 930 (-), 949 (-), 1055 (-), 1184 (-), 1267 (-), 1404 (-), 1667 (-), 1872 (-), 1888 (-),	89 (+), 705 (+), 1581 (+), 1617 (+), 1634 (+), 1873 (+), 89 (-), 705 (-), 1581 (-), 1617 (-), 1634 (-), 1873 (-),	476 (+), 493 (+), 560 (+), 716 (+), 967 (+), 1742 (+), 476 (-), 493 (-), 560 (-), 716 (-), 967 (-), 1742 (-),	253 (+), 528 (+), 560 (+), 731 (+), 822 (+), 905 (+), 1046 (+), 1214 (+), 1231 (+), 1303 (+), 1318 (+), 1383 (+), 1881 (+), 253 (-), 528 (-), 560 (-), 731 (-), 822 (-), 905 (-), 1046 (-), 1214 (-), 1231 (-), 1303 (-), 1318 (-), 1383 (-), 1881 (-),	106 (+), 165 (+), 226 (+), 556 (+), 787 (+), 899 (+), 1006 (+), 1173 (+), 1359 (+), 1416 (+), 1834 (+), 106 (-), 165 (-), 226 (-), 556 (-), 787 (-), 899 (-), 1006 (-), 1173 (-), 1359 (-), 1416 (-), 1834 (-),	456 (+), 722 (+), 744 (+), 943 (+), 1020 (+), 1073 (+), 1231 (+), 1259 (+), 1489 (+), 1834 (+), 1888 (+), 1966 (+), 456 (-), 722 (-), 744 (-), 943 (-), 1020 (-), 1073 (-), 1231 (-), 1259 (-), 1489 (-), 1834 (-), 1888 (-), 1966 (-),	662 (+), 759 (+), 1032 (+), 1222 (+), 662 (-), 759 (-), 1032 (-), 1222 (-),	25 (+), 59 (+), 216 (+), 309 (+), 477 (+), 524 (+), 679 (+), 790 (+), 1073 (+), 1208 (+), 1345 (+), 25 (-), 59 (-), 216 (-), 309 (-), 477 (-), 524 (-), 679 (-), 790 (-), 1073 (-), 1208 (-), 1345 (-),	44 (+), 223 (+), 369 (+), 452 (+), 927 (+), 1098 (+), 1118 (+), 1194 (+), 1274 (+), 1336 (+), 1506 (+), 1683 (+), 1890 (+), 44 (-), 223 (-), 369 (-), 452 (-), 927 (-), 1098 (-), 1118 (-), 1194 (-), 1274 (-), 1336 (-), 1506 (-), 1683 (-), 1890 (-),	70 (+), 218 (+), 248 (+), 423 (+), 484 (+), 671 (+), 849 (+), 1016 (+), 1067 (+), 1131 (+), 1402 (+), 1533 (+), 1608 (+), 1628 (+), 1739 (+), 1991 (+), 70 (-), 218 (-), 248 (-), 423 (-), 484 (-), 671 (-), 849 (-), 1016 (-), 1067 (-), 1131 (-), 1402 (-), 1533 (-), 1608 (-), 1628 (-), 1739 (-), 1991 (-),	73 (+), 255 (+), 1104 (+), 1237 (+), 1586 (+), 1716 (+), 1723 (+), 1725 (+), 1739 (+), 73 (-), 255 (-), 1104 (-), 1237 (-), 1586 (-), 1716 (-), 1723 (-), 1725 (-), 1739 (-),	66 (+), 80 (+), 191 (+), 209 (+), 365 (+), 431 (+), 501 (+), 604 (+), 1318 (+), 1816 (+), 1891 (+), 66 (-), 80 (-), 191 (-), 209 (-), 365 (-), 431 (-), 501 (-), 604 (-), 1318 (-), 1816 (-), 1891 (-),	222 (+), 693 (+), 739 (+), 1094 (+), 1287 (+), 1413 (+), 1618 (+), 1716 (+), 1772 (+), 1800 (+), 222 (-), 693 (-), 739 (-), 1094 (-), 1287 (-), 1413 (-), 1618 (-), 1716 (-), 1772 (-), 1800 (-),	296 (+), 1092 (+), 1207 (+), 1214 (+), 1368 (+), 1433 (+), 1767 (+), 1791 (+), 1925 (+), 296 (-), 1092 (-), 1207 (-), 1214 (-), 1368 (-), 1433 (-), 1767 (-), 1791 (-), 1925 (-),	46 (+), 79 (+), 342 (+), 356 (+), 514 (+), 663 (+), 788 (+), 801 (+), 927 (+), 1734 (+), 1981 (+), 46 (-), 79 (-), 342 (-), 356 (-), 514 (-), 663 (-), 788 (-), 801 (-), 927 (-), 1734 (-), 1981 (-),	133 (+), 532 (+), 760 (+), 1220 (+), 1427 (+), 1607 (+), 1687 (+), 1781 (+), 133 (-), 532 (-), 760 (-), 1220 (-), 1427 (-), 1607 (-), 1687 (-), 1781 (-),	76 (+), 161 (+), 512 (+), 1393 (+), 76 (-), 161 (-), 512 (-), 1393 (-),	41 (+), 96 (+), 163 (+), 446 (+), 621 (+), 646 (+), 824 (+), 1040 (+), 1132 (+), 1191 (+), 1361 (+), 1535 (+), 1783 (+), 41 (-), 96 (-), 163 (-), 446 (-), 621 (-), 646 (-), 824 (-), 1040 (-), 1132 (-), 1191 (-), 1361 (-), 1535 (-), 1783 (-),	189 (+), 214 (+), 339 (+), 832 (+), 903 (+), 996 (+), 1099 (+), 1281 (+), 1516 (+), 1923 (+), 189 (-), 214 (-), 339 (-), 832 (-), 903 (-), 996 (-), 1099 (-), 1281 (-), 1516 (-), 1923 (-),	278 (+), 418 (+), 911 (+), 1083 (+), 1095 (+), 1133 (+), 1209 (+), 1263 (+), 1718 (+), 1924 (+), 1930 (+), 1985 (+), 278 (-), 418 (-), 911 (-), 1083 (-), 1095 (-), 1133 (-), 1209 (-), 1263 (-), 1718 (-), 1924 (-), 1930 (-), 1985 (-),	127 (+), 146 (+), 265 (+), 350 (+), 434 (+), 468 (+), 542 (+), 578 (+), 733 (+), 804 (+), 1016 (+), 1050 (+), 1403 (+), 1489 (+), 1723 (+), 1730 (+), 1772 (+), 1874 (+), 127 (-), 146 (-), 265 (-), 350 (-), 434 (-), 468 (-), 542 (-), 578 (-), 733 (-), 804 (-), 1016 (-), 1050 (-), 1403 (-), 1489 (-), 1723 (-), 1730 (-), 1772 (-), 1874 (-),	45 (+), 221 (+), 330 (+), 422 (+), 443 (+), 1584 (+), 45 (-), 221 (-), 330 (-), 422 (-), 443 (-), 1584 (-),	122 (+), 153 (+), 177 (+), 254 (+), 324 (+), 601 (+), 730 (+), 993 (+), 1417 (+), 1835 (+), 1951 (+), 1962 (+), 122 (-), 153 (-), 177 (-), 254 (-), 324 (-), 601 (-), 730 (-), 993 (-), 1417 (-), 1835 (-), 1951 (-), 1962 (-),	70 (+), 164 (+), 217 (+), 319 (+), 435 (+), 479 (+), 557 (+), 691 (+), 836 (+), 921 (+), 1049 (+), 1161 (+), 1188 (+), 1361 (+), 1412 (+), 1940 (+), 70 (-), 164 (-), 217 (-), 319 (-), 435 (-), 479 (-), 557 (-), 691 (-), 836 (-), 921 (-), 1049 (-), 1161 (-), 1188 (-), 1361 (-), 1412 (-), 1940 (-),	15 (+), 40 (+), 42 (+), 102 (+), 111 (+), 328 (+), 439 (+), 669 (+), 766 (+), 774 (+), 861 (+), 929 (+), 1010 (+), 1220 (+), 1372 (+), 1396 (+), 1530 (+), 1615 (+), 1834 (+), 1901 (+), 1931 (+), 15 (-), 40 (-), 42 (-), 102 (-), 111 (-), 328 (-), 439 (-), 669 (-), 766 (-), 774 (-), 861 (-), 929 (-), 1010 (-), 1220 (-), 1372 (-), 1396 (-), 1530 (-), 1615 (-), 1834 (-), 1901 (-), 1931 (-),	414 (+), 445 (+), 507 (+), 539 (+), 1065 (+), 1114 (+), 1132 (+), 1280 (+), 1553 (+), 414 (-), 445 (-), 507 (-), 539 (-), 1065 (-), 1114 (-), 1132 (-), 1280 (-), 1553 (-),	537 (+), 874 (+), 1440 (+), 1879 (+), 537 (-), 874 (-), 1440 (-), 1879 (-),	22 (+), 138 (+), 380 (+), 918 (+), 1262 (+), 1392 (+), 1553 (+), 1576 (+), 22 (-), 138 (-), 380 (-), 918 (-), 1262 (-), 1392 (-), 1553 (-), 1576 (-),	109 (+), 522 (+), 607 (+), 655 (+), 803 (+), 1093 (+), 1113 (+), 1306 (+), 1379 (+), 1657 (+), 1738 (+), 1933 (+), 1983 (+), 109 (-), 522 (-), 607 (-), 655 (-), 803 (-), 1093 (-), 1113 (-), 1306 (-), 1379 (-), 1657 (-), 1738 (-), 1933 (-), 1983 (-),	72 (+), 315 (+), 515 (+), 592 (+), 629 (+), 838 (+), 938 (+), 1015 (+), 1094 (+), 1191 (+), 1474 (+), 1752 (+), 1785 (+), 1894 (+), 1936 (+), 72 (-), 315 (-), 515 (-), 592 (-), 629 (-), 838 (-), 938 (-), 1015 (-), 1094 (-), 1191 (-), 1474 (-), 1752 (-), 1785 (-), 1894 (-), 1936 (-),	137 (+), 154 (+), 364 (+), 412 (+), 557 (+), 728 (+), 745 (+), 786 (+), 955 (+), 1054 (+), 1227 (+), 1758 (+), 1972 (+), 1991 (+), 137 (-), 154 (-), 364 (-), 412 (-), 557 (-), 728 (-), 745 (-), 786 (-), 955 (-), 1054 (-), 1227 (-), 1758 (-), 1972 (-), 1991 (-),
NAPINMOTIFBN	1265 (-),	Not present	Not present	1212 (-),	Not present	Not present	Not present	Not present	Not present	234 (+),	Not present	Not present	Not present	Not present	Not present	Not present	Not present	73 (-),	1165 (-),	Not present	Not present	792 (+), 1540 (-),	Not present	Not present	Not present	Not present	Not present	340 (+), 3 (-),	Not present	Not present	294 (+), 1574 (-),	Not present	Not present	1566 (-),	277 (+), 1814 (-),	Not present	Not present	1374 (+),	1404 (-),	Not present	Not present	Not present	670 (-),	Not present	Not present	Not present	Not present	Not present	362 (+), 440 (+), 895 (+), 901 (+), 907 (+), 913 (+), 953 (+),
NODCON1GM	1033 (+),	1519 (+),	303 (+), 33 (-), 455 (-), 776 (-),	1716 (-),	182 (+), 1559 (-),	770 (-), 920 (-),	674 (+),	1268 (+), 519 (-), 1682 (-),	Not present	535 (+), 1230 (+), 1465 (+), 466 (-),	Not present	647 (+),	446 (+), 1019 (+), 760 (-),	Not present	1293 (-), 1824 (-),	223 (+), 1480 (-),	Not present	1884 (-), 1892 (-),	1047 (-),	477 (-),	Not present	Not present	Not present	1605 (-),	958 (+), 1358 (+), 1730 (+), 1847 (+), 304 (-), 1791 (-),	422 (+), 908 (+),	Not present	1312 (+), 1544 (+), 1879 (+),	139 (+), 975 (+), 1367 (+), 1415 (+), 1882 (+), 1777 (-), 1808 (-),	1580 (-),	524 (-), 1390 (-),	1292 (-),	1620 (+), 1838 (-), 1935 (-),	749 (-), 1808 (-),	Not present	957 (+), 29 (-),	529 (+), 10 (-),	1127 (+), 545 (-),	1450 (+), 312 (-),	361 (-),	763 (+),	281 (+), 822 (+),	1547 (+),	609 (+), 1641 (+),	1058 (+),	983 (+),	1151 (+), 678 (-),	713 (+), 1724 (+), 1904 (+), 247 (-),	Not present
NODCON2GM	3 (+), 150 (+), 155 (+), 227 (+), 400 (+), 604 (-), 1188 (-), 1499 (-), 1894 (-), 1916 (-),	536 (+), 675 (+), 1588 (+), 254 (-), 1203 (-),	334 (+), 1177 (+), 1655 (+), 148 (-), 1161 (-),	1776 (+), 1546 (-),	853 (+), 1012 (+), 1273 (+), 1361 (+), 345 (-), 1068 (-), 1156 (-), 1663 (-), 1689 (-), 1721 (-),	9 (-), 43 (-), 376 (-), 1218 (-), 1923 (-), 1954 (-),	307 (+), 347 (+), 1458 (+), 788 (-), 970 (-), 976 (-), 1315 (-), 1949 (-),	1929 (+), 545 (-), 627 (-), 1030 (-), 1817 (-),	96 (+), 162 (+), 386 (+), 1077 (+), 1255 (+), 479 (-), 1034 (-),	229 (+), 1842 (+), 262 (-), 1134 (-), 1735 (-), 1764 (-),	31 (+), 176 (+), 618 (+), 964 (+), 846 (-),	367 (+), 1940 (+), 763 (-), 1046 (-), 1982 (-),	256 (+), 493 (+),	1014 (+), 384 (-), 1769 (-),	461 (+), 1648 (+), 1896 (+), 1489 (-),	1219 (+), 443 (-), 487 (-), 520 (-),	128 (+), 1029 (-), 1035 (-),	1603 (+), 1636 (+), 1641 (+),	310 (+), 261 (-), 1101 (-), 1199 (-), 1851 (-),	Not present	85 (+), 332 (+), 1143 (+), 1869 (+), 1319 (-), 1938 (-),	955 (+), 1164 (+), 153 (-), 401 (-), 457 (-), 881 (-), 1624 (-),	235 (+), 1246 (+), 1786 (+), 29 (-), 1067 (-), 1241 (-), 1976 (-),	1370 (+), 1544 (+), 1712 (+), 1728 (+), 120 (-), 1156 (-),	124 (+), 729 (+), 1127 (+), 1698 (+), 749 (-), 1551 (-),	754 (+), 1238 (+), 365 (-), 894 (-),	357 (+), 538 (+), 639 (+), 1022 (+), 1030 (+), 217 (-), 1302 (-),	452 (+), 1047 (+), 385 (-), 1003 (-), 1119 (-), 1389 (-),	503 (-), 1199 (-),	958 (+), 1568 (+), 1721 (-),	725 (+), 1378 (+), 1932 (+), 1300 (-), 1331 (-), 1860 (-),	908 (+), 242 (-), 249 (-), 306 (-), 716 (-), 723 (-), 825 (-),	1234 (+), 1294 (+), 1520 (+), 1695 (+), 1944 (+), 222 (-), 573 (-), 1099 (-), 1396 (-), 1477 (-), 1716 (-),	804 (+), 849 (+), 1351 (-),	1415 (+), 1560 (+), 1764 (+), 29 (-), 215 (-), 1614 (-), 1672 (-), 1749 (-), 1754 (-), 1864 (-),	344 (+), 837 (+), 1252 (+), 1541 (+), 872 (-), 947 (-), 1160 (-),	1712 (-),	728 (+), 1002 (+), 1879 (+), 601 (-), 665 (-),	298 (+), 521 (+), 615 (+), 1336 (+), 1563 (+), 1022 (-),	819 (+), 1791 (+), 1954 (+), 286 (-), 378 (-), 1880 (-),	1793 (+), 1818 (+), 1698 (-),	34 (+), 1800 (+), 709 (-), 1206 (-), 1863 (-),	1719 (+), 1740 (+), 1364 (-), 1749 (-), 1997 (-),	453 (+), 585 (+), 241 (-), 345 (-), 1107 (-), 1947 (-),	1385 (+), 146 (-), 698 (-),	1332 (+), 1803 (+),	1684 (+),	1423 (+), 1887 (+), 35 (-), 50 (-), 752 (-), 1284 (-), 1802 (-), 1807 (-), 1994 (-),	389 (-), 681 (-),
NONAMERATH4	Not present	Not present	Not present	Not present	Not present	Not present	Not present	Not present	Not present	Not present	Not present	Not present	Not present	Not present	Not present	Not present	Not present	Not present	Not present	Not present	Not present	Not present	Not present	Not present	Not present	Not present	Not present	Not present	Not present	Not present	Not present	Not present	Not present	Not present	Not present	Not present	Not present	Not present	Not present	Not present	Not present	Not present	Not present	Not present	Not present	Not present	Not present	Not present	Not present
NONAMERMOTIFTAH3H4	Not present	Not present	Not present	Not present	Not present	Not present	Not present	Not present	Not present	Not present	Not present	Not present	Not present	Not present	Not present	Not present	Not present	Not present	Not present	Not present	Not present	Not present	207 (-),	Not present	Not present	Not present	Not present	Not present	Not present	Not present	Not present	Not present	Not present	Not present	Not present	Not present	Not present	Not present	Not present	Not present	Not present	Not present	Not present	Not present	Not present	Not present	Not present	Not present	Not present
NRRBNEXTA	Not present	Not present	Not present	Not present	Not present	652 (+),	Not present	Not present	Not present	Not present	Not present	731 (-),	Not present	Not present	Not present	Not present	Not present	Not present	1380 (+),	Not present	Not present	Not present	Not present	Not present	Not present	Not present	Not present	Not present	Not present	Not present	Not present	Not present	Not present	Not present	Not present	Not present	Not present	Not present	Not present	Not present	Not present	Not present	132 (+),	Not present	Not present	Not present	Not present	Not present	Not present
NTBBF1ARROLB	Not present	1631 (+), 285 (-), 1540 (-),	546 (-),	666 (+),	520 (-),	148 (+), 1474 (-),	Not present	826 (+),	1006 (+), 1168 (+),	1189 (-), 1235 (-),	529 (+), 39 (-), 242 (-),	1182 (-),	1509 (+), 649 (-),	Not present	213 (+),	Not present	1073 (+), 1315 (+), 1606 (+),	Not present	183 (+), 1573 (+),	283 (+),	Not present	629 (-),	Not present	592 (-), 807 (-), 1092 (-),	599 (+), 1703 (-),	977 (+),	Not present	697 (-),	123 (+), 1392 (-),	Not present	Not present	786 (+),	1539 (+),	187 (+), 1118 (-),	37 (-),	11 (+),	839 (+), 698 (-), 800 (-),	1163 (+), 856 (-), 1040 (-),	Not present	95 (+), 694 (-), 1068 (-), 1697 (-),	Not present	1719 (+),	1469 (+),	66 (+),	632 (+),	372 (+),	491 (-),	544 (+),	Not present
O2F1BE2S1	Not present	Not present	Not present	Not present	Not present	Not present	Not present	Not present	Not present	Not present	Not present	Not present	Not present	Not present	Not present	Not present	Not present	Not present	Not present	Not present	Not present	Not present	Not present	Not present	Not present	Not present	Not present	Not present	Not present	Not present	Not present	Not present	Not present	Not present	303 (+),	Not present	Not present	Not present	Not present	Not present	Not present	Not present	Not present	Not present	Not present	Not present	Not present	Not present	Not present
O2F2BE2S1	Not present	Not present	Not present	Not present	Not present	Not present	Not present	Not present	Not present	Not present	Not present	Not present	Not present	Not present	Not present	Not present	Not present	Not present	Not present	Not present	Not present	Not present	Not present	Not present	Not present	Not present	Not present	Not present	Not present	Not present	Not present	Not present	Not present	Not present	Not present	Not present	Not present	Not present	Not present	Not present	Not present	Not present	Not present	Not present	Not present	Not present	Not present	Not present	Not present
O2F3BE2S1	Not present	Not present	Not present	Not present	Not present	Not present	Not present	Not present	Not present	Not present	Not present	Not present	Not present	Not present	Not present	Not present	Not present	Not present	Not present	Not present	Not present	Not present	Not present	Not present	Not present	Not present	Not present	Not present	Not present	Not present	Not present	Not present	Not present	Not present	Not present	Not present	Not present	Not present	Not present	Not present	Not present	Not present	Not present	Not present	Not present	Not present	Not present	Not present	Not present
OCTAMERMOTIFTAH3H4	Not present	Not present	Not present	Not present	Not present	Not present	Not present	Not present	Not present	Not present	Not present	Not present	Not present	Not present	Not present	Not present	Not present	Not present	Not present	Not present	Not present	Not present	Not present	Not present	Not present	Not present	Not present	Not present	Not present	Not present	Not present	Not present	Not present	Not present	Not present	Not present	Not present	Not present	Not present	Not present	Not present	Not present	Not present	Not present	Not present	Not present	Not present	Not present	885 (+),
OCTAMOTIF2	Not present	Not present	Not present	Not present	Not present	Not present	Not present	Not present	Not present	Not present	Not present	Not present	Not present	Not present	Not present	Not present	Not present	Not present	Not present	Not present	Not present	Not present	Not present	Not present	Not present	Not present	Not present	Not present	Not present	Not present	Not present	Not present	Not present	Not present	Not present	Not present	Not present	Not present	Not present	Not present	Not present	Not present	Not present	Not present	Not present	1611 (+),	Not present	Not present	Not present
OPAQUE2ZM22Z	Not present	Not present	Not present	Not present	Not present	Not present	Not present	Not present	Not present	137 (+),	Not present	Not present	Not present	Not present	Not present	Not present	Not present	Not present	Not present	Not present	Not present	Not present	Not present	Not present	Not present	Not present	Not present	Not present	Not present	Not present	Not present	Not present	Not present	Not present	Not present	Not present	Not present	Not present	Not present	Not present	Not present	Not present	Not present	Not present	Not present	Not present	Not present	Not present	Not present
OPAQUE2ZMB32	Not present	Not present	1755 (+),	Not present	Not present	Not present	Not present	Not present	Not present	Not present	Not present	Not present	Not present	Not present	Not present	Not present	1937 (-),	Not present	Not present	Not present	Not present	Not present	Not present	Not present	Not present	Not present	Not present	Not present	Not present	Not present	Not present	Not present	Not present	Not present	Not present	Not present	Not present	Not present	Not present	Not present	Not present	Not present	Not present	Not present	Not present	Not present	Not present	Not present	Not present
OSE1ROOTNODULE	1033 (+),	1519 (+),	303 (+), 33 (-), 455 (-), 776 (-),	1716 (-),	182 (+), 1559 (-),	770 (-), 920 (-),	674 (+),	1268 (+), 519 (-), 1682 (-),	Not present	535 (+), 1230 (+), 1465 (+), 466 (-),	Not present	647 (+),	446 (+), 1019 (+), 760 (-),	Not present	1293 (-), 1824 (-),	223 (+), 1480 (-),	Not present	1884 (-), 1892 (-),	1047 (-),	477 (-),	Not present	Not present	Not present	1605 (-),	958 (+), 1358 (+), 1730 (+), 1847 (+), 304 (-), 1791 (-),	422 (+), 908 (+),	Not present	1312 (+), 1544 (+), 1879 (+),	139 (+), 975 (+), 1367 (+), 1415 (+), 1882 (+), 1777 (-), 1808 (-),	1580 (-),	524 (-), 1390 (-),	1292 (-),	1620 (+), 1838 (-), 1935 (-),	749 (-), 1808 (-),	Not present	957 (+), 29 (-),	529 (+), 10 (-),	1127 (+), 545 (-),	1450 (+), 312 (-),	361 (-),	763 (+),	281 (+), 822 (+),	1547 (+),	609 (+), 1641 (+),	1058 (+),	983 (+),	1151 (+), 678 (-),	713 (+), 1724 (+), 1904 (+), 247 (-),	Not present
OSE2ROOTNODULE	3 (+), 150 (+), 155 (+), 227 (+), 400 (+), 604 (-), 1188 (-), 1499 (-), 1894 (-), 1916 (-),	536 (+), 675 (+), 1588 (+), 254 (-), 1203 (-),	334 (+), 1177 (+), 1655 (+), 148 (-), 1161 (-),	1776 (+), 1546 (-),	853 (+), 1012 (+), 1273 (+), 1361 (+), 345 (-), 1068 (-), 1156 (-), 1663 (-), 1689 (-), 1721 (-),	9 (-), 43 (-), 376 (-), 1218 (-), 1923 (-), 1954 (-),	307 (+), 347 (+), 1458 (+), 788 (-), 970 (-), 976 (-), 1315 (-), 1949 (-),	1929 (+), 545 (-), 627 (-), 1030 (-), 1817 (-),	96 (+), 162 (+), 386 (+), 1077 (+), 1255 (+), 479 (-), 1034 (-),	229 (+), 1842 (+), 262 (-), 1134 (-), 1735 (-), 1764 (-),	31 (+), 176 (+), 618 (+), 964 (+), 846 (-),	367 (+), 1940 (+), 763 (-), 1046 (-), 1982 (-),	256 (+), 493 (+),	1014 (+), 384 (-), 1769 (-),	461 (+), 1648 (+), 1896 (+), 1489 (-),	1219 (+), 443 (-), 487 (-), 520 (-),	128 (+), 1029 (-), 1035 (-),	1603 (+), 1636 (+), 1641 (+),	310 (+), 261 (-), 1101 (-), 1199 (-), 1851 (-),	Not present	85 (+), 332 (+), 1143 (+), 1869 (+), 1319 (-), 1938 (-),	955 (+), 1164 (+), 153 (-), 401 (-), 457 (-), 881 (-), 1624 (-),	235 (+), 1246 (+), 1786 (+), 29 (-), 1067 (-), 1241 (-), 1976 (-),	1370 (+), 1544 (+), 1712 (+), 1728 (+), 120 (-), 1156 (-),	124 (+), 729 (+), 1127 (+), 1698 (+), 749 (-), 1551 (-),	754 (+), 1238 (+), 365 (-), 894 (-),	357 (+), 538 (+), 639 (+), 1022 (+), 1030 (+), 217 (-), 1302 (-),	452 (+), 1047 (+), 385 (-), 1003 (-), 1119 (-), 1389 (-),	503 (-), 1199 (-),	958 (+), 1568 (+), 1721 (-),	725 (+), 1378 (+), 1932 (+), 1300 (-), 1331 (-), 1860 (-),	908 (+), 242 (-), 249 (-), 306 (-), 716 (-), 723 (-), 825 (-),	1234 (+), 1294 (+), 1520 (+), 1695 (+), 1944 (+), 222 (-), 573 (-), 1099 (-), 1396 (-), 1477 (-), 1716 (-),	804 (+), 849 (+), 1351 (-),	1415 (+), 1560 (+), 1764 (+), 29 (-), 215 (-), 1614 (-), 1672 (-), 1749 (-), 1754 (-), 1864 (-),	344 (+), 837 (+), 1252 (+), 1541 (+), 872 (-), 947 (-), 1160 (-),	1712 (-),	728 (+), 1002 (+), 1879 (+), 601 (-), 665 (-),	298 (+), 521 (+), 615 (+), 1336 (+), 1563 (+), 1022 (-),	819 (+), 1791 (+), 1954 (+), 286 (-), 378 (-), 1880 (-),	1793 (+), 1818 (+), 1698 (-),	34 (+), 1800 (+), 709 (-), 1206 (-), 1863 (-),	1719 (+), 1740 (+), 1364 (-), 1749 (-), 1997 (-),	453 (+), 585 (+), 241 (-), 345 (-), 1107 (-), 1947 (-),	1385 (+), 146 (-), 698 (-),	1332 (+), 1803 (+),	1684 (+),	1423 (+), 1887 (+), 35 (-), 50 (-), 752 (-), 1284 (-), 1802 (-), 1807 (-), 1994 (-),	389 (-), 681 (-),
P1BS	Not present	Not present	1874 (+), 1874 (-),	284 (+), 284 (-),	Not present	Not present	436 (+), 1165 (+), 436 (-), 1165 (-),	Not present	959 (+), 1774 (+), 959 (-), 1774 (-),	1427 (+), 1427 (-),	1501 (+), 1501 (-),	Not present	Not present	Not present	188 (+), 188 (-),	Not present	1124 (+), 1124 (-),	552 (+), 1055 (+), 552 (-), 1055 (-),	1525 (+), 1535 (+), 1525 (-), 1535 (-),	1071 (+), 1226 (+), 1293 (+), 1378 (+), 1071 (-), 1226 (-), 1293 (-), 1378 (-),	Not present	1364 (+), 1364 (-),	90 (+), 90 (-),	Not present	579 (+), 1012 (+), 1031 (+), 1210 (+), 579 (-), 1012 (-), 1031 (-), 1210 (-),	Not present	Not present	Not present	Not present	Not present	Not present	59 (+), 59 (-),	Not present	455 (+), 1680 (+), 455 (-), 1680 (-),	Not present	Not present	Not present	Not present	Not present	134 (+), 134 (-),	382 (+), 382 (-),	Not present	Not present	41 (+), 1552 (+), 41 (-), 1552 (-),	Not present	Not present	740 (+), 1129 (+), 1197 (+), 740 (-), 1129 (-), 1197 (-),	514 (+), 514 (-),	1598 (+), 1598 (-),
PALBOXAPC	Not present	400 (+), 1266 (-),	1297 (+), 1336 (+), 1508 (-),	251 (-),	Not present	1674 (-),	Not present	Not present	1806 (+), 1810 (+), 1112 (-),	Not present	1801 (-),	1068 (+),	1349 (-),	418 (-),	997 (+),	Not present	78 (-), 1803 (-),	280 (+), 1576 (+), 1614 (+), 1723 (+),	Not present	1024 (-), 1722 (-), 1752 (-),	Not present	Not present	Not present	352 (+), 1827 (+), 1144 (-), 1148 (-), 1245 (-), 1390 (-),	562 (+),	Not present	Not present	Not present	1581 (+),	122 (+),	Not present	Not present	Not present	Not present	802 (+), 876 (-), 880 (-),	Not present	Not present	1452 (+), 1784 (+),	Not present	33 (-),	620 (-),	1614 (+), 1623 (+), 1627 (+),	Not present	Not present	1857 (+), 1550 (-),	Not present	Not present	Not present	1164 (-),
PALBOXLPC	Not present	Not present	Not present	Not present	Not present	Not present	Not present	Not present	Not present	Not present	Not present	Not present	Not present	Not present	Not present	Not present	Not present	Not present	Not present	Not present	Not present	Not present	Not present	Not present	Not present	Not present	Not present	Not present	Not present	Not present	Not present	Not present	Not present	Not present	Not present	Not present	Not present	Not present	Not present	Not present	Not present	Not present	Not present	Not present	Not present	Not present	Not present	Not present	Not present
PALBOXPPC	Not present	Not present	Not present	Not present	Not present	Not present	Not present	Not present	Not present	Not present	Not present	Not present	Not present	Not present	Not present	Not present	Not present	Not present	Not present	Not present	Not present	962 (+),	Not present	Not present	Not present	Not present	Not present	Not present	Not present	Not present	Not present	Not present	Not present	Not present	Not present	Not present	Not present	Not present	Not present	Not present	Not present	Not present	Not present	Not present	Not present	Not present	Not present	Not present	Not present
PALINDROMICCBOXGM	Not present	Not present	Not present	Not present	Not present	Not present	Not present	Not present	Not present	Not present	Not present	Not present	Not present	Not present	Not present	Not present	Not present	Not present	Not present	Not present	Not present	Not present	Not present	Not present	Not present	Not present	Not present	Not present	Not present	Not present	Not present	Not present	Not present	Not present	Not present	Not present	Not present	Not present	Not present	Not present	Not present	Not present	Not present	Not present	Not present	Not present	Not present	Not present	Not present
PE2FNTRNR1A	Not present	Not present	Not present	Not present	Not present	Not present	Not present	Not present	Not present	Not present	Not present	Not present	Not present	Not present	Not present	Not present	Not present	1299 (+),	Not present	Not present	Not present	Not present	Not present	Not present	Not present	Not present	Not present	Not present	Not present	1127 (+),	Not present	Not present	Not present	Not present	Not present	Not present	Not present	Not present	Not present	Not present	Not present	Not present	Not present	Not present	Not present	1617 (+),	Not present	Not present	Not present
PIATGAPB	Not present	Not present	Not present	Not present	Not present	Not present	Not present	Not present	Not present	Not present	Not present	Not present	Not present	Not present	Not present	Not present	Not present	Not present	Not present	Not present	Not present	Not present	Not present	Not present	Not present	Not present	Not present	Not present	Not present	Not present	Not present	Not present	Not present	Not present	Not present	Not present	Not present	Not present	Not present	Not present	Not present	Not present	Not present	Not present	Not present	Not present	Not present	Not present	Not present
POLASIG1	1948 (-),	969 (+), 1168 (+), 922 (-), 1822 (-),	1820 (+), 163 (-), 1132 (-),	379 (+), 1437 (+), 1652 (+), 1458 (-),	297 (+), 301 (+), 307 (+), 712 (+), 553 (-), 781 (-),	284 (+), 1347 (+), 1716 (+),	1626 (-),	837 (+), 318 (-), 828 (-), 978 (-), 1335 (-),	1549 (+),	805 (+), 1328 (+), 911 (-), 1003 (-),	Not present	644 (+),	1463 (+), 272 (-),	Not present	239 (-), 1337 (-),	1308 (-),	Not present	Not present	821 (+),	Not present	Not present	714 (-), 1413 (-),	Not present	Not present	430 (+), 1064 (+), 67 (-), 601 (-), 606 (-),	1469 (+), 1964 (+),	1852 (+), 1670 (-),	124 (+), 695 (+), 1363 (+), 1380 (-),	1390 (+), 1407 (-),	270 (+), 274 (+), 1499 (+), 1717 (+), 203 (-), 1884 (-),	1856 (+), 360 (-), 368 (-), 404 (-),	1905 (+), 2 (-), 1401 (-),	1414 (+), 1698 (-),	1262 (+), 1101 (-), 1245 (-),	Not present	246 (+), 1745 (+), 724 (-),	163 (-), 858 (-), 862 (-), 1184 (-),	142 (+), 1620 (+), 1639 (+), 1255 (-),	1284 (+), 1598 (+), 1604 (+), 1622 (+), 659 (-), 1177 (-), 1950 (-),	1965 (+), 103 (-),	Not present	26 (+), 143 (+), 998 (+), 1085 (+), 1075 (-),	1625 (+), 548 (-), 1169 (-), 1471 (-), 1818 (-),	1519 (+), 817 (-), 821 (-), 1805 (-),	16 (+), 169 (+), 67 (-), 468 (-), 761 (-),	374 (-), 471 (-),	853 (+), 1176 (+), 244 (-),	731 (+), 772 (+),	42 (+),
POLASIG2	Not present	Not present	Not present	465 (+),	208 (+),	1145 (+),	1845 (+),	322 (-),	Not present	1299 (+), 1949 (+),	1335 (+),	Not present	85 (-), 496 (-), 1753 (-),	1657 (+),	Not present	Not present	Not present	844 (-),	Not present	Not present	Not present	Not present	Not present	1041 (+),	485 (+), 715 (-),	Not present	1574 (+),	Not present	Not present	1696 (-),	648 (+),	1195 (+), 1165 (-), 1192 (-),	Not present	1125 (+), 1732 (-),	Not present	1429 (+),	Not present	373 (-),	Not present	1519 (+),	Not present	757 (-),	Not present	1649 (+), 1025 (-), 1289 (-), 1575 (-),	Not present	Not present	295 (+), 848 (+), 267 (-),	692 (+),	Not present
POLASIG3	1510 (+), 768 (-),	150 (+), 575 (+), 836 (-),	661 (+), 739 (+), 921 (-),	1781 (-),	563 (+), 1050 (+), 1261 (+), 1264 (+),	387 (-),	507 (+), 582 (+), 244 (-), 1441 (-),	708 (-), 748 (-),	238 (+),	Not present	Not present	Not present	374 (-),	828 (+),	Not present	1625 (+),	Not present	1498 (-),	1286 (+),	Not present	63 (-), 103 (-), 106 (-),	55 (+), 319 (+),	56 (+), 1309 (-), 1330 (-),	1616 (+),	103 (+), 382 (-),	743 (+), 1114 (+),	158 (+), 909 (+), 1042 (+),	1330 (+), 1714 (+),	1668 (+), 305 (-),	1898 (+),	192 (+), 1520 (+), 1755 (+), 363 (-),	1668 (-),	1582 (+), 1834 (+), 1404 (-),	1008 (+), 154 (-), 1744 (-),	Not present	1298 (-),	1316 (+), 562 (-), 1339 (-),	42 (-), 762 (-),	237 (+), 674 (-), 877 (-), 1213 (-),	Not present	Not present	700 (+), 734 (-), 761 (-), 984 (-),	403 (+), 728 (-), 731 (-), 1160 (-), 1561 (-),	921 (+), 1561 (+),	254 (+), 328 (-), 764 (-),	Not present	254 (+), 871 (+), 539 (-), 661 (-), 1387 (-), 1823 (-),	137 (+), 561 (+), 179 (-),	972 (+), 1320 (+), 1519 (+),
POLLEN1LELAT52	255 (+), 504 (+), 1222 (+), 244 (-), 426 (-), 869 (-), 1091 (-), 1126 (-), 1163 (-), 1171 (-), 1251 (-), 1392 (-), 1731 (-), 1742 (-),	798 (+), 1072 (+), 1364 (+), 1374 (+), 1388 (+), 216 (-), 279 (-), 1305 (-), 1609 (-), 1647 (-),	437 (+), 620 (+), 736 (+), 754 (+), 905 (+), 1372 (+), 129 (-), 252 (-), 401 (-), 1649 (-), 1687 (-), 1707 (-), 1802 (-),	79 (+), 454 (+), 1055 (+), 1161 (+), 1315 (+), 1472 (+), 1664 (+), 1915 (+), 418 (-), 1190 (-), 1280 (-), 1893 (-), 1902 (-), 1965 (-),	490 (+), 877 (+), 1651 (+), 1660 (+), 1685 (+), 1728 (+), 1736 (+), 100 (-), 124 (-), 477 (-), 533 (-), 690 (-), 890 (-), 1009 (-), 1227 (-), 1270 (-), 1503 (-),	468 (+), 908 (+), 1728 (+), 796 (-), 1482 (-), 1651 (-),	59 (+), 606 (+), 791 (+), 262 (-), 501 (-), 755 (-), 1244 (-),	624 (+), 1643 (+), 1868 (+), 1976 (+), 573 (-), 869 (-), 1099 (-), 1290 (-), 1848 (-),	10 (+), 990 (+), 1197 (+), 1369 (+), 1538 (+), 89 (-), 194 (-), 431 (-), 669 (-), 683 (-), 1478 (-),	579 (+), 1090 (+), 1732 (+), 1968 (+), 469 (-), 1119 (-), 1847 (-),	878 (+), 884 (+), 17 (-), 26 (-), 173 (-), 556 (-), 561 (-), 852 (-), 866 (-),	322 (+), 1619 (+), 1624 (+), 1248 (-),	235 (+), 604 (+), 1161 (+), 1760 (+), 392 (-), 1253 (-), 1330 (-),	1131 (+), 1267 (+), 1292 (+), 1639 (+), 1766 (+), 870 (-),	1486 (+), 172 (-), 1341 (-), 1923 (-),	213 (+), 221 (+), 229 (+), 1263 (+), 1473 (+), 1076 (-), 1420 (-), 1452 (-),	632 (+), 1243 (+), 823 (-), 853 (-), 1154 (-), 1260 (-), 1668 (-),	223 (+), 458 (+), 706 (+), 1511 (+), 1546 (+), 364 (-), 400 (-), 405 (-), 426 (-), 540 (-), 602 (-), 1608 (-), 1887 (-), 1900 (-), 1990 (-),	127 (+), 320 (+), 414 (+), 424 (+), 499 (+), 680 (+), 963 (+), 974 (+), 1558 (+), 1749 (+), 375 (-), 591 (-), 1355 (-), 1615 (-),	754 (+), 1704 (+), 470 (-), 627 (-), 1936 (-), 1940 (-),	212 (+), 439 (+), 276 (-), 325 (-), 1140 (-), 1185 (-), 1496 (-), 1536 (-), 1971 (-),	312 (+), 680 (+), 1689 (+), 95 (-), 1255 (-), 1592 (-), 1850 (-), 1906 (-),	1234 (+), 1238 (+), 263 (-), 1728 (-), 1926 (-),	562 (+), 579 (+), 583 (+), 599 (+), 782 (+), 1456 (+), 1124 (-), 1779 (-), 1903 (-),	332 (+), 422 (+), 426 (+), 469 (+), 473 (+), 482 (+), 778 (+), 902 (+), 1198 (+), 1355 (+), 114 (-), 307 (-), 798 (-), 890 (-), 972 (-),	592 (+), 674 (+), 714 (+), 749 (+), 1324 (+), 1396 (+), 1433 (+), 513 (-), 519 (-), 692 (-), 800 (-), 1163 (-), 1696 (-),	1241 (+), 403 (-), 1223 (-), 1446 (-), 1465 (-), 1648 (-),	779 (+), 1000 (+), 1174 (+), 1187 (+), 1201 (+), 1386 (+), 14 (-), 521 (-), 644 (-), 1145 (-), 1834 (-),	67 (+), 905 (+), 1413 (+), 1826 (+), 1315 (-),	46 (+), 341 (+), 1796 (+), 1935 (+), 147 (-), 216 (-), 1583 (-), 1852 (-),	320 (+), 682 (+), 1297 (+), 1334 (+), 1353 (+), 372 (-), 1421 (-),	354 (+), 425 (+), 782 (+), 852 (+), 866 (+), 1838 (+), 1257 (-), 1863 (-),	64 (+), 183 (+), 208 (+), 446 (+), 1130 (+), 366 (-), 1389 (-), 1499 (-), 1653 (-), 1668 (-), 1692 (-),	894 (+), 976 (+), 101 (-), 801 (-), 1799 (-),	1669 (+), 1682 (+), 1557 (-),	387 (+), 667 (+), 50 (-), 318 (-), 327 (-), 548 (-), 659 (-), 1320 (-), 1503 (-), 1973 (-),	883 (+), 1293 (+), 1498 (+), 1990 (+), 173 (-), 320 (-), 1231 (-),	134 (+), 1324 (+), 1409 (+), 1617 (+), 17 (-), 380 (-), 548 (-), 1421 (-), 1960 (-),	327 (+), 428 (+), 1292 (+), 1510 (+), 315 (-), 1386 (-),	272 (+), 1886 (+), 1923 (+), 67 (-), 364 (-), 685 (-),	721 (+), 517 (-), 658 (-), 1484 (-), 1566 (-),	183 (+), 279 (+), 303 (+), 1169 (-),	583 (+), 1058 (+), 1272 (+), 1340 (+), 1621 (+), 1778 (+), 1961 (+), 76 (-), 988 (-), 1029 (-), 1164 (-), 1420 (-), 1480 (-), 1554 (-), 1869 (-),	348 (+), 777 (+), 31 (-), 827 (-), 1056 (-), 1147 (-), 1231 (-), 1315 (-),	828 (+), 851 (+), 930 (+), 1056 (+), 1091 (+), 74 (-), 512 (-), 531 (-), 619 (-), 661 (-), 747 (-), 946 (-), 1107 (-),	1082 (+), 1015 (-), 1806 (-),	89 (+), 859 (+), 1471 (+), 1560 (+), 159 (-), 231 (-), 710 (-),	61 (+), 710 (+), 742 (+), 864 (+), 1716 (+), 1721 (+), 1830 (+), 184 (-), 221 (-), 829 (-),	667 (+), 672 (+), 677 (+), 1487 (+), 1653 (+), 1210 (-), 1467 (-), 1693 (-), 1964 (-),
POLLEN2LELAT52	Not present	Not present	Not present	Not present	Not present	Not present	Not present	Not present	Not present	Not present	Not present	Not present	Not present	Not present	Not present	Not present	Not present	Not present	Not present	Not present	Not present	1244 (+),	Not present	Not present	Not present	Not present	Not present	Not present	Not present	Not present	Not present	Not present	Not present	Not present	Not present	Not present	Not present	Not present	Not present	Not present	Not present	Not present	Not present	Not present	Not present	Not present	Not present	Not present	Not present
PREATPRODH	758 (+), 764 (+), 1317 (-),	526 (+),	1325 (+), 198 (-),	Not present	Not present	Not present	233 (+), 1401 (+),	231 (-),	Not present	162 (+), 434 (-),	Not present	Not present	Not present	176 (-),	Not present	Not present	Not present	Not present	Not present	Not present	1442 (+),	Not present	1460 (+), 1886 (+),	889 (+),	1420 (-),	605 (+),	66 (+), 1233 (-),	181 (+), 634 (+), 1850 (+), 602 (-),	18 (+), 231 (+), 296 (+), 1853 (+), 1798 (-),	Not present	1719 (-), 1832 (-),	1383 (+),	Not present	Not present	Not present	Not present	1479 (+),	327 (-),	Not present	642 (+),	651 (+), 1682 (-),	546 (+), 1219 (-),	1081 (-),	Not present	Not present	1790 (+),	Not present	380 (+), 965 (+),	Not present
PRECONSCRHSP70A	72 (-), 1127 (-),	415 (+), 1930 (-),	305 (-),	1101 (-), 604 (-),	1289 (-), 56 (-), 1270 (-), 1476 (-),	1625 (+),	1105 (+), 1987 (+), 1315 (-), 26 (-),	1408 (-),	1332 (+), 484 (-), 557 (-),	983 (+), 320 (-),	1202 (+), 726 (+), 1778 (+), 1628 (-), 1508 (-), 1634 (-),	1321 (+), 1662 (+), 831 (+), 992 (+), 1646 (-),	1454 (+), 36 (+), 1921 (-),	581 (+), 1697 (+),	655 (-), 740 (-),	12 (-),	157 (+), 368 (+), 387 (-), 1856 (-),	1934 (+), 490 (-), 1954 (-),	Not present	563 (+), 1640 (+), 1789 (+), 1525 (+), 1730 (-),	1126 (+), 1083 (-), 1605 (-), 845 (-), 878 (-),	246 (-), 572 (-),	1646 (+), 998 (+), 1529 (-),	1482 (-), 459 (-), 807 (-),	1242 (-), 299 (-), 607 (-),	1606 (-),	835 (+), 1853 (-), 595 (-), 535 (-), 715 (-),	Not present	Not present	1741 (+), 775 (-), 1043 (-), 95 (-),	1177 (+),	1006 (+),	880 (+), 1959 (+), 683 (+), 98 (-), 630 (-), 1055 (-), 962 (-),	Not present	1898 (+), 1967 (-), 1813 (-),	Not present	Not present	223 (+), 1643 (-), 1713 (-), 282 (-),	Not present	1688 (+),	615 (+), 1409 (-), 1828 (-),	1471 (-),	722 (+), 1477 (-), 179 (-),	772 (-),	46 (+), 87 (+), 342 (+), 668 (+), 1720 (-), 364 (-),	618 (+), 1281 (+),	165 (+), 729 (-), 1322 (-), 1832 (-),	1845 (+), 1461 (-), 464 (-),	2 (+), 1389 (-),
PROLAMINBOXOSGLUB1	Not present	Not present	783 (+),	1718 (-),	Not present	Not present	Not present	1515 (-),	Not present	1194 (+), 1255 (-),	Not present	Not present	Not present	Not present	Not present	Not present	717 (-),	Not present	Not present	Not present	Not present	877 (+),	1129 (-),	Not present	617 (-),	Not present	Not present	Not present	Not present	316 (+),	Not present	Not present	Not present	Not present	Not present	1949 (-), 1976 (-),	Not present	1678 (+),	Not present	Not present	Not present	Not present	1945 (-),	1638 (+),	Not present	Not present	Not present	46 (+), 1901 (+), 510 (-),	983 (-),
PROXBBNNAPA	Not present	Not present	Not present	643 (-),	Not present	Not present	Not present	Not present	Not present	Not present	223 (-),	1428 (-),	Not present	Not present	229 (+), 380 (+), 1325 (+),	Not present	1624 (+), 1292 (-),	Not present	Not present	Not present	Not present	Not present	Not present	1109 (+),	Not present	Not present	809 (-),	1598 (-),	Not present	Not present	Not present	Not present	Not present	497 (+), 165 (-),	1541 (+), 1474 (-),	880 (-),	Not present	Not present	Not present	Not present	Not present	Not present	Not present	Not present	Not present	Not present	Not present	Not present	Not present
PYRIMIDINEBOXHVEPB1	Not present	Not present	1669 (-),	Not present	453 (+), 866 (-),	Not present	Not present	Not present	Not present	699 (-),	Not present	Not present	170 (-),	1684 (+),	Not present	Not present	Not present	Not present	Not present	Not present	Not present	960 (+), 1325 (-),	293 (+),	639 (-),	1934 (+), 1396 (-),	Not present	Not present	Not present	Not present	289 (-),	7 (+), 1324 (-), 1346 (-),	Not present	Not present	1074 (+),	Not present	Not present	1252 (-),	Not present	Not present	1609 (-),	Not present	Not present	Not present	857 (+), 794 (-),	Not present	Not present	499 (+),	Not present	Not present
PYRIMIDINEBOXOSRAMY1A	Not present	104 (+), 1228 (+),	247 (+), 1935 (+),	372 (-), 411 (-), 1521 (-), 1680 (-), 1705 (-),	634 (-), 871 (-), 1541 (-),	Not present	396 (+), 781 (-),	492 (+), 1344 (+), 1917 (+), 1167 (-), 1909 (-), 1978 (-),	Not present	951 (+), 1834 (+), 810 (-), 1970 (-),	Not present	920 (-),	176 (-), 816 (-),	15 (+), 1742 (+),	Not present	1435 (+),	Not present	Not present	1347 (+), 1472 (-), 1562 (-),	65 (+),	1533 (+),	508 (+), 724 (+),	829 (+), 814 (-),	1589 (+), 1721 (+), 764 (-),	692 (+), 1623 (+), 1403 (-),	Not present	604 (-),	Not present	156 (+),	Not present	1481 (+), 1566 (+), 1336 (-), 1342 (-),	1916 (+), 855 (-),	1859 (+), 1893 (+), 186 (-),	Not present	975 (-),	Not present	750 (+), 1027 (-),	480 (-), 1691 (-),	1947 (+), 1043 (-),	54 (+), 228 (+), 527 (+), 519 (-),	1303 (-), 1866 (-),	1138 (+), 1891 (+),	838 (-), 873 (-),	149 (+), 1782 (+), 781 (-), 1729 (-), 1862 (-),	1922 (+), 20 (-), 52 (-), 358 (-), 592 (-), 1240 (-),	889 (-), 1899 (-),	440 (+), 1756 (+), 1878 (+), 889 (-), 1473 (-), 1636 (-),	820 (+), 826 (+),	94 (+),
QARBNEXTA	Not present	Not present	Not present	Not present	Not present	Not present	Not present	Not present	Not present	Not present	Not present	Not present	Not present	Not present	Not present	Not present	Not present	Not present	Not present	Not present	Not present	Not present	Not present	Not present	Not present	Not present	Not present	Not present	Not present	Not present	Not present	1051 (-),	Not present	Not present	Not present	582 (+),	1914 (+),	1529 (-),	Not present	Not present	Not present	Not present	Not present	Not present	Not present	Not present	Not present	Not present	Not present
QELEMENTZMZM13	1655 (-),	1282 (+), 8 (-),	Not present	1068 (-), 1858 (-),	1132 (+),	Not present	1151 (+), 1424 (-),	Not present	1278 (+),	1758 (+),	Not present	935 (+),	1194 (+), 988 (-),	Not present	Not present	Not present	Not present	697 (+),	1339 (-),	73 (-), 1645 (-),	1399 (+), 1706 (+),	894 (+),	Not present	1294 (-),	120 (-),	Not present	Not present	Not present	1911 (-),	Not present	1028 (+),	Not present	189 (+),	982 (+), 1525 (-),	1838 (-),	631 (+), 1105 (+), 1111 (+),	76 (+), 975 (+), 1030 (+), 568 (-), 747 (-),	290 (+), 403 (+), 890 (+), 1196 (-),	989 (+), 995 (+), 1046 (+),	Not present	Not present	1846 (+),	Not present	1846 (+),	Not present	1902 (+), 98 (-),	688 (+), 1568 (+), 1022 (-),	Not present	1174 (+), 1860 (+), 979 (-),
RAV1AAT	568 (+), 1280 (-), 1981 (-),	99 (+), 507 (+), 1829 (+), 62 (-),	97 (+), 704 (+), 840 (+), 1098 (+), 1422 (+), 1895 (+), 1908 (+),	429 (+), 1149 (+), 1588 (+), 34 (-), 42 (-), 1479 (-), 1986 (-),	360 (+), 883 (+), 1208 (+), 1760 (+), 1847 (+), 289 (-), 596 (-), 599 (-), 1103 (-), 1407 (-),	1748 (+), 196 (-), 1378 (-), 1597 (-),	4 (+), 1926 (+), 54 (-), 388 (-), 447 (-),	167 (+), 954 (+), 1748 (+), 1204 (-), 1384 (-), 1687 (-),	226 (+), 336 (+), 496 (+), 1393 (+), 947 (-), 979 (-),	1614 (+), 1855 (+), 1306 (-),	1010 (+), 1180 (+), 1748 (+), 121 (-),	140 (+), 823 (+), 1265 (+), 1510 (+), 1513 (+),	630 (+), 286 (-), 369 (-), 379 (-), 940 (-),	1787 (-), 1856 (-),	1266 (+), 1471 (-),	Not present	434 (-), 696 (-), 841 (-), 884 (-), 898 (-),	611 (+), 689 (+), 1996 (+), 441 (-), 812 (-),	1276 (+), 1725 (+),	574 (+), 1121 (+), 1700 (+),	461 (+), 49 (-), 117 (-), 300 (-), 1338 (-), 1433 (-),	14 (+), 35 (+), 898 (+), 942 (-), 1373 (-), 1555 (-),	223 (+), 513 (+), 919 (-),	402 (+), 670 (+), 1235 (-), 1944 (-),	915 (+), 1320 (+), 514 (-), 1256 (-),	418 (+), 1099 (+), 54 (-), 704 (-), 761 (-), 847 (-),	56 (+), 181 (+), 288 (+), 1038 (+), 1439 (+), 1821 (+), 206 (-), 815 (-), 1408 (-),	80 (+), 93 (+), 505 (+), 1036 (+), 1937 (+),	81 (+), 95 (+), 247 (+), 353 (+), 1299 (+), 1385 (+), 1940 (+), 1981 (+), 509 (-),	441 (+), 1768 (+), 903 (-), 1160 (-), 1300 (-), 1356 (-), 1857 (-), 1967 (-),	1142 (+), 29 (-),	135 (+), 1089 (+), 1675 (+), 1781 (+), 1786 (+), 1135 (-), 1388 (-), 1458 (-),	235 (-), 360 (-), 746 (-), 1202 (-), 1238 (-),	1093 (+), 710 (-), 764 (-),	91 (+), 170 (+), 177 (+), 1774 (+),	136 (+), 479 (+), 1117 (+), 1294 (+), 1694 (+), 1714 (+), 1723 (+), 408 (-), 761 (-), 1263 (-),	447 (+), 450 (+), 917 (+), 981 (+), 1034 (+), 324 (-), 1167 (-),	212 (+), 1080 (+), 1288 (+), 1527 (+), 1609 (+), 614 (-), 617 (-), 1242 (-),	1001 (+), 1198 (+), 1593 (+), 1683 (+), 1686 (+), 1702 (+), 1988 (+), 287 (-), 704 (-),	465 (+), 1641 (+), 1871 (+), 413 (-), 558 (-), 732 (-), 1911 (-),	1423 (+), 1858 (+), 62 (-), 290 (-),	274 (+), 1201 (+), 1457 (+), 1509 (+), 6 (-), 771 (-), 814 (-),	638 (+), 1279 (+), 1290 (+), 264 (-), 294 (-), 448 (-), 604 (-), 700 (-), 703 (-), 826 (-), 1349 (-), 1492 (-), 1793 (-), 1798 (-),	1335 (+), 1002 (-), 1152 (-), 1741 (-), 1908 (-),	480 (+), 959 (+), 1077 (+), 1155 (+), 379 (-), 779 (-), 1714 (-),	1568 (+), 60 (-),	630 (+), 652 (+), 901 (+), 1102 (+), 1654 (+), 210 (-), 666 (-), 1947 (-),	1441 (+),	1674 (+), 1724 (+), 1943 (+), 699 (-), 1454 (-), 1732 (-),
RAV1BAT	Not present	Not present	Not present	Not present	Not present	1161 (+), 189 (-), 1498 (-),	Not present	Not present	Not present	Not present	70 (+), 1296 (-),	973 (+), 1524 (-),	Not present	518 (-), 1182 (-),	1370 (+), 1718 (-),	1355 (-),	1596 (-),	1284 (+),	1888 (+),	Not present	476 (+),	1303 (+),	1834 (+), 165 (-),	744 (+), 1259 (+),	Not present	Not present	Not present	1991 (+), 1016 (-),	Not present	Not present	1094 (-),	Not present	788 (+), 927 (-),	Not present	Not present	Not present	Not present	1263 (+),	Not present	Not present	254 (+), 993 (+), 1962 (+), 122 (-),	Not present	774 (+),	414 (+), 1114 (-),	Not present	1262 (+),	1983 (-),	1191 (-),	Not present
RBCSBOX3PS	Not present	Not present	Not present	Not present	Not present	Not present	Not present	Not present	Not present	Not present	Not present	Not present	Not present	Not present	Not present	Not present	Not present	Not present	Not present	Not present	Not present	Not present	Not present	Not present	Not present	Not present	Not present	Not present	Not present	Not present	Not present	Not present	Not present	Not present	Not present	Not present	Not present	Not present	Not present	Not present	Not present	Not present	Not present	Not present	Not present	Not present	1442 (-),	Not present	Not present
RBCSCONSENSUS	593 (-),	Not present	1127 (-),	1897 (-), 1988 (-),	82 (-),	Not present	1353 (+),	145 (-),	Not present	1937 (+),	Not present	Not present	Not present	Not present	Not present	Not present	Not present	1494 (-),	Not present	Not present	123 (-),	927 (+),	Not present	Not present	593 (+), 516 (-),	Not present	Not present	1149 (-),	Not present	Not present	440 (-),	Not present	Not present	Not present	Not present	Not present	558 (-), 1188 (-),	1244 (-),	Not present	Not present	Not present	Not present	1917 (-),	351 (+),	Not present	18 (+),	Not present	1051 (+),	Not present
RBENTGA3	Not present	Not present	Not present	Not present	Not present	Not present	Not present	Not present	Not present	Not present	Not present	Not present	Not present	Not present	Not present	Not present	Not present	Not present	Not present	Not present	Not present	Not present	Not present	Not present	Not present	Not present	Not present	Not present	Not present	Not present	Not present	Not present	Not present	Not present	Not present	Not present	Not present	28 (+),	Not present	Not present	Not present	Not present	Not present	Not present	Not present	Not present	Not present	Not present	Not present
REALPHALGLHCB21	172 (+), 1180 (+), 430 (-), 1526 (-),	146 (+), 500 (+), 1714 (+),	977 (+),	1517 (+),	880 (+),	381 (+), 453 (+), 516 (-), 735 (-), 1266 (-),	Not present	582 (+), 1235 (+), 647 (-), 1331 (-),	1313 (-), 1472 (-),	171 (-), 992 (-),	312 (+), 581 (+), 63 (-), 228 (-), 462 (-),	Not present	1238 (+),	759 (+),	Not present	Not present	93 (+),	855 (+), 1830 (-),	69 (-),	353 (+), 1817 (-),	1315 (+), 1588 (+), 110 (-), 1340 (-),	969 (+), 1501 (+), 635 (-),	48 (+), 638 (+), 1136 (-),	1194 (-), 1483 (-), 1756 (-),	Not present	206 (+),	Not present	1082 (+),	262 (+),	Not present	613 (-), 935 (-),	777 (+), 1146 (+), 1616 (+),	362 (-), 477 (-),	254 (+),	377 (+),	655 (-),	47 (-), 51 (-),	1285 (+), 1524 (+), 1982 (+), 261 (-), 265 (-), 1188 (-),	412 (+), 1195 (+), 525 (-), 1092 (-), 1125 (-),	260 (-),	557 (-), 561 (-), 1994 (-),	367 (+), 407 (+),	114 (-),	1514 (+), 728 (-),	865 (+), 1074 (+), 332 (-),	1550 (+),	574 (+), 1670 (-),	1770 (+), 1581 (-),	Not present
REBETALGLHCB21	Not present	Not present	1747 (+),	692 (+), 1873 (-),	1446 (-),	562 (+), 1677 (+),	Not present	Not present	1447 (-),	Not present	Not present	1607 (-),	1776 (-),	Not present	191 (-),	Not present	Not present	277 (-), 1058 (-),	Not present	336 (+), 550 (+),	Not present	Not present	1860 (-),	126 (-),	Not present	Not present	871 (+),	Not present	Not present	Not present	Not present	Not present	Not present	458 (-),	Not present	Not present	Not present	Not present	Not present	Not present	Not present	Not present	Not present	Not present	Not present	Not present	937 (+),	Not present	1597 (+),
regulatory	elements (PLACE),	elements (PLACE),	elements (PLACE),	elements (PLACE),	elements (PLACE),	elements (PLACE),	elements (PLACE),	elements (PLACE),	elements (PLACE),	elements (PLACE),	elements (PLACE),	elements (PLACE),	elements (PLACE),	elements (PLACE),	elements (PLACE),	elements (PLACE),	elements (PLACE),	elements (PLACE),	elements (PLACE),	elements (PLACE),	elements (PLACE),	elements (PLACE),	elements (PLACE),	elements (PLACE),	elements (PLACE),	elements (PLACE),	elements (PLACE),	elements (PLACE),	elements (PLACE),	elements (PLACE),	elements (PLACE),	elements (PLACE),	elements (PLACE),	elements (PLACE),	elements (PLACE),	elements (PLACE),	elements (PLACE),	elements (PLACE),	elements (PLACE),	elements (PLACE),	elements (PLACE),	elements (PLACE),	elements (PLACE),	elements (PLACE),	elements (PLACE),	elements (PLACE),	elements (PLACE),	elements (PLACE),	elements (PLACE),
RESULTS	YOUR SIGNAL,	YOUR SIGNAL,	YOUR SIGNAL,	YOUR SIGNAL,	YOUR SIGNAL,	YOUR SIGNAL,	YOUR SIGNAL,	YOUR SIGNAL,	YOUR SIGNAL,	YOUR SIGNAL,	YOUR SIGNAL,	YOUR SIGNAL,	YOUR SIGNAL,	YOUR SIGNAL,	YOUR SIGNAL,	YOUR SIGNAL,	YOUR SIGNAL,	YOUR SIGNAL,	YOUR SIGNAL,	YOUR SIGNAL,	YOUR SIGNAL,	YOUR SIGNAL,	YOUR SIGNAL,	YOUR SIGNAL,	YOUR SIGNAL,	YOUR SIGNAL,	YOUR SIGNAL,	YOUR SIGNAL,	YOUR SIGNAL,	YOUR SIGNAL,	YOUR SIGNAL,	YOUR SIGNAL,	YOUR SIGNAL,	YOUR SIGNAL,	YOUR SIGNAL,	YOUR SIGNAL,	YOUR SIGNAL,	YOUR SIGNAL,	YOUR SIGNAL,	YOUR SIGNAL,	YOUR SIGNAL,	YOUR SIGNAL,	YOUR SIGNAL,	YOUR SIGNAL,	YOUR SIGNAL,	YOUR SIGNAL,	YOUR SIGNAL,	YOUR SIGNAL,	YOUR SIGNAL,
RGATAOS	Not present	Not present	100 (+),	Not present	Not present	Not present	Not present	Not present	Not present	Not present	Not present	Not present	Not present	Not present	Not present	Not present	Not present	Not present	Not present	Not present	Not present	Not present	Not present	Not present	Not present	Not present	Not present	Not present	Not present	Not present	Not present	Not present	Not present	Not present	Not present	Not present	1548 (+),	Not present	Not present	Not present	Not present	Not present	Not present	Not present	Not present	Not present	Not present	Not present	Not present
RHERPATEXPA7	Not present	1127 (+), 1481 (-),	692 (+),	269 (+), 14 (-), 601 (-),	909 (+), 1027 (+),	1037 (+), 548 (-), 264 (-),	920 (+),	1894 (+),	1 (+), 117 (-), 561 (-), 748 (-),	603 (-),	1925 (+), 436 (-), 780 (-),	900 (+), 76 (+), 754 (+), 756 (-), 1190 (-),	429 (-),	731 (-), 1821 (-),	604 (+), 286 (-),	262 (+), 959 (+), 1017 (-), 312 (-), 1232 (-),	65 (+), 228 (+), 444 (+), 891 (-), 1648 (-),	1217 (+), 700 (+), 1064 (-), 1236 (-), 494 (-),	1183 (+), 1185 (-),	1486 (+), 676 (+), 365 (-), 711 (-), 938 (-), 1215 (-), 1777 (-),	456 (-), 1743 (-), 528 (-),	252 (+), 1866 (+), 193 (+), 202 (+), 1862 (-),	453 (+), 227 (-), 1155 (-),	572 (+), 738 (+), 183 (-), 484 (-), 1883 (-),	1760 (+), 1872 (+), 1221 (+), 165 (-), 245 (-), 1223 (-), 1882 (-), 97 (-),	1598 (-),	Not present	69 (+), 1738 (+), 71 (-),	1449 (-),	364 (+), 774 (+), 936 (+), 366 (-), 1341 (-), 1419 (-),	Not present	1000 (+), 316 (-),	333 (-),	1507 (+), 1688 (-), 1281 (-),	Not present	256 (-), 697 (-), 1766 (-),	1062 (+), 272 (-),	355 (-), 468 (-),	652 (+), 126 (+), 1327 (+), 128 (-), 229 (-), 636 (-),	993 (-),	998 (+), 685 (+), 1619 (-), 1054 (-), 1211 (-),	540 (+), 1271 (-),	7 (+),	109 (+), 1354 (+), 1870 (-),	1063 (+),	796 (+), 1231 (+), 1623 (+), 493 (-), 1477 (-), 38 (-),	1035 (-), 562 (-),	591 (+), 893 (+), 112 (-),	136 (+), 773 (+), 1619 (+), 29 (-), 138 (-), 267 (-),
ROOTMOTIFTAPOX1	825 (+), 842 (+), 902 (+), 956 (+), 1387 (+), 1959 (+), 824 (-), 841 (-), 955 (-), 1324 (-), 1599 (-),	3 (+), 605 (+), 844 (+), 2 (-), 516 (-), 602 (-),	58 (+), 311 (+), 474 (+), 1876 (+),	57 (+), 99 (+), 1393 (+), 56 (-), 98 (-), 285 (-), 1349 (-), 1392 (-),	567 (+), 575 (+), 614 (+), 978 (+), 1017 (+), 1457 (+), 241 (-), 311 (-), 566 (-), 958 (-), 975 (-), 1604 (-),	244 (+), 338 (+), 1607 (+), 243 (-),	242 (+), 1601 (+), 1682 (+), 9 (-), 292 (-), 1652 (-),	553 (+), 962 (+), 1094 (+), 1130 (+), 1139 (+), 1740 (+), 1800 (+), 734 (-), 907 (-), 1129 (-), 1799 (-),	211 (+), 364 (+), 445 (+), 961 (+), 1776 (+), 149 (-), 210 (-), 444 (-), 960 (-), 1775 (-),	213 (+), 492 (+), 789 (+), 1311 (+), 1448 (+), 1880 (+), 431 (-), 491 (-), 788 (-), 964 (-), 1364 (-), 1548 (-), 1879 (-),	509 (+), 294 (-), 395 (-), 508 (-), 1502 (-),	662 (+), 69 (-), 257 (-), 288 (-), 661 (-),	752 (+), 994 (+), 1750 (+), 899 (-),	Not present	57 (-), 189 (-),	1118 (-),	1098 (+), 1125 (-),	335 (+), 473 (+), 554 (+), 1029 (+), 1767 (+), 924 (-), 1056 (-),	741 (+), 1023 (+), 1036 (+), 1290 (+), 1035 (-), 1289 (-), 1361 (-), 1447 (-), 1536 (-),	1073 (+), 1228 (+), 1956 (+), 387 (-), 1072 (-), 1227 (-),	244 (+), 691 (+), 738 (+), 764 (+), 45 (-), 502 (-), 737 (-), 746 (-),	18 (+), 711 (+), 1250 (+), 1391 (+), 1693 (+), 1818 (+), 106 (-), 1298 (-), 1365 (-), 1454 (-), 1692 (-), 1701 (-),	Not present	1050 (+),	374 (+), 1014 (+), 1040 (+), 1212 (+), 1467 (+), 80 (-), 373 (-),	859 (+), 1087 (-), 1486 (-),	91 (+), 111 (+), 118 (+), 1712 (+), 28 (-), 316 (-),	411 (+), 509 (+), 814 (+), 1372 (+), 1968 (+), 830 (-), 1371 (-), 1790 (-), 1967 (-),	109 (+), 1149 (+), 1225 (+), 1279 (+), 1971 (+), 1148 (-), 1274 (-), 1970 (-),	1486 (+), 1918 (+), 1485 (-), 1522 (-), 1867 (-),	72 (+), 131 (+), 640 (+), 1369 (+), 1561 (+), 126 (-), 378 (-), 470 (-), 639 (-), 730 (-), 1536 (-), 1560 (-),	61 (+), 647 (+), 1454 (+), 1582 (+), 646 (-), 1279 (-), 1581 (-), 1798 (-),	1147 (+), 1301 (+), 1402 (+), 1609 (+), 268 (-), 1300 (-), 1339 (-),	554 (+), 810 (+), 1226 (+), 1308 (+), 1728 (+), 324 (-), 456 (-), 551 (-), 718 (-), 809 (-), 1036 (-), 1055 (-), 1307 (-), 1496 (-),	24 (+), 97 (+), 1554 (+), 226 (-), 1366 (-), 1553 (-),	1564 (+), 64 (-), 808 (-),	875 (+), 929 (+), 1337 (+), 657 (-), 723 (-), 732 (-), 774 (-), 874 (-), 1043 (-), 1072 (-), 1336 (-),	250 (+), 524 (+), 1426 (+), 596 (-), 817 (-), 1107 (-), 1169 (-),	258 (+), 750 (+), 1072 (+), 1105 (+), 330 (-), 749 (-), 913 (-),	825 (+), 856 (+), 1296 (+), 339 (-), 505 (-), 739 (-), 1011 (-), 1483 (-), 1889 (-),	384 (+),	388 (+), 450 (+), 447 (-), 464 (-), 611 (-), 960 (-),	526 (+), 688 (+), 796 (+), 882 (+), 1244 (+), 1355 (+), 1417 (+), 1518 (+), 1601 (+), 1697 (+), 406 (-), 687 (-), 1243 (-), 1330 (-), 1403 (-), 1416 (-), 1450 (-),	1077 (-),	7 (+), 280 (+), 1101 (+), 1130 (+), 6 (-), 208 (-), 412 (-), 433 (-), 709 (-),	280 (+), 1026 (+), 1025 (-),	104 (+), 116 (+), 264 (+), 277 (+), 537 (+), 742 (+), 1143 (+), 1359 (+), 646 (-), 830 (-), 1358 (-), 1549 (-),	1399 (+), 1524 (+), 140 (-), 202 (-), 1465 (-), 1523 (-), 1882 (-),	1543 (-), 1629 (-),
RYREPEAT4	Not present	Not present	Not present	Not present	Not present	Not present	Not present	Not present	Not present	Not present	Not present	Not present	Not present	Not present	Not present	Not present	Not present	Not present	Not present	Not present	Not present	Not present	Not present	Not present	Not present	Not present	Not present	Not present	Not present	Not present	Not present	Not present	Not present	Not present	Not present	Not present	Not present	Not present	Not present	Not present	Not present	Not present	Not present	Not present	Not present	Not present	Not present	Not present	Not present
RYREPEATBNNAPA	Not present	662 (+), 1182 (+), 685 (-), 986 (-), 1026 (-), 1184 (-),	915 (+), 680 (-),	832 (+), 1726 (-),	20 (+), 24 (+), 22 (-),	1582 (-),	384 (-),	1501 (+), 1380 (-),	1734 (+), 449 (-),	447 (+), 449 (-), 1077 (-), 1111 (-),	1162 (+),	1080 (+),	75 (+), 667 (+),	310 (+),	Not present	1164 (+), 818 (-),	1049 (-), 1198 (-), 1229 (-),	1307 (-),	Not present	801 (+), 714 (-),	265 (+), 773 (+), 1413 (+), 306 (-), 564 (-), 775 (-),	1011 (+), 1379 (+), 213 (-), 1013 (-),	36 (+), 40 (+), 38 (-), 1609 (-),	611 (+),	875 (+), 1163 (+), 842 (-), 1165 (-),	201 (+), 199 (-),	1697 (+), 481 (-), 1659 (-),	938 (-), 1794 (-),	322 (+), 1793 (+), 512 (-), 1661 (-), 1795 (-),	Not present	116 (+),	334 (+), 332 (-), 336 (-),	833 (+),	1504 (+),	Not present	1549 (+), 904 (-),	1530 (+), 1490 (-),	1457 (+),	1426 (+), 1430 (+), 797 (-), 1428 (-),	Not present	808 (+), 1214 (-),	1294 (-),	1667 (+), 859 (-), 1074 (-), 1230 (-), 1665 (-),	264 (-), 1541 (-),	1292 (+), 1043 (-), 1294 (-),	1037 (+), 1041 (+), 1253 (+), 1039 (-),	673 (+), 1115 (+), 1929 (+), 388 (-), 1054 (-), 1585 (-), 1931 (-), 1943 (-),	956 (+), 968 (+), 985 (-),	1015 (+), 1050 (+), 1013 (-), 1735 (-), 1824 (-),
RYREPEATGMGY2	Not present	662 (+), 1182 (+), 684 (-), 1025 (-), 1183 (-),	679 (-),	Not present	20 (+), 21 (-),	1581 (-),	Not present	Not present	Not present	447 (+), 448 (-),	Not present	Not present	75 (+),	310 (+),	Not present	Not present	Not present	Not present	Not present	Not present	773 (+), 774 (-),	1011 (+), 1012 (-),	36 (+), 37 (-),	Not present	875 (+), 1163 (+), 1164 (-),	Not present	Not present	937 (-), 1793 (-),	1793 (+), 1660 (-), 1794 (-),	Not present	Not present	334 (+), 335 (-),	Not present	Not present	Not present	Not present	Not present	Not present	1426 (+), 1427 (-),	Not present	Not present	Not present	858 (-),	263 (-), 1540 (-),	1292 (+), 1293 (-),	1037 (+), 1038 (-),	673 (+), 1115 (+), 1929 (+), 1053 (-), 1930 (-),	Not present	1823 (-),
RYREPEATLEGUMINBOX	Not present	662 (+), 1182 (+), 684 (-), 1025 (-), 1183 (-),	679 (-),	832 (+),	20 (+), 21 (-),	1581 (-),	383 (-),	Not present	Not present	447 (+), 448 (-), 1076 (-),	1162 (+),	1080 (+),	75 (+),	310 (+),	Not present	1164 (+),	1228 (-),	Not present	Not present	801 (+), 713 (-),	265 (+), 773 (+), 774 (-), 563 (-),	1011 (+), 1012 (-), 212 (-),	36 (+), 37 (-), 1608 (-),	611 (+),	875 (+), 1163 (+), 1164 (-),	Not present	Not present	937 (-), 1793 (-),	1793 (+), 1660 (-), 1794 (-),	Not present	Not present	334 (+), 335 (-),	833 (+),	1504 (+),	Not present	Not present	Not present	Not present	1426 (+), 1427 (-),	Not present	808 (+), 1213 (-),	Not present	858 (-), 1073 (-),	263 (-), 1540 (-),	1292 (+), 1293 (-),	1037 (+), 1041 (+), 1038 (-),	673 (+), 1115 (+), 1929 (+), 1053 (-), 1930 (-), 1942 (-),	Not present	1015 (+), 1823 (-), 1012 (-),
RYREPEATVFLEB4	Not present	1182 (+), 1182 (-),	Not present	Not present	20 (+), 20 (-),	Not present	Not present	Not present	Not present	447 (+), 447 (-),	Not present	Not present	Not present	Not present	Not present	Not present	Not present	Not present	Not present	Not present	773 (+), 773 (-),	1011 (+), 1011 (-),	36 (+), 36 (-),	Not present	1163 (+), 1163 (-),	Not present	Not present	Not present	1793 (+), 1793 (-),	Not present	Not present	334 (+), 334 (-),	Not present	Not present	Not present	Not present	Not present	Not present	1426 (+), 1426 (-),	Not present	Not present	Not present	Not present	Not present	1292 (+), 1292 (-),	1037 (+), 1037 (-),	1929 (+), 1929 (-),	Not present	Not present
S1FBOXSORPS1L21	855 (+),	210 (+), 1984 (+),	Not present	1712 (-),	193 (+), 516 (+), 733 (-),	Not present	Not present	Not present	452 (+), 927 (-),	923 (+), 634 (-),	Not present	503 (+), 508 (+), 854 (+), 1077 (-),	Not present	Not present	Not present	Not present	Not present	Not present	Not present	554 (-),	1410 (-),	1386 (+), 838 (-),	301 (+),	Not present	906 (+), 1113 (+),	1152 (+),	153 (+), 1676 (+), 1694 (-),	1104 (-), 1959 (-),	1522 (+),	Not present	463 (+), 1837 (-),	323 (-),	Not present	1201 (-),	Not present	1528 (+),	1288 (+), 1050 (-), 1527 (-),	Not present	68 (+), 1423 (-),	450 (-), 700 (-),	879 (+), 1673 (-),	Not present	643 (+),	Not present	415 (+), 1323 (+), 276 (-),	Not present	1126 (+), 1665 (-), 1813 (-),	355 (+), 778 (+), 365 (-), 1164 (-),	783 (-), 1158 (-), 1755 (-),
S1FSORPL21	855 (+),	210 (+),	Not present	Not present	Not present	Not present	Not present	Not present	Not present	Not present	Not present	Not present	Not present	Not present	Not present	Not present	Not present	Not present	Not present	Not present	Not present	Not present	Not present	Not present	Not present	Not present	Not present	Not present	Not present	Not present	Not present	Not present	Not present	Not present	Not present	Not present	Not present	Not present	Not present	Not present	Not present	Not present	Not present	Not present	Not present	Not present	Not present	Not present	1156 (-),
SBOXATRBCS	Not present	Not present	Not present	Not present	Not present	Not present	Not present	Not present	Not present	Not present	Not present	Not present	Not present	Not present	439 (-),	Not present	Not present	Not present	Not present	Not present	Not present	Not present	1852 (+),	Not present	Not present	Not present	Not present	Not present	Not present	Not present	Not present	Not present	Not present	Not present	Not present	Not present	Not present	Not present	Not present	Not present	Not present	Not present	Not present	Not present	Not present	Not present	Not present	Not present	Not present
SEBFCONSSTPR10A	1854 (+),	1308 (+),	Not present	675 (+), 1467 (-),	Not present	689 (+), 979 (+), 1686 (+),	1415 (-), 1613 (-), 1871 (-),	Not present	Not present	319 (-),	255 (+), 518 (-),	765 (-), 1857 (-),	1832 (+),	86 (-),	1811 (+),	Not present	1592 (-),	476 (+),	1884 (+), 1891 (+),	Not present	934 (+),	2 (-),	1074 (+),	1000 (+), 1467 (-),	1527 (-),	1016 (+),	1128 (-),	1573 (-),	1719 (+), 134 (-),	1861 (-),	1845 (+),	269 (+), 580 (+), 1460 (+),	Not present	197 (+), 731 (+),	550 (+), 1329 (-),	Not present	Not present	Not present	Not present	Not present	1267 (+), 1965 (+),	489 (+), 955 (-),	1956 (-),	Not present	1909 (-),	855 (+), 1851 (+),	Not present	445 (-), 1212 (-),	Not present
SEF1MOTIF	Not present	Not present	Not present	Not present	307 (-),	Not present	Not present	Not present	Not present	Not present	290 (-), 391 (-),	Not present	1750 (+),	Not present	Not present	Not present	Not present	1029 (+),	Not present	Not present	Not present	711 (+),	Not present	1050 (+),	Not present	Not present	Not present	Not present	1144 (-),	Not present	131 (+), 640 (+),	647 (+),	Not present	Not present	Not present	Not present	Not present	1165 (-),	Not present	Not present	Not present	Not present	Not present	Not present	Not present	280 (+),	264 (+), 1143 (+),	Not present	Not present
SEF3MOTIFGM	Not present	1209 (+), 322 (-),	228 (+), 567 (-),	1145 (+),	380 (-),	1140 (+),	Not present	Not present	267 (-), 511 (-),	831 (+),	1852 (+), 146 (-),	Not present	Not present	477 (-), 1470 (-),	Not present	Not present	170 (-), 754 (-),	1294 (+), 63 (-), 1821 (-),	Not present	1696 (+),	6 (+),	1934 (-),	725 (+),	1635 (-),	Not present	Not present	Not present	Not present	733 (+), 1372 (-),	522 (+), 1690 (+), 1108 (-),	Not present	Not present	Not present	Not present	Not present	538 (-),	179 (-),	Not present	Not present	Not present	911 (-), 1078 (-),	1165 (-),	324 (+), 778 (-),	Not present	716 (+),	Not present	Not present	736 (+), 1437 (+), 573 (-),	117 (-),
SEF4MOTIFGM7S	1311 (+), 1951 (+),	70 (+), 236 (+), 298 (+), 827 (-),	1135 (+), 160 (+), 1145 (-),	1395 (+), 245 (+), 1171 (+), 306 (-), 314 (-), 1302 (-), 1439 (-),	845 (+), 303 (-),	325 (+), 169 (+),	1018 (-),	1795 (-),	357 (-), 470 (-),	743 (+), 1941 (-),	1338 (-),	681 (-),	734 (-),	Not present	Not present	Not present	757 (+), 565 (-), 978 (-), 681 (-),	346 (+),	1699 (-),	1813 (+),	11 (+), 246 (+), 1417 (-),	540 (+),	1494 (+), 1530 (+), 20 (-),	Not present	64 (+), 712 (+), 991 (-), 1641 (-),	Not present	Not present	691 (-), 826 (-),	919 (+),	1372 (-),	161 (-), 310 (-),	1656 (+),	1407 (+), 1599 (+), 1757 (-),	703 (-), 1264 (-), 1827 (-),	Not present	Not present	1320 (+), 1342 (+), 870 (-),	159 (-),	415 (-), 1600 (-),	39 (-), 769 (-),	476 (+), 1081 (+),	132 (+), 863 (+), 1182 (-), 1284 (-),	144 (+), 1815 (+),	1579 (+), 659 (-),	608 (+),	609 (-), 1174 (-), 1237 (-),	271 (+),	Not present	Not present
SGBFGMGMAUX28	Not present	Not present	Not present	Not present	Not present	Not present	Not present	Not present	Not present	Not present	Not present	Not present	Not present	Not present	Not present	Not present	Not present	Not present	Not present	Not present	Not present	Not present	Not present	Not present	Not present	Not present	Not present	Not present	1584 (+),	Not present	Not present	Not present	Not present	Not present	Not present	Not present	Not present	Not present	Not present	Not present	Not present	Not present	Not present	Not present	Not present	Not present	Not present	Not present	Not present
SITEIIAOSPCNA	Not present	Not present	Not present	Not present	Not present	Not present	Not present	Not present	Not present	Not present	Not present	Not present	Not present	Not present	Not present	Not present	Not present	Not present	Not present	Not present	Not present	Not present	Not present	Not present	Not present	Not present	Not present	Not present	Not present	Not present	Not present	Not present	Not present	Not present	Not present	Not present	Not present	Not present	Not present	Not present	Not present	Not present	Not present	Not present	Not present	Not present	Not present	Not present	Not present
SITEIIATCYTC	7 (+), 35 (+),	Not present	1627 (+), 1739 (+), 1766 (+), 1858 (+), 1904 (-), 1891 (-),	182 (-),	1620 (+),	600 (+), 676 (+), 602 (-),	Not present	Not present	590 (-),	1785 (+), 1819 (-),	678 (+),	355 (+), 774 (+),	Not present	507 (+), 1159 (+),	1558 (-),	21 (+), 634 (+), 729 (+), 734 (+), 796 (+), 552 (-),	187 (+), 88 (-), 133 (-), 239 (-),	Not present	869 (-),	93 (+),	1554 (+), 1627 (-),	381 (+), 437 (+), 602 (+), 1168 (+),	776 (-),	284 (+), 1188 (+), 1255 (-),	1316 (-),	95 (+), 1423 (+),	770 (+), 1050 (-), 1091 (-),	582 (+), 1210 (+),	Not present	162 (+), 782 (+), 427 (-), 579 (-), 661 (-),	1195 (+),	846 (+), 120 (-), 131 (-), 1994 (-), 1969 (-),	667 (+), 938 (-),	Not present	568 (+),	Not present	1771 (-),	109 (+),	Not present	915 (-),	266 (+), 336 (+), 294 (-), 338 (-), 372 (-),	475 (-),	Not present	690 (-),	1427 (+), 563 (-),	1582 (-), 1887 (-),	Not present	Not present	522 (-),
SITEIIBOSPCNA	Not present	Not present	Not present	Not present	Not present	Not present	Not present	Not present	Not present	Not present	Not present	Not present	Not present	Not present	Not present	Not present	Not present	Not present	Not present	Not present	Not present	Not present	Not present	Not present	Not present	Not present	Not present	Not present	Not present	Not present	Not present	Not present	Not present	Not present	Not present	Not present	Not present	Not present	Not present	Not present	Not present	Not present	Not present	Not present	Not present	Not present	Not present	Not present	Not present
SITEIOSPCNA	Not present	Not present	Not present	Not present	Not present	Not present	Not present	Not present	Not present	Not present	Not present	Not present	Not present	Not present	1369 (-),	Not present	Not present	Not present	Not present	Not present	Not present	Not present	Not present	Not present	Not present	Not present	Not present	Not present	Not present	Not present	Not present	Not present	Not present	Not present	Not present	Not present	Not present	Not present	Not present	Not present	Not present	Not present	Not present	Not present	Not present	Not present	Not present	Not present	Not present
SORLIP1AT	127 (+), 144 (-), 669 (-),	259 (-), 670 (-),	81 (+), 373 (+), 1444 (+), 1791 (+), 1612 (-),	1554 (-),	1706 (+), 1840 (+),	805 (+), 1918 (+), 235 (-), 626 (-),	1824 (+), 475 (-), 483 (-), 1250 (-), 1993 (-),	1321 (+),	1138 (+),	93 (+), 1641 (+),	681 (+), 1158 (+), 723 (-), 1065 (-), 1193 (-), 1469 (-), 1827 (-),	1299 (+), 930 (-), 1477 (-), 1719 (-),	621 (-), 1142 (-), 1202 (-),	484 (-), 514 (-), 662 (-), 852 (-), 1979 (-),	530 (+), 782 (+), 800 (+), 874 (+), 931 (+), 943 (+), 959 (+), 1797 (+), 695 (-), 797 (-), 928 (-), 1149 (-),	468 (+), 755 (+), 606 (-), 859 (-), 1319 (-), 1645 (-),	388 (+), 1718 (+), 1844 (+), 1929 (+), 1982 (+), 501 (-), 1826 (-),	118 (+), 298 (+), 1342 (+), 1434 (+), 1440 (+), 45 (-), 103 (-), 125 (-), 1585 (-), 1792 (-),	993 (+), 1759 (+), 1272 (-),	517 (+), 894 (+), 1103 (+), 1113 (+), 404 (-), 1387 (-), 1620 (-),	1511 (+), 1715 (+), 1772 (+),	119 (+), 492 (+), 373 (-), 429 (-), 1293 (-), 1721 (-),	215 (+), 792 (-), 820 (-),	1281 (+), 955 (-), 1402 (-), 1478 (-),	1479 (+), 209 (-),	1915 (+), 237 (-), 395 (-),	672 (+), 697 (-), 828 (-),	1270 (+), 1500 (-),	600 (+), 788 (-), 827 (-), 839 (-),	602 (+), 911 (+), 419 (-), 798 (-),	1468 (+), 187 (-), 1268 (-),	501 (+), 553 (+), 1074 (-),	463 (+), 524 (+), 670 (+), 726 (+), 856 (+), 892 (+),	1138 (+), 535 (-),	318 (+), 522 (+), 571 (+), 532 (-), 933 (-), 1302 (-),	967 (+), 1945 (+), 642 (-),	1240 (+), 210 (-), 443 (-), 1885 (-), 1938 (-),	414 (-), 621 (-), 1361 (-), 1721 (-), 1849 (-),	39 (+), 97 (+), 1841 (-),	420 (+), 513 (+), 1360 (+), 723 (-), 961 (-), 1240 (-), 1463 (-),	87 (-), 206 (-), 212 (-), 283 (-), 733 (-), 1170 (-), 1185 (-), 1638 (-),	1669 (+), 1020 (-), 1534 (-), 1761 (-), 1795 (-), 1834 (-),	Not present	6 (+), 1665 (+),	1672 (+), 1434 (-), 1648 (-),	199 (+), 369 (+), 1701 (+), 1707 (+), 1763 (+), 1930 (+), 1983 (+), 739 (-), 1414 (-), 1630 (-), 1635 (-), 1918 (-),	305 (+), 1091 (+), 324 (-), 1422 (-), 1502 (-), 1752 (-), 1905 (-),	1299 (+), 1842 (-),	585 (+), 1125 (+), 1416 (-),
SORLIP2AT	8 (+), 36 (+),	1003 (+),	1740 (+), 1767 (+), 1890 (+), 1406 (-), 1584 (-), 1891 (-),	1696 (+), 182 (-),	1752 (-),	601 (+), 677 (+), 698 (+), 602 (-),	485 (-),	1982 (+),	28 (+), 29 (-), 590 (-), 741 (-), 1038 (-), 1064 (-), 1838 (-),	91 (+), 1786 (+),	679 (+), 1116 (+), 1783 (-),	493 (+), 605 (+), 606 (-),	42 (+), 1955 (+), 504 (-),	253 (+), 254 (-), 330 (-),	322 (+), 1083 (+), 689 (-), 750 (-), 791 (-), 970 (-), 987 (-), 1028 (-), 1602 (-),	620 (+), 635 (+), 677 (+), 682 (+), 735 (+), 766 (+), 797 (+), 552 (-),	188 (+), 506 (+), 88 (-), 133 (-), 239 (-), 266 (-), 507 (-),	24 (+), 1315 (+), 1420 (+), 1668 (+), 25 (-),	999 (-), 1737 (-),	94 (+), 829 (+), 1088 (+), 1101 (+), 1160 (+), 1606 (+), 139 (-), 374 (-), 1089 (-), 1161 (-),	1796 (+), 1627 (-), 1781 (-),	117 (+), 603 (+), 236 (-),	Not present	285 (+), 1189 (+), 1254 (+), 1255 (-),	613 (-), 1316 (-),	1424 (+), 1705 (+), 1425 (-), 1706 (-),	771 (+), 608 (-), 699 (-), 1091 (-), 1942 (-),	1211 (+),	569 (-), 649 (-), 1062 (-),	783 (+), 427 (-), 579 (-), 609 (-), 661 (-), 768 (-), 784 (-), 1013 (-),	923 (+),	1014 (+), 1960 (+), 1969 (-),	668 (+), 1093 (+), 809 (-), 1000 (-),	665 (-),	569 (+),	1835 (-),	1770 (+), 1771 (-),	653 (+), 1738 (+), 1739 (-),	1715 (+),	914 (+), 932 (+), 1423 (+), 915 (-), 1987 (-),	267 (+), 337 (+), 758 (+), 898 (+), 951 (+), 956 (+), 1974 (+), 294 (-), 338 (-), 372 (-), 1782 (-), 1806 (-), 1975 (-),	1433 (+), 361 (-), 1434 (-), 1959 (-),	1710 (+),	Not present	1428 (+), 1919 (+), 563 (-), 1627 (-), 1650 (-),	Not present	Not present	388 (+),	Not present
SORLIP3AT	Not present	Not present	Not present	Not present	Not present	Not present	Not present	Not present	Not present	Not present	Not present	Not present	Not present	1493 (-),	Not present	Not present	Not present	Not present	Not present	Not present	Not present	1317 (-),	Not present	Not present	Not present	Not present	Not present	Not present	Not present	Not present	Not present	Not present	Not present	Not present	Not present	Not present	Not present	Not present	Not present	Not present	Not present	Not present	Not present	Not present	Not present	Not present	Not present	Not present	Not present
SORLIP4AT	Not present	Not present	Not present	Not present	Not present	Not present	Not present	Not present	Not present	Not present	Not present	Not present	Not present	Not present	Not present	Not present	Not present	Not present	Not present	Not present	Not present	Not present	Not present	Not present	Not present	Not present	Not present	Not present	Not present	Not present	Not present	Not present	Not present	Not present	Not present	532 (+),	Not present	Not present	Not present	Not present	Not present	Not present	Not present	Not present	Not present	Not present	Not present	Not present	Not present
SORLIP5AT	Not present	Not present	Not present	Not present	Not present	Not present	230 (-),	500 (+),	1842 (-),	1960 (+),	Not present	1800 (-),	Not present	Not present	1546 (-),	Not present	Not present	Not present	Not present	Not present	1929 (+),	Not present	1167 (-),	Not present	530 (+), 404 (-), 408 (-),	Not present	Not present	524 (-),	Not present	Not present	Not present	273 (-),	Not present	Not present	1156 (+), 1160 (+),	Not present	Not present	Not present	Not present	1565 (+),	Not present	Not present	Not present	Not present	Not present	Not present	Not present	Not present	Not present
SORLREP2AT	Not present	Not present	Not present	Not present	Not present	Not present	Not present	Not present	Not present	Not present	Not present	Not present	Not present	Not present	Not present	Not present	Not present	Not present	Not present	Not present	Not present	Not present	Not present	Not present	Not present	Not present	Not present	Not present	Not present	Not present	Not present	Not present	Not present	Not present	Not present	Not present	Not present	Not present	Not present	Not present	Not present	Not present	Not present	Not present	Not present	Not present	Not present	Not present	Not present
SORLREP3AT	Not present	1677 (+),	Not present	Not present	Not present	Not present	Not present	Not present	Not present	Not present	Not present	Not present	Not present	Not present	Not present	Not present	Not present	Not present	Not present	Not present	Not present	Not present	Not present	Not present	Not present	Not present	Not present	Not present	Not present	Not present	Not present	Not present	Not present	1299 (-),	1817 (+),	Not present	Not present	Not present	Not present	Not present	Not present	Not present	Not present	Not present	Not present	275 (+),	833 (-),	Not present	Not present
SORLREP4AT	Not present	Not present	Not present	918 (+), 700 (-),	Not present	Not present	Not present	Not present	Not present	Not present	491 (+),	Not present	1543 (-),	Not present	Not present	Not present	1565 (+), 1349 (-),	1039 (+),	Not present	Not present	Not present	Not present	Not present	Not present	Not present	Not present	Not present	Not present	Not present	Not present	Not present	Not present	Not present	439 (+), 222 (-),	Not present	Not present	Not present	Not present	Not present	Not present	Not present	Not present	Not present	Not present	Not present	Not present	Not present	Not present	Not present
SORLREP5AT	Not present	Not present	Not present	Not present	Not present	Not present	Not present	Not present	Not present	Not present	Not present	Not present	Not present	Not present	Not present	Not present	Not present	Not present	Not present	Not present	Not present	Not present	Not present	Not present	Not present	Not present	Not present	Not present	Not present	Not present	Not present	Not present	Not present	Not present	Not present	Not present	Not present	Not present	Not present	Not present	Not present	Not present	Not present	Not present	1042 (+),	Not present	Not present	Not present	Not present
SP8BFIBSP8AIB	Not present	Not present	Not present	Not present	Not present	Not present	Not present	Not present	Not present	Not present	Not present	1163 (+),	Not present	Not present	Not present	Not present	Not present	Not present	Not present	Not present	Not present	Not present	Not present	Not present	Not present	Not present	Not present	Not present	Not present	1632 (-),	Not present	Not present	Not present	Not present	Not present	Not present	Not present	Not present	Not present	Not present	Not present	Not present	Not present	Not present	Not present	Not present	198 (-),	Not present	Not present
SP8BFIBSP8BIB	Not present	1936 (+),	Not present	1383 (+),	Not present	Not present	Not present	Not present	1461 (+), 1553 (-),	Not present	85 (-),	1243 (+),	1268 (+), 930 (-),	1059 (+),	Not present	Not present	1216 (-),	Not present	701 (-),	Not present	Not present	58 (-),	Not present	Not present	Not present	Not present	Not present	Not present	471 (-), 1671 (-),	Not present	Not present	1396 (+),	Not present	863 (+),	Not present	277 (-),	Not present	Not present	1227 (-),	1063 (-),	Not present	Not present	1578 (-),	Not present	Not present	Not present	239 (+),	Not present	Not present
SPHCOREZMC1	Not present	660 (+),	Not present	Not present	Not present	Not present	Not present	Not present	Not present	Not present	Not present	Not present	Not present	Not present	Not present	Not present	Not present	Not present	Not present	Not present	Not present	Not present	Not present	Not present	Not present	Not present	Not present	Not present	Not present	Not present	Not present	Not present	Not present	Not present	Not present	Not present	Not present	Not present	Not present	Not present	Not present	Not present	Not present	Not present	1293 (-),	Not present	671 (+),	Not present	Not present
SREATMSD	Not present	388 (-),	1022 (+),	1872 (+),	676 (-),	107 (+), 364 (+), 1678 (-),	894 (+), 275 (-), 1447 (-),	374 (-), 1264 (-),	1446 (+), 1697 (+),	Not present	Not present	Not present	276 (+), 1914 (+), 65 (-),	960 (-), 1140 (-),	Not present	1139 (-),	Not present	242 (+), 276 (+),	1644 (+), 219 (-),	Not present	Not present	1516 (-),	Not present	804 (-),	722 (+),	146 (+),	Not present	Not present	1562 (+), 1928 (+),	Not present	1292 (-),	1334 (-), 1989 (-),	319 (-),	755 (+), 560 (-),	Not present	382 (-),	630 (+),	942 (+),	54 (+), 886 (+), 251 (-),	538 (+), 392 (-),	Not present	1281 (-),	664 (+),	630 (+),	Not present	Not present	Not present	1878 (-),	1081 (-),
SURE1STPAT21	Not present	Not present	251 (-),	Not present	Not present	Not present	Not present	Not present	987 (+),	Not present	Not present	Not present	Not present	Not present	Not present	Not present	Not present	Not present	Not present	Not present	Not present	Not present	Not present	Not present	Not present	512 (-),	1445 (-),	Not present	Not present	215 (-),	Not present	Not present	Not present	Not present	Not present	Not present	Not present	Not present	Not present	Not present	Not present	Not present	75 (-),	Not present	Not present	Not present	Not present	Not present	Not present
SURE2STPAT21	Not present	Not present	Not present	Not present	Not present	Not present	Not present	Not present	Not present	Not present	Not present	Not present	Not present	Not present	Not present	Not present	1379 (+),	Not present	Not present	Not present	Not present	Not present	Not present	Not present	Not present	Not present	Not present	Not present	Not present	Not present	Not present	Not present	Not present	Not present	Not present	Not present	Not present	Not present	Not present	Not present	Not present	Not present	Not present	Not present	Not present	Not present	Not present	Not present	Not present
SURECOREATSULTR11	330 (-), 1196 (-), 1856 (-),	Not present	601 (+), 1607 (+), 1719 (+), 222 (-),	763 (+), 1548 (+), 859 (-),	1398 (+),	1886 (+), 685 (-), 691 (-), 1247 (-), 1688 (-),	527 (+), 1415 (+), 1942 (+), 299 (-), 1523 (-),	1047 (-), 1565 (-),	920 (-),	690 (+), 1084 (+), 1349 (+), 181 (-), 198 (-), 1379 (-),	342 (+), 1454 (+), 616 (-), 821 (-),	714 (+), 765 (+), 1829 (+), 1857 (+), 1987 (+),	1606 (+), 491 (-),	81 (+), 86 (+), 286 (-), 1605 (-), 1677 (-),	18 (+), 725 (-), 1702 (-), 1813 (-), 1858 (-), 1894 (-),	513 (+), 895 (+), 951 (+), 1590 (+), 1598 (+), 1838 (+), 1402 (-),	605 (+), 707 (+), 1507 (-),	885 (+), 478 (-), 981 (-),	304 (+), 943 (+), 399 (-), 1090 (-),	Not present	1730 (+), 1908 (+),	2 (+), 1626 (+), 1732 (+),	1076 (-), 1697 (-),	1342 (+), 1467 (+), 1002 (-), 1542 (-),	1527 (+),	1297 (+), 1018 (-),	1128 (+), 637 (-), 649 (-),	1573 (+), 1866 (+),	773 (+), 1201 (+),	11 (-), 876 (-),	34 (+), 1989 (+), 723 (-), 1276 (-),	985 (+), 193 (-), 221 (-), 271 (-), 1029 (-),	224 (+), 284 (+), 1019 (+), 1571 (-), 1976 (-),	285 (+), 53 (-), 380 (-), 847 (-), 1455 (-), 1662 (-),	1329 (+), 1616 (+), 1708 (+), 552 (-),	1679 (+),	1662 (+), 1714 (+), 1784 (-),	126 (+),	613 (-), 1302 (-), 1852 (-), 1966 (-), 1972 (-),	1952 (-),	351 (+), 638 (+),	295 (+),	1956 (+),	754 (+), 1935 (+), 269 (-), 451 (-),	597 (+), 1909 (+), 247 (-), 1584 (-),	560 (+), 850 (+), 1853 (-),	1680 (-), 1723 (-),	1212 (+),	643 (+), 1272 (+), 57 (-),
SV40COREENHAN	Not present	441 (+),	Not present	1023 (-),	Not present	995 (+), 822 (-),	Not present	Not present	1866 (+), 1820 (-),	134 (-), 863 (-),	Not present	Not present	Not present	Not present	Not present	1850 (+), 352 (-),	347 (-),	Not present	1382 (+),	Not present	1785 (-),	Not present	388 (-),	216 (+),	Not present	Not present	1312 (+),	1509 (+), 1231 (-), 1301 (-),	1534 (+),	226 (+), 1075 (+),	1583 (+),	Not present	51 (+),	1574 (+),	Not present	166 (+), 559 (+), 1170 (+),	671 (+),	831 (+),	927 (+),	Not present	Not present	1749 (-),	134 (+),	Not present	Not present	Not present	400 (+),	Not present	1365 (-),
TAAAGSTKST1	1032 (+), 1947 (-),	222 (+), 285 (+), 750 (+), 804 (+), 1540 (+), 978 (-), 1595 (-), 1632 (-),	146 (+), 546 (+), 451 (-),	1642 (+), 667 (-), 1870 (-),	520 (+), 558 (+), 669 (+), 1702 (+), 1183 (-),	1474 (+), 1634 (+), 1942 (+), 149 (-),	673 (+), 1460 (-), 1880 (-),	377 (+), 1267 (+), 1411 (+), 521 (-), 827 (-), 1709 (-), 1931 (-),	164 (-), 1007 (-), 1169 (-), 1257 (-),	534 (+), 1189 (+), 1235 (+), 231 (-), 1103 (-),	39 (+), 242 (+), 530 (-),	601 (+), 646 (+), 1182 (+), 369 (-),	445 (+), 649 (+), 1018 (+), 1396 (+), 271 (-), 495 (-), 1333 (-), 1510 (-),	1026 (+), 1090 (-),	214 (-), 238 (-),	1114 (-),	734 (+), 651 (-), 1074 (-), 1316 (-), 1607 (-),	213 (+), 240 (-), 968 (-),	259 (+), 434 (+), 711 (+), 845 (+), 862 (+), 184 (-), 420 (-), 1049 (-), 1574 (-),	211 (-), 277 (-), 284 (-), 479 (-), 493 (-), 532 (-),	142 (-), 726 (-),	24 (+), 629 (+), 1412 (-), 1962 (-),	1761 (+), 319 (-), 616 (-), 661 (-), 1442 (-),	592 (+), 807 (+), 1092 (+),	1066 (+), 1703 (+), 1852 (+), 600 (-), 1700 (-), 1793 (-),	1009 (+), 545 (-), 978 (-),	1492 (+), 1669 (-),	697 (+), 1543 (+), 1878 (+), 454 (-), 1049 (-),	1392 (+), 124 (-), 1810 (-),	28 (+), 128 (+), 1719 (+),	1858 (+), 1392 (-),	652 (+), 787 (-), 1294 (-), 1301 (-),	1714 (+), 434 (-), 1540 (-), 1697 (-),	1118 (+), 1909 (+), 188 (-),	37 (+),	400 (+), 1347 (+), 1880 (+), 12 (-), 1524 (-), 1543 (-),	528 (+), 698 (+), 800 (+), 1876 (+), 840 (-), 1505 (-), 1654 (-),	101 (+), 856 (+), 1040 (+), 1164 (-), 1835 (-),	1832 (+), 1825 (-),	694 (+), 1068 (+), 1522 (+), 1697 (+), 87 (-), 96 (-), 480 (-), 717 (-),	1309 (+), 1276 (-),	1720 (-),	900 (+), 1729 (+), 547 (-), 1470 (-), 1704 (-),	1843 (+), 67 (-), 1804 (-), 1896 (-),	364 (+), 370 (+), 303 (-), 467 (-), 633 (-), 1753 (-),	664 (+), 982 (+), 82 (-), 373 (-), 470 (-),	491 (+), 1150 (+),	1027 (+), 545 (-), 851 (-), 1309 (-), 1327 (-),	216 (+), 1214 (+),
TATABOX1	Not present	Not present	Not present	Not present	Not present	Not present	Not present	Not present	Not present	Not present	Not present	Not present	Not present	Not present	Not present	Not present	Not present	Not present	Not present	Not present	Not present	Not present	Not present	Not present	Not present	Not present	Not present	1897 (+),	Not present	Not present	Not present	Not present	Not present	Not present	Not present	Not present	Not present	Not present	Not present	Not present	Not present	Not present	Not present	Not present	Not present	Not present	Not present	Not present	Not present
TATABOX2	Not present	Not present	153 (+), 470 (-),	Not present	1351 (+),	1110 (-),	1678 (-),	1598 (-),	Not present	Not present	Not present	Not present	1961 (+),	Not present	Not present	Not present	671 (-),	Not present	Not present	Not present	Not present	1535 (+),	Not present	Not present	1959 (+),	Not present	Not present	1898 (+),	1901 (+), 1419 (-),	Not present	Not present	Not present	Not present	1759 (+), 1329 (-),	Not present	Not present	Not present	Not present	Not present	1961 (+),	Not present	785 (+),	Not present	Not present	Not present	282 (-),	1145 (-),	Not present	Not present
TATABOX3	Not present	Not present	Not present	Not present	Not present	1608 (+),	Not present	Not present	Not present	1449 (+),	Not present	Not present	Not present	Not present	1736 (-),	Not present	1099 (+),	Not present	818 (-),	Not present	1806 (+),	Not present	Not present	Not present	Not present	Not present	Not present	1022 (-),	Not present	Not present	Not present	814 (+),	Not present	Not present	Not present	593 (-),	Not present	Not present	1179 (+), 1180 (-),	Not present	Not present	662 (+), 663 (-),	733 (+), 1473 (+),	Not present	2 (+), 3 (-),	Not present	Not present	Not present	Not present
TATABOX4	Not present	Not present	Not present	1399 (-),	229 (+),	Not present	Not present	918 (+),	1507 (-),	Not present	Not present	Not present	Not present	Not present	Not present	Not present	Not present	Not present	Not present	Not present	Not present	108 (+), 1964 (-),	Not present	Not present	Not present	Not present	Not present	1394 (-),	1421 (-),	Not present	432 (+), 561 (+), 431 (-), 560 (-),	1536 (+),	Not present	1331 (-),	Not present	Not present	361 (+), 1872 (+),	Not present	1828 (+), 1827 (-),	211 (+),	Not present	Not present	Not present	Not present	11 (+), 10 (-), 808 (-),	1938 (+), 284 (-), 1937 (-),	1277 (-),	Not present	Not present
TATABOX5	1949 (+),	1818 (+), 574 (-), 968 (-), 1009 (-), 1167 (-),	468 (+), 1133 (+), 738 (-),	378 (-),	782 (+), 296 (-), 300 (-), 306 (-), 759 (-),	388 (+), 1479 (+), 1785 (+), 958 (-),	581 (-),	319 (+),	1175 (+), 237 (-), 1548 (-),	912 (+), 1004 (+), 1574 (+), 804 (-), 1327 (-),	92 (-),	Not present	401 (+), 1462 (-),	827 (-),	1338 (+),	Not present	Not present	1499 (+),	248 (+),	592 (+),	64 (+),	1414 (+),	Not present	564 (-),	602 (+), 607 (+), 429 (-), 1201 (-), 1547 (-),	1963 (-),	1061 (+), 1851 (-),	123 (-), 694 (-), 1362 (-),	306 (+), 327 (-), 1334 (-), 1389 (-),	1506 (+), 273 (-),	364 (+), 369 (+), 405 (+), 137 (-), 499 (-),	Not present	1405 (+), 1438 (+), 1699 (+), 1413 (-), 1833 (-),	6 (+), 1102 (+), 1246 (+), 1130 (-), 1261 (-),	Not present	1744 (-),	563 (+), 859 (+), 863 (+), 1340 (+), 1315 (-),	763 (+), 1256 (+), 1366 (-), 1619 (-), 1638 (-),	675 (+), 1951 (+), 1597 (-), 1603 (-), 1621 (-),	104 (+), 1502 (+), 1964 (-),	Not present	25 (-), 699 (-), 997 (-),	126 (+), 1161 (+), 1819 (+), 1878 (+), 1462 (-), 1624 (-),	818 (+), 822 (+), 1712 (+), 1806 (+), 1518 (-),	68 (+), 785 (+),	Not present	245 (+), 447 (+), 460 (+), 540 (+), 94 (-), 253 (-), 852 (-), 1977 (-),	180 (+), 730 (-), 771 (-),	1773 (+), 168 (-),
TATABOXOSPAL	859 (+),	Not present	Not present	Not present	Not present	Not present	Not present	320 (+),	301 (-),	913 (+),	291 (-), 392 (-),	66 (-),	1751 (+),	Not present	Not present	Not present	Not present	1030 (+),	Not present	Not present	Not present	Not present	Not present	1051 (+),	Not present	Not present	Not present	Not present	1135 (+), 1145 (-), 1154 (-),	Not present	132 (+), 641 (+), 135 (-),	648 (+), 1939 (-),	1411 (-),	1247 (+), 1052 (-),	Not present	Not present	930 (+), 720 (-), 1313 (-),	1166 (-),	Not present	Not present	Not present	697 (-),	Not present	Not present	Not present	Not present	265 (+), 850 (-),	Not present	Not present
TATAPVTRNALEU	Not present	Not present	Not present	1398 (+),	Not present	Not present	Not present	Not present	Not present	Not present	Not present	Not present	Not present	Not present	Not present	Not present	Not present	Not present	Not present	Not present	Not present	1963 (+),	Not present	Not present	Not present	Not present	Not present	Not present	1420 (+),	Not present	Not present	Not present	Not present	1330 (+),	Not present	Not present	1872 (-),	Not present	1826 (+), 1828 (-),	Not present	Not present	Not present	Not present	Not present	Not present	283 (+), 1938 (-),	1276 (+),	Not present	Not present
TATCCACHVAL21	Not present	518 (+),	Not present	Not present	674 (-),	Not present	Not present	Not present	1821 (+),	Not present	Not present	Not present	Not present	Not present	Not present	353 (+),	Not present	243 (+),	Not present	1296 (+),	1977 (+),	685 (-),	Not present	Not present	723 (+), 1816 (-),	Not present	Not present	Not present	Not present	Not present	Not present	Not present	Not present	1683 (+),	Not present	Not present	Not present	Not present	Not present	390 (-),	Not present	796 (+),	Not present	Not present	Not present	Not present	183 (-),	Not present	Not present
TATCCAOSAMY	Not present	518 (+), 658 (+), 387 (-),	Not present	Not present	675 (-),	Not present	1446 (-),	Not present	1660 (+), 1821 (+),	968 (+),	800 (-),	1779 (-),	277 (+),	959 (-),	1570 (+),	353 (+), 154 (-),	1576 (+), 1298 (-),	243 (+), 774 (-), 815 (-),	218 (-), 736 (-),	1296 (+), 1381 (+),	1977 (+),	686 (-), 1515 (-),	Not present	Not present	723 (+), 1817 (-),	147 (+),	Not present	330 (+), 1127 (+),	1481 (+),	Not present	91 (+), 1291 (-),	1933 (+), 1057 (-),	318 (-),	756 (+), 1683 (+), 214 (-), 559 (-),	1823 (+),	381 (-),	Not present	658 (-),	Not present	539 (+), 391 (-),	Not present	796 (+),	665 (+), 741 (-), 1352 (-),	Not present	Not present	12 (+),	184 (-),	Not present	Not present
TATCCAYMOTIFOSRAMY3D	Not present	518 (+), 658 (+),	Not present	Not present	674 (-),	Not present	Not present	Not present	1660 (+), 1821 (+),	968 (+),	Not present	Not present	Not present	Not present	Not present	353 (+),	Not present	243 (+), 773 (-),	217 (-), 735 (-),	1296 (+),	1977 (+),	685 (-),	Not present	Not present	723 (+), 1816 (-),	147 (+),	Not present	1127 (+),	Not present	Not present	1290 (-),	1933 (+),	Not present	1683 (+),	1823 (+),	380 (-),	Not present	Not present	Not present	390 (-),	Not present	796 (+),	665 (+),	Not present	Not present	Not present	183 (-),	Not present	Not present
TBOXATGAPB	1673 (+),	1032 (+), 1570 (+), 937 (-),	1086 (+), 1850 (+), 980 (-),	1115 (+), 435 (-),	463 (+),	424 (-),	1718 (-),	Not present	Not present	849 (-), 894 (-), 1385 (-),	Not present	316 (+),	537 (-), 1132 (-),	1045 (-),	Not present	Not present	54 (+),	359 (-),	830 (+),	Not present	Not present	Not present	Not present	Not present	1381 (-), 1537 (-),	771 (+),	20 (-), 1202 (-),	294 (+),	1309 (+), 482 (-), 1846 (-),	Not present	927 (-),	114 (-),	314 (+), 1745 (-), 1850 (-),	1085 (+),	Not present	1948 (+), 918 (-),	762 (+),	1357 (-),	Not present	879 (+), 1116 (-),	695 (-), 1689 (-),	2 (+), 1341 (+),	411 (+), 1035 (+), 1284 (-),	Not present	1017 (-),	65 (+), 1758 (+),	189 (+),	466 (+), 22 (-), 1128 (-),	1876 (-),
TCA1MOTIF	Not present	Not present	Not present	Not present	Not present	Not present	Not present	Not present	Not present	Not present	Not present	Not present	Not present	Not present	Not present	Not present	Not present	Not present	Not present	Not present	Not present	Not present	Not present	Not present	Not present	Not present	Not present	Not present	Not present	Not present	Not present	Not present	Not present	Not present	1648 (+),	Not present	Not present	Not present	Not present	Not present	Not present	Not present	Not present	Not present	Not present	Not present	Not present	Not present	Not present
TE2F2NTPCNA	Not present	Not present	Not present	Not present	Not present	Not present	Not present	Not present	Not present	Not present	Not present	Not present	Not present	Not present	Not present	Not present	Not present	Not present	Not present	Not present	Not present	Not present	Not present	Not present	Not present	Not present	Not present	Not present	Not present	Not present	Not present	Not present	Not present	Not present	Not present	Not present	Not present	Not present	Not present	Not present	Not present	Not present	Not present	Not present	Not present	Not present	Not present	Not present	Not present
TELOBOXATEEF1AA1	Not present	Not present	Not present	Not present	Not present	Not present	Not present	Not present	Not present	Not present	Not present	Not present	Not present	Not present	Not present	Not present	Not present	Not present	Not present	Not present	Not present	Not present	Not present	Not present	Not present	Not present	Not present	Not present	Not present	Not present	Not present	Not present	Not present	Not present	Not present	Not present	Not present	850 (+),	Not present	1618 (+),	Not present	Not present	Not present	Not present	Not present	Not present	Not present	Not present	Not present
TGACGTVMAMY	Not present	437 (+),	Not present	37 (+), 1029 (-),	336 (-),	Not present	Not present	1454 (-),	Not present	Not present	Not present	1133 (-),	Not present	1367 (-),	Not present	Not present	67 (-),	203 (+),	Not present	709 (+),	Not present	Not present	Not present	740 (-),	Not present	Not present	1245 (-),	Not present	586 (-),	Not present	1658 (-),	706 (+), 1045 (+),	Not present	Not present	Not present	Not present	922 (-),	Not present	1278 (+),	Not present	1617 (+), 1328 (-),	Not present	1585 (-),	Not present	Not present	755 (+), 763 (+), 1290 (-),	1033 (+),	Not present	1882 (+),
T/GBOXATPIN2	Not present	Not present	693 (-),	Not present	Not present	Not present	Not present	1895 (-),	2 (-),	Not present	624 (-),	927 (+),	428 (+), 1892 (-),	Not present	Not present	1316 (+),	Not present	1235 (+),	Not present	677 (-),	Not present	203 (-),	182 (-),	Not present	164 (+), 244 (+),	Not present	Not present	Not present	Not present	Not present	844 (-),	1052 (-),	Not present	Not present	Not present	255 (+), 582 (+), 696 (+),	271 (+), 1914 (+),	354 (+), 467 (+), 1530 (-),	228 (+), 635 (+),	Not present	Not present	Not present	Not present	Not present	Not present	492 (+), 1476 (+), 797 (-),	Not present	Not present	266 (+),
TGTCACACMCUCUMISIN	Not present	Not present	Not present	676 (+),	Not present	836 (+), 225 (-),	1870 (-),	Not present	Not present	Not present	256 (+), 517 (-),	Not present	1519 (+), 1783 (-),	Not present	Not present	Not present	1325 (+), 1591 (-),	Not present	Not present	Not present	548 (+),	Not present	Not present	Not present	Not present	Not present	Not present	Not present	1720 (+),	1860 (-),	Not present	Not present	Not present	198 (+),	Not present	780 (-),	Not present	Not present	Not present	Not present	1268 (+),	490 (+), 954 (-),	Not present	Not present	Not present	856 (+),	Not present	Not present	790 (-),
TL1ATSAR	Not present	Not present	Not present	Not present	Not present	Not present	Not present	Not present	Not present	Not present	Not present	Not present	Not present	Not present	Not present	Not present	Not present	Not present	Not present	Not present	Not present	Not present	Not present	Not present	768 (+),	Not present	Not present	Not present	Not present	Not present	Not present	Not present	Not present	Not present	Not present	Not present	Not present	Not present	Not present	Not present	Not present	Not present	Not present	Not present	Not present	Not present	Not present	Not present	Not present
TOPOISOM	Not present	Not present	Not present	Not present	Not present	Not present	Not present	Not present	Not present	Not present	Not present	Not present	Not present	Not present	Not present	Not present	Not present	Not present	Not present	Not present	Not present	Not present	Not present	Not present	Not present	Not present	Not present	Not present	Not present	Not present	Not present	Not present	Not present	Not present	Not present	Not present	641 (+),	Not present	Not present	Not present	Not present	Not present	Not present	Not present	Not present	Not present	Not present	Not present	Not present
TRANSINITDICOTS	346 (-), 1364 (-),	Not present	Not present	216 (-),	Not present	Not present	Not present	Not present	Not present	Not present	1118 (-),	380 (-),	Not present	Not present	Not present	Not present	Not present	Not present	Not present	Not present	Not present	Not present	Not present	1287 (-),	1037 (-),	Not present	Not present	1213 (-), 1921 (-),	Not present	Not present	1403 (-),	Not present	1882 (-), 1932 (-),	Not present	561 (-),	Not present	Not present	Not present	Not present	Not present	Not present	767 (-),	784 (-),	Not present	Not present	Not present	Not present	244 (-),	Not present
TRANSINITMONOCOTS	346 (-), 1364 (-),	Not present	1570 (-),	216 (-),	Not present	Not present	1253 (-),	Not present	Not present	Not present	1118 (-),	380 (-),	553 (-),	Not present	1566 (-),	1635 (-),	117 (-),	Not present	1709 (-),	Not present	Not present	Not present	Not present	322 (-), 1287 (-), 1504 (-), 1814 (-),	1037 (-),	161 (-),	Not present	1213 (-), 1921 (-),	Not present	Not present	1403 (-), 1491 (-),	612 (-),	1882 (-), 1932 (-),	Not present	561 (-),	Not present	Not present	1852 (-),	Not present	199 (-),	Not present	767 (-),	759 (-), 784 (-),	Not present	942 (-),	530 (-), 1327 (-), 1882 (-),	383 (-),	244 (-),	1458 (-),
UP1ATMSD	Not present	Not present	Not present	Not present	Not present	Not present	Not present	Not present	Not present	1782 (-),	Not present	Not present	Not present	Not present	Not present	Not present	Not present	Not present	Not present	Not present	Not present	Not present	Not present	Not present	Not present	Not present	Not present	Not present	Not present	Not present	Not present	Not present	Not present	Not present	Not present	Not present	Not present	Not present	Not present	Not present	Not present	Not present	Not present	Not present	Not present	Not present	Not present	Not present	Not present
UP2ATMSD	Not present	Not present	Not present	Not present	Not present	Not present	Not present	Not present	Not present	Not present	Not present	Not present	Not present	Not present	Not present	Not present	Not present	Not present	Not present	Not present	Not present	Not present	Not present	Not present	Not present	1544 (+),	Not present	Not present	Not present	Not present	Not present	Not present	Not present	Not present	Not present	Not present	Not present	850 (+),	Not present	1618 (+),	Not present	Not present	Not present	Not present	Not present	Not present	1763 (+),	Not present	Not present
UPRE2AT	Not present	Not present	Not present	Not present	Not present	Not present	Not present	Not present	Not present	Not present	Not present	Not present	Not present	Not present	Not present	Not present	Not present	Not present	Not present	Not present	Not present	Not present	Not present	Not present	Not present	Not present	Not present	Not present	Not present	Not present	Not present	Not present	Not present	Not present	Not present	Not present	Not present	Not present	Not present	Not present	Not present	Not present	Not present	Not present	Not present	Not present	Not present	Not present	Not present
UPRMOTIFIAT	Not present	437 (-),	Not present	1027 (+),	Not present	Not present	Not present	Not present	Not present	Not present	Not present	Not present	Not present	Not present	Not present	Not present	Not present	Not present	Not present	Not present	Not present	Not present	Not present	Not present	Not present	Not present	Not present	Not present	Not present	Not present	Not present	706 (-),	Not present	Not present	Not present	Not present	Not present	Not present	Not present	Not present	Not present	Not present	Not present	Not present	Not present	Not present	Not present	Not present	Not present
UPRMOTIFIIAT	Not present	Not present	1611 (-),	Not present	Not present	Not present	Not present	Not present	Not present	Not present	Not present	Not present	Not present	Not present	1664 (+),	Not present	1969 (+), 1977 (+),	1700 (+),	Not present	Not present	Not present	Not present	Not present	Not present	Not present	Not present	774 (+),	Not present	Not present	741 (+),	829 (+),	916 (-),	Not present	Not present	858 (-), 962 (-),	Not present	Not present	Not present	Not present	Not present	Not present	1739 (+),	Not present	Not present	1647 (-),	1750 (+), 1629 (-),	Not present	Not present	Not present
VOZATVPP	Not present	Not present	Not present	Not present	Not present	Not present	Not present	Not present	Not present	Not present	Not present	Not present	Not present	Not present	Not present	Not present	Not present	Not present	Not present	Not present	Not present	Not present	Not present	Not present	Not present	Not present	Not present	Not present	Not present	Not present	Not present	Not present	Not present	Not present	Not present	Not present	Not present	Not present	Not present	Not present	Not present	Not present	Not present	Not present	Not present	Not present	Not present	Not present	Not present
VSF1PVGRP18	Not present	Not present	Not present	Not present	Not present	Not present	Not present	Not present	Not present	Not present	Not present	Not present	1241 (-),	Not present	Not present	Not present	Not present	Not present	Not present	Not present	Not present	Not present	Not present	Not present	Not present	Not present	Not present	Not present	Not present	Not present	Not present	Not present	Not present	Not present	Not present	Not present	Not present	Not present	Not present	Not present	Not present	Not present	Not present	Not present	Not present	Not present	Not present	Not present	Not present
WBBOXPCWRKY1	Not present	6 (+),	Not present	1856 (+),	629 (-),	1570 (-),	Not present	459 (+), 1655 (-),	Not present	1759 (-),	1303 (-),	Not present	1886 (+), 513 (-),	Not present	Not present	783 (-), 806 (-), 911 (-),	Not present	Not present	Not present	71 (+),	292 (-),	950 (+),	12 (-),	1292 (+),	118 (+),	Not present	628 (-),	Not present	1837 (+),	1509 (+),	Not present	1482 (+), 1758 (-),	1515 (+), 1843 (+),	1087 (+), 1711 (-),	Not present	989 (+), 915 (-),	566 (+), 764 (+), 896 (-),	Not present	Not present	Not present	Not present	Not present	Not present	1126 (+), 1294 (+), 1476 (+), 888 (-),	34 (+),	606 (-),	Not present	1357 (-),	977 (+), 1861 (-),
WBOXATNPR1	1535 (+), 837 (-), 1372 (-), 1669 (-),	7 (+), 1284 (-), 1782 (-),	337 (+), 1079 (+),	36 (+), 1857 (+), 825 (-),	293 (-), 630 (-), 1134 (-),	1614 (+), 159 (-), 1097 (-), 1369 (-), 1571 (-),	562 (-), 1388 (-),	460 (+), 913 (+), 1722 (+), 1198 (-), 1656 (-),	22 (+), 1106 (+), 1651 (+), 334 (-), 355 (-), 1391 (-),	1693 (+), 158 (-), 769 (-), 892 (-), 1014 (-), 1607 (-), 1612 (-), 1760 (-),	628 (+), 634 (-), 1008 (-), 1304 (-),	818 (+), 1943 (+), 887 (-), 894 (-), 937 (-), 1062 (-),	942 (+), 1887 (+), 514 (-), 1227 (-),	316 (+), 1858 (+),	52 (+), 1910 (-),	1173 (+), 1564 (+), 784 (-), 807 (-), 912 (-),	436 (+), 740 (+), 843 (+), 333 (-), 1473 (-), 1663 (-),	919 (+), 687 (-), 713 (-),	45 (+), 552 (+),	72 (+), 923 (+), 1444 (+), 1644 (+),	229 (+), 293 (-), 1401 (-), 1956 (-),	951 (+), 1375 (+), 661 (-), 896 (-), 1190 (-),	676 (+), 1147 (+), 13 (-), 690 (-), 974 (-), 1392 (-),	1293 (+), 446 (-), 668 (-), 968 (-),	119 (+), 857 (+),	74 (+), 282 (+), 329 (+), 1189 (-),	1121 (+), 54 (-), 629 (-), 1177 (-),	537 (-), 854 (-), 874 (-), 1065 (-), 1194 (-), 1448 (-),	222 (+), 1838 (+),	687 (+), 1510 (+), 559 (-), 1929 (-),	63 (+), 1853 (-),	1210 (+), 1483 (+), 1759 (-),	1204 (+), 1516 (+), 1844 (+), 191 (-), 493 (-), 598 (-), 1819 (-),	319 (+), 1069 (+), 1088 (+), 1560 (+), 587 (-), 957 (-), 984 (-), 1425 (-), 1712 (-),	89 (-),	602 (+), 708 (+), 763 (+), 990 (+), 477 (-), 887 (-), 916 (-), 1107 (-),	283 (+), 326 (+), 567 (+), 746 (+), 765 (+), 464 (-), 493 (-), 830 (-), 897 (-), 915 (-), 971 (-), 1032 (-),	210 (-), 677 (-), 706 (-), 886 (-),	10 (+), 421 (+), 706 (+), 1546 (+), 466 (-), 779 (-), 991 (-),	335 (-), 490 (-), 908 (-), 1159 (-),	527 (+), 586 (-), 1330 (-),	878 (+), 1344 (+), 1213 (-), 1938 (-),	266 (+), 1208 (+), 1565 (+), 1723 (+), 383 (-), 978 (-), 1288 (-), 1587 (-),	1127 (+), 1295 (+), 1452 (+), 1477 (+), 889 (-), 1074 (-), 1333 (-), 1397 (-), 1848 (-),	35 (+), 982 (+), 1001 (+), 1716 (+),	62 (+), 97 (+), 1335 (+), 512 (-), 607 (-),	2 (+), 214 (-), 1257 (-),	1823 (+), 668 (-), 1358 (-), 1757 (-),	978 (+), 1294 (+), 1506 (+), 1881 (+), 876 (-), 1862 (-), 1874 (-),
WBOXHVISO1	440 (-), 1668 (-),	1030 (+), 1653 (+), 1781 (-),	864 (-), 1729 (-),	Not present	1231 (+),	276 (+), 1236 (-), 1570 (-),	1329 (-),	212 (+), 461 (+), 914 (+), 1723 (+), 536 (-), 798 (-), 1924 (-),	1097 (+), 1652 (+),	543 (+), 585 (+), 1436 (+), 1694 (+), 243 (-), 1152 (-), 1611 (-),	629 (+), 1016 (-), 1235 (-), 1303 (-), 1898 (-),	1944 (+), 246 (-), 536 (-), 886 (-), 1212 (-),	513 (-), 1151 (-),	1552 (+), 936 (-), 1048 (-), 1300 (-),	256 (+), 315 (+),	96 (-),	528 (+), 63 (-), 1662 (-),	746 (-),	46 (+), 553 (+), 1188 (+),	1877 (+),	230 (+), 1460 (+), 1916 (+), 292 (-), 1725 (-), 1955 (-),	952 (+), 1008 (-), 1189 (-), 1793 (-), 1901 (-),	230 (+), 677 (+), 1148 (+), 1884 (+),	Not present	858 (+), 828 (-),	45 (+), 330 (+), 769 (+), 777 (+), 124 (-),	174 (+), 931 (+), 1122 (+), 550 (-), 997 (-), 1176 (-),	1745 (+), 1447 (-),	47 (+), 401 (+), 1745 (+), 1839 (+),	1928 (-),	Not present	1929 (+), 258 (-),	931 (+), 1517 (+), 492 (-),	1070 (+), 1785 (+), 1424 (-), 1711 (-),	1502 (+), 88 (-), 1646 (-),	107 (+), 991 (+), 160 (-), 192 (-), 472 (-), 476 (-), 915 (-),	954 (+), 492 (-), 896 (-), 914 (-), 1728 (-),	205 (-), 209 (-), 705 (-),	11 (+), 422 (+), 868 (+), 1547 (+), 124 (-), 156 (-), 465 (-), 1187 (-),	996 (+), 1560 (+), 1907 (+),	139 (+), 451 (+), 585 (-),	1937 (-),	267 (+), 1033 (+), 1566 (+), 926 (-), 1287 (-), 1393 (-),	572 (+), 95 (-), 888 (-), 1248 (-),	36 (+), 836 (+), 1047 (+), 1717 (+), 290 (-), 498 (-),	63 (+), 1336 (+), 1756 (+),	1185 (-),	650 (-), 1357 (-),	1507 (+), 515 (-),
WBOXNTCHN48	440 (-),	1652 (+), 1346 (-),	864 (-),	1067 (+),	1230 (+),	1493 (+), 1236 (-),	1423 (+), 1782 (+), 1329 (-),	536 (-),	Not present	542 (+), 584 (+), 1152 (-),	1175 (+), 1235 (-), 1898 (-),	536 (-),	1060 (-),	1048 (-), 1300 (-),	314 (+),	25 (+), 96 (-),	527 (+), 199 (-), 520 (-),	746 (-),	1338 (+),	Not present	1915 (+), 1725 (-), 1267 (-), 1574 (-),	1793 (-),	1883 (+),	Not present	Not present	Not present	Not present	1437 (+),	46 (+), 1910 (+), 927 (-),	1843 (-),	1029 (-),	Not present	544 (+),	Not present	Not present	294 (+), 472 (-),	1728 (-), 77 (-),	1195 (+), 1713 (+), 205 (-), 291 (-), 404 (-),	867 (+), 1187 (-),	1906 (+),	450 (+),	Not present	1032 (+),	571 (+), 1248 (-),	Not present	1755 (+), 1903 (-),	1569 (-),	440 (-), 1007 (-),	1175 (-),
WBOXNTERF3	1300 (+), 1655 (+), 440 (-), 1668 (-), 1910 (-),	8 (+), 1030 (+), 1653 (+), 1691 (+), 1781 (-), 1283 (-), 1346 (-), 1425 (-),	338 (+), 864 (-), 1729 (-), 930 (-), 1166 (-),	1068 (+), 1858 (+),	1231 (+), 95 (-), 629 (-), 1133 (-),	182 (+), 276 (+), 1494 (+), 1236 (-), 1570 (-), 1176 (-), 1368 (-),	1424 (+), 1595 (+), 1783 (+), 1329 (-), 561 (-), 1152 (-),	212 (+), 461 (+), 914 (+), 1723 (+), 536 (-), 798 (-), 1924 (-), 1197 (-), 1655 (-),	23 (+), 1097 (+), 1652 (+), 1279 (-),	453 (+), 543 (+), 585 (+), 1436 (+), 1694 (+), 243 (-), 1152 (-), 1611 (-), 1606 (-), 1759 (-),	609 (+), 629 (+), 1176 (+), 1016 (-), 1235 (-), 1303 (-), 1898 (-), 1989 (-),	819 (+), 1944 (+), 246 (-), 536 (-), 886 (-), 1212 (-), 724 (-), 936 (-), 1061 (-),	988 (+), 1888 (+), 513 (-), 1151 (-), 1060 (-), 1195 (-),	317 (+), 1552 (+), 936 (-), 1048 (-), 1300 (-),	256 (+), 315 (+), 1590 (-),	26 (+), 1565 (+), 96 (-), 783 (-), 806 (-), 911 (-),	528 (+), 63 (-), 1662 (-), 199 (-), 226 (-), 409 (-), 520 (-),	1067 (+), 746 (-), 303 (-), 354 (-), 698 (-),	46 (+), 553 (+), 1188 (+), 1227 (+), 1339 (+),	73 (+), 1445 (+), 1645 (+), 1877 (+), 1048 (-), 1268 (-),	230 (+), 993 (+), 1460 (+), 1916 (+), 292 (-), 1725 (-), 1955 (-), 1267 (-), 1400 (-), 1574 (-), 1707 (-), 1750 (-),	358 (+), 952 (+), 1885 (+), 1989 (+), 1008 (-), 1189 (-), 1793 (-), 1901 (-), 895 (-),	169 (+), 230 (+), 677 (+), 1148 (+), 1884 (+), 12 (-), 689 (-),	487 (+), 1294 (+),	120 (+), 168 (+), 858 (+), 1226 (+), 1737 (+), 828 (-),	45 (+), 330 (+), 769 (+), 777 (+), 124 (-),	174 (+), 931 (+), 1122 (+), 550 (-), 997 (-), 1176 (-), 628 (-),	1438 (+), 1745 (+), 1447 (-), 1064 (-),	47 (+), 223 (+), 401 (+), 1745 (+), 1839 (+), 1911 (+), 927 (-),	1511 (+), 1738 (+), 1928 (-), 1843 (-),	64 (+), 1029 (-),	1484 (+), 1929 (+), 258 (-), 807 (-), 1758 (-),	545 (+), 931 (+), 1517 (+), 1845 (+), 492 (-), 190 (-), 597 (-),	1070 (+), 1089 (+), 1161 (+), 1525 (+), 1785 (+), 1424 (-), 1711 (-), 586 (-), 956 (-), 983 (-),	1502 (+), 1838 (+), 88 (-), 1646 (-), 293 (-), 623 (-),	107 (+), 295 (+), 991 (+), 160 (-), 192 (-), 472 (-), 476 (-), 915 (-), 632 (-), 1106 (-), 1112 (-),	568 (+), 747 (+), 766 (+), 954 (+), 492 (-), 896 (-), 914 (-), 1728 (-), 77 (-), 976 (-), 1031 (-),	1196 (+), 1714 (+), 205 (-), 209 (-), 705 (-), 291 (-), 404 (-), 885 (-), 891 (-), 1155 (-),	11 (+), 422 (+), 868 (+), 1547 (+), 1691 (+), 124 (-), 156 (-), 465 (-), 1187 (-), 990 (-), 996 (-), 1047 (-),	996 (+), 1560 (+), 1907 (+), 937 (-), 1158 (-),	139 (+), 451 (+), 585 (-),	879 (+), 1937 (-), 261 (-), 1847 (-),	267 (+), 1033 (+), 1566 (+), 926 (-), 1287 (-), 1393 (-),	380 (+), 572 (+), 1128 (+), 1296 (+), 1478 (+), 95 (-), 888 (-), 1248 (-), 1073 (-), 1332 (-), 1396 (-), 1847 (-),	36 (+), 836 (+), 1047 (+), 1717 (+), 290 (-), 498 (-),	63 (+), 98 (+), 541 (+), 1336 (+), 1756 (+), 606 (-), 1903 (-),	1022 (+), 1185 (-), 689 (-), 1569 (-),	650 (-), 1357 (-), 440 (-), 1007 (-),	753 (+), 979 (+), 1507 (+), 515 (-), 875 (-), 1175 (-), 1861 (-),
WRECSAA01	Not present	Not present	Not present	Not present	Not present	Not present	Not present	Not present	Not present	Not present	Not present	Not present	Not present	Not present	Not present	Not present	Not present	Not present	Not present	Not present	Not present	Not present	Not present	Not present	Not present	Not present	Not present	Not present	Not present	Not present	Not present	Not present	Not present	Not present	Not present	Not present	Not present	Not present	Not present	Not present	Not present	Not present	Not present	Not present	Not present	Not present	184 (-),	Not present	Not present
WRKY71OS	527 (+), 1218 (+), 1300 (+), 1536 (+), 1655 (+), 441 (-), 837 (-), 1372 (-), 1669 (-), 1911 (-),	8 (+), 437 (+), 1030 (+), 1653 (+), 1691 (+), 1189 (-), 1284 (-), 1310 (-), 1347 (-), 1426 (-), 1782 (-),	41 (+), 338 (+), 1080 (+), 865 (-), 931 (-), 1167 (-), 1191 (-), 1730 (-),	37 (+), 152 (+), 588 (+), 946 (+), 1068 (+), 1242 (+), 1468 (+), 1858 (+), 677 (-), 825 (-), 1031 (-),	481 (+), 1108 (+), 1231 (+), 1529 (+), 96 (-), 293 (-), 338 (-), 630 (-), 1134 (-),	5 (+), 182 (+), 227 (+), 276 (+), 1494 (+), 1615 (+), 159 (-), 837 (-), 981 (-), 1097 (-), 1177 (-), 1237 (-), 1369 (-), 1571 (-),	1082 (+), 1424 (+), 1595 (+), 1614 (+), 1773 (+), 1783 (+), 1872 (+), 562 (-), 638 (-), 875 (-), 1153 (-), 1330 (-), 1344 (-), 1388 (-),	212 (+), 227 (+), 461 (+), 813 (+), 914 (+), 1723 (+), 537 (-), 799 (-), 1198 (-), 1406 (-), 1456 (-), 1656 (-), 1925 (-),	23 (+), 642 (+), 718 (+), 903 (+), 1097 (+), 1107 (+), 1652 (+), 334 (-), 355 (-), 1280 (-), 1391 (-), 1834 (-),	320 (+), 453 (+), 543 (+), 585 (+), 627 (+), 715 (+), 1436 (+), 1694 (+), 158 (-), 244 (-), 769 (-), 892 (-), 1014 (-), 1153 (-), 1607 (-), 1612 (-), 1760 (-), 1779 (-),	161 (+), 519 (+), 609 (+), 629 (+), 975 (+), 1176 (+), 1842 (+), 257 (-), 634 (-), 959 (-), 1008 (-), 1017 (-), 1236 (-), 1304 (-), 1899 (-), 1990 (-),	819 (+), 1325 (+), 1944 (+), 247 (-), 537 (-), 544 (-), 725 (-), 887 (-), 894 (-), 937 (-), 1062 (-), 1135 (-), 1206 (-), 1213 (-), 1600 (-),	141 (+), 201 (+), 360 (+), 461 (+), 943 (+), 988 (+), 1403 (+), 1785 (+), 1888 (+), 265 (-), 514 (-), 698 (-), 1061 (-), 1152 (-), 1196 (-), 1227 (-), 1520 (-), 1834 (-),	30 (+), 122 (+), 144 (+), 317 (+), 346 (+), 1311 (+), 1552 (+), 1734 (+), 1859 (+), 937 (-), 1049 (-), 1301 (-), 1328 (-), 1334 (-), 1369 (-), 1452 (-),	53 (+), 256 (+), 315 (+), 1141 (+), 1240 (+), 603 (-), 1591 (-), 1788 (-), 1910 (-),	26 (+), 1043 (+), 1174 (+), 1225 (+), 1565 (+), 1758 (+), 97 (-), 106 (-), 784 (-), 807 (-), 872 (-), 912 (-), 1964 (-),	289 (+), 437 (+), 528 (+), 741 (+), 844 (+), 874 (+), 1025 (+), 1593 (+), 64 (-), 69 (-), 200 (-), 227 (-), 333 (-), 384 (-), 410 (-), 521 (-), 700 (-), 1326 (-), 1473 (-), 1663 (-),	203 (+), 497 (+), 920 (+), 1067 (+), 1408 (+), 209 (-), 304 (-), 355 (-), 687 (-), 699 (-), 713 (-), 747 (-), 1175 (-), 1183 (-),	46 (+), 152 (+), 164 (+), 553 (+), 1188 (+), 1227 (+), 1339 (+), 171 (-), 660 (-), 1886 (-), 1893 (-), 1904 (-),	73 (+), 709 (+), 917 (+), 924 (+), 1445 (+), 1645 (+), 1877 (+), 733 (-), 1049 (-), 1269 (-),	230 (+), 262 (+), 417 (+), 993 (+), 1460 (+), 1464 (+), 1916 (+), 293 (-), 549 (-), 714 (-), 830 (-), 936 (-), 983 (-), 1268 (-), 1401 (-), 1426 (-), 1575 (-), 1708 (-), 1726 (-), 1751 (-), 1956 (-),	159 (+), 358 (+), 952 (+), 1354 (+), 1376 (+), 1610 (+), 1885 (+), 1989 (+), 661 (-), 736 (-), 896 (-), 1009 (-), 1190 (-), 1794 (-), 1902 (-),	169 (+), 230 (+), 406 (+), 677 (+), 1148 (+), 1884 (+), 13 (-), 690 (-), 858 (-), 974 (-), 1392 (-),	399 (+), 487 (+), 748 (+), 1082 (+), 1294 (+), 446 (-), 668 (-), 742 (-), 968 (-),	120 (+), 168 (+), 248 (+), 858 (+), 932 (+), 1226 (+), 1737 (+), 811 (-), 829 (-), 1053 (-), 1173 (-), 1274 (-), 1563 (-),	45 (+), 75 (+), 141 (+), 283 (+), 330 (+), 427 (+), 696 (+), 769 (+), 777 (+), 125 (-), 1189 (-), 1457 (-), 1889 (-),	174 (+), 931 (+), 1122 (+), 1589 (+), 54 (-), 88 (-), 547 (-), 551 (-), 629 (-), 998 (-), 1177 (-), 1247 (-), 1370 (-),	611 (+), 863 (+), 1438 (+), 1745 (+), 1838 (+), 537 (-), 854 (-), 874 (-), 1065 (-), 1194 (-), 1448 (-),	47 (+), 135 (+), 223 (+), 401 (+), 1745 (+), 1839 (+), 1911 (+), 253 (-), 275 (-), 588 (-), 928 (-), 1721 (-),	386 (+), 688 (+), 1471 (+), 1511 (+), 1738 (+), 1862 (+), 559 (-), 1844 (-), 1929 (-),	64 (+), 1262 (+), 1030 (-), 1660 (-), 1847 (-), 1853 (-),	706 (+), 1045 (+), 1211 (+), 1484 (+), 1929 (+), 144 (-), 259 (-), 582 (-), 808 (-), 975 (-), 1036 (-), 1375 (-), 1448 (-), 1462 (-), 1759 (-),	545 (+), 931 (+), 1205 (+), 1517 (+), 1845 (+), 1928 (+), 191 (-), 493 (-), 598 (-), 1183 (-), 1212 (-), 1819 (-), 1918 (-),	320 (+), 1061 (+), 1070 (+), 1089 (+), 1161 (+), 1525 (+), 1561 (+), 1785 (+), 199 (-), 587 (-), 733 (-), 957 (-), 984 (-), 1425 (-), 1706 (-), 1712 (-),	63 (+), 809 (+), 1502 (+), 1838 (+), 89 (-), 270 (-), 294 (-), 507 (-), 624 (-), 1647 (-),	107 (+), 121 (+), 295 (+), 603 (+), 709 (+), 764 (+), 782 (+), 908 (+), 991 (+), 1444 (+), 76 (-), 88 (-), 161 (-), 193 (-), 473 (-), 477 (-), 633 (-), 856 (-), 887 (-), 916 (-), 1107 (-), 1113 (-), 1225 (-),	284 (+), 327 (+), 568 (+), 747 (+), 766 (+), 954 (+), 1039 (+), 78 (-), 464 (-), 493 (-), 830 (-), 897 (-), 915 (-), 924 (-), 971 (-), 977 (-), 1032 (-), 1145 (-), 1391 (-), 1729 (-),	282 (+), 532 (+), 698 (+), 844 (+), 864 (+), 1196 (+), 1714 (+), 206 (-), 210 (-), 292 (-), 405 (-), 677 (-), 706 (-), 792 (-), 886 (-), 892 (-), 1156 (-), 1513 (-),	11 (+), 422 (+), 472 (+), 707 (+), 801 (+), 868 (+), 1278 (+), 1547 (+), 1691 (+), 1727 (+), 125 (-), 157 (-), 466 (-), 779 (-), 991 (-), 997 (-), 1048 (-), 1188 (-), 1401 (-),	788 (+), 996 (+), 1560 (+), 1907 (+), 7 (-), 335 (-), 427 (-), 490 (-), 908 (-), 938 (-), 1159 (-),	126 (+), 139 (+), 258 (+), 451 (+), 528 (+), 632 (+), 815 (+), 1096 (+), 1617 (+), 586 (-), 677 (-), 684 (-), 1269 (-), 1330 (-), 1967 (-),	879 (+), 956 (+), 1345 (+), 1365 (+), 39 (-), 262 (-), 491 (-), 1213 (-), 1521 (-), 1848 (-), 1938 (-),	267 (+), 1033 (+), 1209 (+), 1566 (+), 1724 (+), 109 (-), 223 (-), 383 (-), 596 (-), 927 (-), 978 (-), 1288 (-), 1394 (-), 1587 (-),	380 (+), 572 (+), 1128 (+), 1220 (+), 1296 (+), 1453 (+), 1478 (+), 96 (-), 889 (-), 1074 (-), 1249 (-), 1333 (-), 1388 (-), 1397 (-), 1848 (-),	36 (+), 836 (+), 983 (+), 1002 (+), 1047 (+), 1111 (+), 1146 (+), 1380 (+), 1717 (+), 291 (-), 499 (-),	63 (+), 98 (+), 343 (+), 496 (+), 541 (+), 755 (+), 763 (+), 1065 (+), 1336 (+), 1756 (+), 72 (-), 512 (-), 522 (-), 581 (-), 607 (-), 804 (-), 857 (-), 1292 (-), 1904 (-),	3 (+), 1022 (+), 1033 (+), 1699 (+), 1866 (+), 214 (-), 336 (-), 690 (-), 1186 (-), 1257 (-), 1570 (-), 1899 (-),	255 (+), 446 (+), 1824 (+), 441 (-), 579 (-), 651 (-), 668 (-), 1008 (-), 1358 (-), 1757 (-),	753 (+), 792 (+), 833 (+), 979 (+), 1295 (+), 1507 (+), 1576 (+), 1762 (+), 1882 (+), 516 (-), 876 (-), 1176 (-), 1862 (-), 1874 (-),
WUSATAg	Not present	Not present	Not present	Not present	Not present	1427 (+),	Not present	Not present	Not present	Not present	751 (+),	Not present	Not present	654 (+),	Not present	Not present	Not present	Not present	1433 (+),	Not present	Not present	1672 (+),	Not present	Not present	Not present	450 (-),	Not present	Not present	Not present	1677 (+),	Not present	816 (+), 1947 (+), 1936 (-),	85 (+),	Not present	Not present	Not present	Not present	Not present	1471 (+),	Not present	Not present	527 (+),	Not present	Not present	132 (+), 192 (+),	Not present	Not present	Not present	Not present
XYLAT	Not present	Not present	Not present	1311 (+),	Not present	Not present	Not present	Not present	Not present	1857 (+),	874 (+),	Not present	Not present	Not present	Not present	Not present	Not present	Not present	Not present	Not present	Not present	Not present	Not present	Not present	478 (+),	Not present	Not present	Not present	1268 (+),	148 (-),	Not present	Not present	Not present	1179 (-),	Not present	Not present	Not present	381 (-),	Not present	Not present	Not present	Not present	1054 (+),	Not present	Not present	Not present	232 (-),	1826 (+),	Not present
ZDNAFORMINGATCAB1	Not present	1684 (+),	Not present	Not present	Not present	Not present	Not present	Not present	Not present	192 (+),	Not present	Not present	Not present	Not present	Not present	Not present	Not present	Not present	Not present	Not present	Not present	Not present	Not present	Not present	Not present	Not present	Not present	888 (+), 1651 (+),	Not present	Not present	Not present	Not present	1419 (+),	Not present	Not present	Not present	Not present	Not present	Not present	Not present	Not present	Not present	Not present	Not present	Not present	Not present	Not present	Not present	Not present
[truncated: 160 more columns]
