# Supplementary material for: Identification and Molecular Characterization of MYB Transcription Factor Superfamily in C4 Model Plant Foxtail Millet (Setaria italica L.)
Source: PLoS One. 2014 Oct 3;9(10):e109920. doi: 10.1371/journal.pone.0109920 (PMC4184890; doi:10.1371/journal.pone.0109920)
Supplement: Table S6 — Details of DNA markers present in SiMYB genes. (XLS) [file pone.0109920.s013.xls]

## Sheet: Table S6
Table S6. Details of DNA markers present in SiMYB genes.
NIPGR ID	Chromosome	Start position (bp)	End Position (bp)	Type of marker	Marker ID	Chromosome	Start	End	Type	Motif	Motif size	Forward primer sequence (5'-3')	Reverse primer sequence (5'-3')	Tm(°C)	Product size (bp)
SiMYB030	2	12208365	12213064	eSSR	SieSSR302	2	12212401	12212431	TNR	GCA	3	ACTGCTGCACAAGCATCATC	GCCTGCATATTCCCGTACAC	60.024	242
SiMYB094	4	33793687	33801880	ILP	SieSSR70	4	33794378	33794396	TNR	CAG	3	TGCCGAATATGACCTTCCTC	CAGGAAGTGGCAACACTGAA	60.036	161
SiMYB154	6	32936022	32937851	SSR	SiGMS10033	6	32937360	32937375	TNR	AGC	3	ATGATCCCCTTCCAGGAGAC	ATGATGGGTAGCGGGATG	60.278	152
SiMYB159	7	22506782	22507888	SSR	SiGMS10845	7	22507080	22507095	TNR	GCT	3	GTGTCGTACCGGAACTCGTC	CATCAAGCTGGGCCTGTC	60.577	177
SiMYB013	1	31683032	31684355	SSR	SiGMS1089	1	31683424	31683442	TNR	GCT	3	GTAGTCAGTGCTGCTGGTGG	CTGGCACACGTACCTCAAGA	59.493	190
SiMYB162	7	24934266	24936514	SSR	SiGMS10983	7	24936348	24936368	DNR	GT	2	ATTGCGATCTCCTTCTCCCT	CCAAAGACAAACACAAGGCA	60.176	140
SiMYB165	7	27375082	27378177	SSR	SiGMS11115	7	27375983	27376003	DNR	AT	2	TTTTACATGTCAACGCTGTGC	GAGAAGTCACGCAAACCACA	59.79	152
SiMYB014	1	32610378	32613051	SSR	SiGMS1134	1	32610448	32610472	TNR	CCG	3	AGAAGCTCCGCGACTACATC	GCACTCGACAGAAATGCAGA	59.603	130
SiMYB170	7	33127802	33128675	SSR	SiGMS11464	7	33128558	33128602	DNR	GA	2	ACGGAGAGGATTTGCCTGTT	GACAGGATTCCTCGTGTTCAA	61.019	153
SiMYB174	7	35760735	35762590	SSR	SiGMS11616	7	35761232	35761246	DNR	TG	2	TATGCACGTAGGTGCGACTC	GGTGAAGCGAAGAAGATGGA	59.895	135
SiMYB177	8	5240052	5241538	SSR	SiGMS11890	8	5240110	5240128	TNR	GGA	3	CCCCTCGTCTTCTTCTTCCT	CTGGTCCTCCTCCTTGGTC	59.811	192
SiMYB179	8	39058694	39061671	SSR	SiGMS12780	8	39060537	39060557	TeNR	ATAC	4	TGCAGTTCATTCATTGCACA	TGTGACGGCATAGTCGTGAT	59.833	167
SiMYB182	9	4604006	4608506	SSR	SiGMS12893	9	4605494	4605510	DNR	GA	2	TCAGTGAACTGCGACCAAGA	CATGCACGCTTCTCCTTGT	60.593	137
SiMYB208	9	56482629	56483834	SSR	SiGMS13801	9	56483760	56483772	DNR	TG	2	CTGCTGTGGGATAGCCTCTG	TATCGACCTTGCTGCAACTG	60.954	177
SiMYB190	9	12506290	12507526	SSR	SiGMS14024	9	12506753	12506768	TNR	GCG	3	GAGAGGAACTGCACCGTCTG	ACGAGCTCTCGCCGCTAT	61.009	151
SiMYB200	9	44272175	44273137	SSR	SiGMS14939	9	44272679	44272697	TNR	GCG	3	GATGTCGGTCTGCAGCTTG	CTACTGGAACACGCACCTCA	60.574	142
SiMYB205	9	48621411	48625382	SSR	SiGMS15017	9	48624671	48624689	TNR	GCG	3	CACCACCATAACCATCGACA	TTACTATCAGGGTCCGGCAG	60.24	162
SiMYB209	9	57144563	57148450	SSR	SiGMS15242	9	57147027	57147045	TNR	GCA	3	GAGGAGGAGGATTACGGGAG	GACGCGCATGTAGTTGTAGC	60.03	132
SiMYB023	1	40004510	40007025	SSR	SiGMS1547	1	40006042	40006066	TNR	GCG	3	ACCACCAGGATCCCTACCTC	GCATGTGGAGCTGGATGC	60.194	159
SiMYB025	2	920360	922357	SSR	SiGMS1815	2	921239	921254	TNR	CAG	3	GCCTTCTCTGACCCTCCAG	ACCGAGTTGGTTCAAGGCT	59.929	130
SiMYB032	2	25159378	25164956	SSR	SiGMS2552	2	25159964	25159976	DNR	GA	2	TAACCAGCATCATTACGGCA	TCCCCTTTCTTGCTAGTTCG	60.096	189
SiMYB035	2	29406898	29412586	SSR	SiGMS2685	2	29411854	29411872	TNR	GGT	3	GGAGCTTGGGCATGAACC	ATGCTCTCCGACACGCTC	61.6	136
SiMYB037	2	29903880	29904653	SSR	SiGMS2697	2	29904453	29904471	TNR	TCC	3	GTGAACCTCCTGGACGACAT	GCTACTGCCGCCACTAGAAG	59.969	129
SiMYB003	1	5001092	5004976	SSR	SiGMS271	1	5004740	5004755	TNR	GCG	3	ACTTGGGACGGTGATGATGT	ACCTTGGGTCCCGTCAAGT	60.246	111
SiMYB041	2	38274831	38279594	SSR	SiGMS3065	2	38275397	38275412	TNR	GCT	3	TCTTCCAGGAGCCACTTCAC	ACGTCGTCAGGGACGTGT	60.386	139
SiMYB042	2	38547693	38548946	SSR	SiGMS3078	2	38548211	38548229	TNR	GCC	3	CTCCTCCAGCCGGAACAC	CACATCCGGAGGAAGCTG	61.819	153
SiMYB046	2	46346412	46348116	SSR	SiGMS3504	2	46348068	46348083	TNR	GTG	3	CGTTGCAAGCAACTGAGCTA	AAACACTGCTGCACCTCTCC	60.338	108
SiMYB049	2	48784144	48785953	SSR	SiGMS3640	2	48784338	48784353	TNR	AGT	3	TGCGCTACTGCTACTCCAAA	TCATCTTCTTTCCGCTTTGC	59.776	133
SiMYB051	3	878677	882072	SSR	SiGMS3770	3	878774	878789	TNR	GCG	3	GTTGCCTAGGGTTCACTCCC	GTTCTCGAACGCCTTCTCCT	60.883	144
SiMYB053	3	2939622	2946683	SSR	SiGMS3917	3	2946628	2946646	TNR	CGT	3	ATAGTCCCTCCGATCCGGT	AAGGTTGGAGGCTTCACAGA	60.688	144
SiMYB054	3	3266528	3268029	SSR	SiGMS3935	3	3266693	3266708	TNR	TCC	3	GAAATCGGCGAACTCGAAG	GACGAACGAAGGCTGCTG	60.869	172
SiMYB058	3	3940659	3941674	SSR	SiGMS3977	3	3941503	3941521	TNR	CGC	3	CTAAGAAATCCCATCGGCGT	CCATGTCCATGTGTAGCAGG	61.321	174
SiMYB059	3	3949794	3951587	SSR	SiGMS3979	3	3950990	3951002	DNR	AT	2	GTCGTCTCTGCCCATCCTAA	GTGCGCTTGTTTGGTGAAC	60.218	160
SiMYB060	3	5027456	5028172	SSR	SiGMS4082	3	5027700	5027715	TNR	GGC	3	CTGGCACTGGTCCTGACAT	CACCGACAACGACATCAAGA	59.675	147
SiMYB062	3	7475790	7477479	SSR	SiGMS4213	3	7477065	7477083	TNR	GCA	3	TGTACCCACTGGAGACCCTC	GTGCAGCTTCAGGTAGGCTC	59.962	193
SiMYB075	3	42731851	42733806	SSR	SiGMS5233	3	42732614	42732630	DNR	GT	2	GTAAACGCACTTGTCACCGA	CGTGTCATGCCGTCAACTAC	59.764	149
SiMYB077	3	47403805	47406053	SSR	SiGMS5401	3	47404608	47404622	DNR	AG	2	CGTGCTGTTCTTGGAACAAA	TGCTGTACTACGCCTGTACCAT	59.881	162
SiMYB078	3	47670069	47671999	SSR	SiGMS5420	3	47671724	47671736	DNR	TG	2	CCACAAAGCACAGCCATAGA	GGCCTGCAAAACACATGATA	59.864	124
SiMYB087	4	10929498	10930771	SSR	SiGMS6149	4	10930098	10930116	TNR	GCA	3	CCTCAAGAGCAGCAGGAAGA	CTGGAACATCGGCAGGTC	60.812	156
SiMYB089	4	22724650	22729059	SSR	SiGMS6294	4	22725695	22725710	TNR	GAG	3	CCTTCCGAAGTGCTGCAT	TGAAGAGACCCGATTCCAAC	59.942	101
SiMYB095	4	34222529	34227308	SSR	SiGMS6632	4	34223870	34223882	DNR	CA	2	TTATTACGTTACCTTCATTTTGAGC	CTTGGGGGTAGGCAAGAGAT	58.025	153
SiMYB097	4	38432667	38435332	SSR	SiGMS6850	4	38434581	38434595	DNR	AC	2	AGGATGGCACGAGATGAAAA	AGCAAGAGAGTAGCCAGCGA	60.603	119
SiMYB098	4	38463138	38468489	SSR	SiGMS6854	4	38463141	38463156	TNR	CAG	3	GTTTCGATGAGCACGACG	GACCTTGCGCACCTCCTC	58.896	210
SiMYB101	5	265733	270128	SSR	SiGMS7027	5	267145	267160	TNR	GCA	3	GATAGCAGTAGGCTGCTGGG	TGCCTCTGGCTCTTTCATTT	60	117
SiMYB103	5	2437909	2439412	SSR	SiGMS7131	5	2439095	2439110	TNR	TGC	3	CTGTGCTATACCTTCCCCGA	GAGACCGCAACTTCTTCCTC	60.088	198
SiMYB104	5	2514571	2519040	SSR	SiGMS7133	5	2517105	2517119	DNR	CT	2	CGGAGAATTCCACACGAGTT	GTCGTTTGTCAGTGGACGTG	60.111	129
SiMYB105	5	2775770	2776720	SSR	SiGMS7149	5	2776059	2776071	DNR	GC	2	ATGGTAGGACTGCTCGCCT	CTCTGCCGATGTTCCTCACT	59.842	186
SiMYB108	5	8341544	8344215	SSR	SiGMS7440	5	8343052	8343070	TNR	GCC	3	GGTACGCGTGCCTGAAGT	GACGTCCAGCAGATCGAGA	59.862	127
SiMYB110	5	9528829	9533546	SSR	SiGMS7495	5	9532825	9532846	TNR	GCT	3	CAAGTTGATGCAGAATTGGC	GCTTCTGCCATGATAGCCTC	59.276	104
SiMYB111	5	9950455	9951427	SSR	SiGMS7511	5	9950756	9950771	TNR	TGC	3	GCATTGGTTAGTTCCGCTTC	AGGACGGACAACGAGATCAA	59.713	161
SiMYB112	5	9959583	9960634	SSR	SiGMS7514	5	9960613	9960633	DNR	GT	2	GGAAGGCCATGTGTTCAGTT	GCACGTACTCGGATCCTCTT	59.973	158
SiMYB114	5	11574453	11578792	SSR	SiGMS7605	5	11578277	11578292	TNR	CCG	3	CTGGCGCTCTTCTTCATTG	GGAGAGGAGGATGACACGG	59.682	165
SiMYB116	5	11878102	11880115	SSR	SiGMS7620	5	11879615	11879630	TNR	CGA	3	TACCCGTTGGTGACCTTCTC	AAGTGCTTCAGCATGGAGTG	59.966	149
SiMYB119	5	26912624	26917806	SSR	SiGMS7958	5	26916730	26916784	DNR	TC	2	TAGGAGCAATACTGGCCACC	TTTTATTCTTAAAAAGCACCCCC	60.096	175
SiMYB122	5	30261786	30262701	SSR	SiGMS8082	5	30262243	30262258	TNR	CGT	3	AGGATCCAGAAGAGACCGGC	GGGCTTCATGCACCAGTAGT	62.97	177
SiMYB125	5	34212389	34213332	SSR	SiGMS8287	5	34212375	34212405	HNR	GGGGCG	6	GGTACGGGTCGGACATGA	CAGCAGCTCGTCCTCCTC	60.339	149
SiMYB127	5	34780734	34786060	SSR	SiGMS8313	5	34780763	34780778	TNR	AGG	3	GTTTCTGCGTCGGCTAGTTT	CTGAACTCGGGGTCCTTCT	59.522	182
SiMYB132	5	41275336	41278308	SSR	SiGMS8611	5	41276178	41276193	TNR	GAC	3	TCCCACCTGTCCTTAAGCTG	ACACCATCCTCGCCTTCTT	60.246	133
SiMYB136	5	42134916	42136161	SSR	SiGMS8669	5	42134996	42135011	TNR	CAC	3	GCATGGATTTCCAGCACC	TCTCGAACACCTTGTCCTCC	60.014	111
SiMYB139	5	47091607	47092903	SSR	SiGMS9000	5	47091856	47091874	TNR	TGG	3	CACCAGCAGCAGCAAATAAG	AACGCCCTACTTCCCCAT	59.632	135
SiMYB010	1	27262493	27267982	SSR	SiGMS909	1	27267181	27267193	DNR	AT	2	CAAACAGGGTTTGGCATCTT	TGACAGTGACCTGGAATTGG	59.971	159
SiMYB145	6	20581889	20588003	SSR	SiGMS9594	6	20587877	20587889	DNR	CT	2	GAAGGCTACTAACCAGGGGC	GGAGAGAGAGAGGAACCCAGA	60.096	111
SiMYB147	6	27168998	27173745	SSR	SiGMS9735	6	27170238	27170250	DNR	AG	2	ATGAAGCTGCCATCCCTAGA	GGAGCAGACACACATTGCAT	59.797	145
SiMYB150	6	28184527	28186386	SSR	SiGMS9775	6	28185540	28185555	TNR	TCC	3	CCTCTCTGACGACCACAACC	AGGAGGAGGAGGACGTGAC	60.713	158
SiMYB152	6	31402426	31403803	SSR	SiGMS9932	6	31402813	31402828	TNR	GCC	3	GGAACGTGCAAGAAGGTAGC	CCAGTACCTGCAGTGCCTCT	59.882	188
SiMYB140	6	4438639	4440257	ILP	SiILP1546	6	4439148	4439260	-	-	-	TCCTGGATTTGGAGATGGAG	TTGTGCTCTGCCTCAGTCC	60.13	112
SiMYB017	1	34553125	34558207	ILP	SiILP2228	1	34554701	34554813	-	-	-	CAGGACTGGTCAAATTGATGG	TTTGATCCAAGCACAAGTGG	59.69	112
SiMYB204	9	48079232	48081675	ILP	SiILP3152	9	48080219	48080332	-	-	-	ACTGTGCTCGGTGGGTGAT	CGACCCATACCGTCCACTAC	60.26	113
SiMYB080	4	344840	349842	ILP	SiILP4141	4	346784	346884	-	-	-	CATTTGCAAAAGTTGAAGGAAA	CCTCAAAGTTTGGGCTGGT	60.1	100
SiMYB074	3	42359095	42360542	ILP	SiILP4221	3	42359353	42359471	-	-	-	TGGTATGCACTGTCCGTCTG	CCAGGGTGGAGGTAGTTGAC	59.42	118
SiMYB106	5	3298513	330076	ILP	SiILP4795	5	3299467	3299567	-	-	-	TTGGAGCTATTTTGCGATCA	AATCTCTGGAATTCAAGCATCA	58.79	100
SiMYB183	9	4727729	4729778	ILP	SiILP484	9	4728274	4728382	-	-	-	AGCACAATCGACTGGCTCAC	CAAGTGGACGGGCTTACAAC	60.55	108
SiMYB202	9	47319386	47325300	ILP	SiILP557	9	47322140	47322241	-	-	-	CTTCATGAATGCTTTGTAGATGC	ATTGTCAAACCATCAACTTTCA	57.12	101
