# Supplementary material for: Identification and Molecular Characterization of MYB Transcription Factor Superfamily in C4 Model Plant Foxtail Millet (Setaria italica L.)
Source: PLoS One. 2014 Oct 3;9(10):e109920. doi: 10.1371/journal.pone.0109920 (PMC4184890; doi:10.1371/journal.pone.0109920)
Supplement: Table S7 — The Ka/Ks ratio, estimated divergence time and percentage identity for orthologous SiMYB proteins between foxtail millet and sorghum. (XLS) [file pone.0109920.s014.xls]

## Sheet: Table S7
Table S7. The Ka/Ks ratio, estimated divergence time and % identity for orthologous SiMYB proteins between foxtail millet and sorghum.
NIPGR ID	Location on foxtail millet genome			Location on sorghum genome				Ks	Ka	Ka/Ks	MYA	% Identity
	Chromosome	Start	End	Gene ID	Chromosome	Start	End
SiMYB003	1	5001092	5004976	Sb04g006410	4	6437936	6442557	0.2728	0.0766	0.280792	20.9846	86
SiMYB004	1	5791855	5796147	Sb04g005580	4	5463889	5468190	0.3074	0.0351	0.114183	23.6462	92
SiMYB005	1	6423556	6425841	Sb04g004930	4	4724420	4726981	0.4526	0.0379	0.0837384	34.8154	91
SiMYB007	1	10216744	10218257	Sb04g001110	4	942203	943927	0.6292	0.0538	0.0855054	48.4	84
SiMYB011	1	28809834	28811736	Sb04g024000	4	53677619	53679332	0.5729	0.0637	0.111189	44.0692	87
SiMYB012	1	31454029	31455509	Sb04g026210	4	55986948	55988251	0.4691	0.1068	0.22767	36.0846	82
SiMYB014	1	32610378	32613051	Sb04g033680	4	63618450	63621366	0.3964	0.0973	0.245459	30.4923	80
SiMYB015	1	32638767	32640672	Sb04g033670	4	63589296	63590793	0.3473	0.0464	0.133602	26.7154	89
SiMYB016	1	34209133	34211780	Sb04g032130	4	62134817	62137573	0.3191	0.0872	0.273269	24.5462	83
SiMYB017	1	34553125	34558207	Sb04g031820	4	61757151	61761356	0.1862	0.0282	0.15145	14.3231	92
SiMYB020	1	35630672	35633425	Sb04g030830	4	60829092	60831886	0.4139	0.0302	0.0729645	31.8385	93
SiMYB022	1	38418467	38419951	Sb04g027540	4	57461668	57463298	0.269	0.0263	0.0977695	20.6923	94
SiMYB024	1	40444616	40448312	Sb04g035980	4	65772468	65776650	0.247	0.0933	0.377733	19	82
SiMYB025	2	920360	922357	Sb02g001600	2	1460607	1462435	0.4393	0.0594	0.135215	33.7923	86
SiMYB030	2	12207244	12213064	Sb02g010520	2	16094071	16100998	0.302	0.0734	0.243046	23.2308	86
SiMYB033	2	25173315	25178294	Sb02g020700	2	50012303	50017233	0.2854	0.0505	0.176945	21.9538	88
SiMYB040	2	31445516	31447203	Sb02g025350	2	60116786	60118218	0.4642	0.1055	0.227273	35.7077	81
SiMYB041	2	38274831	38279594	Sb02g030900	2	65890970	65895810	0.4694	0.0355	0.0756285	36.1077	89
SiMYB042	2	38547693	38548946	Sb02g031190	2	66184949	66186369	0.3473	0.031	0.08926	26.7154	95
SiMYB044	2	40974927	40976280	Sb02g033830	2	68370267	68371629	0.5372	0.0517	0.0962398	41.3231	88
SiMYB045	2	43179593	43181127	Sb02g036250	2	70669176	70671026	0.4682	0.0528	0.112772	36.0154	85
SiMYB046	2	46346412	46348116	Sb02g040160	2	74190742	74192700	0.6138	0.0718	0.116976	47.2154	84
SiMYB051	3	878677	882072	Sb06g032880	6	60955937	60959601	0.2742	0.044	0.160467	21.0923	91
SiMYB055	3	3575579	3578113	Sb09g003100	9	3406014	3408384	0.3133	0.0537	0.171401	24.1	80
SiMYB067	3	11754813	11756356	Sb09g027200	9	56304071	56305304	0.3485	0.0823	0.236155	26.8077	82
SiMYB068	3	14871121	14875139	Sb09g024090	9	53647365	53650935	0.3301	0.0222	0.0672523	25.3923	95
SiMYB069	3	15078259	15080192	Sb09g023830	9	53471303	53474209	0.174	0.0451	0.259195	13.3846	91
SiMYB071	3	18140586	18142202	Sb09g022060	9	51705109	51706897	0.3473	0.053	0.152606	26.7154	88
SiMYB072	3	18601774	18602865	Sb09g021770	9	51277073	51277864	0.6099	0.0715	0.117232	46.9154	82
SiMYB074	3	42359095	42360542	Sb08g018580	8	48787388	48788839	0.2745	0.0452	0.164663	21.1154	91
SiMYB076	3	45041587	45044061	Sb08g016620	8	44544581	44547279	0.4761	0.0845	0.177484	36.6231	81
SiMYB080	4	344840	349842	Sb10g000590	10	382017	386799	0.2763	0.0785	0.284111	21.2538	83
SiMYB082	4	3758001	3761846	Sb10g005580	10	5038104	5042001	0.2873	0.0926	0.322311	22.1	83
SiMYB089	4	22724650	22729059	Sb10g008400	10	8592581	8595107	0.3473	0.0564	0.162396	26.7154	86
SiMYB097	4	38432667	38435332	Sb10g026930	10	56337896	56341893	0.318	0.0573	0.180189	24.4615	89
SiMYB102	5	639445	646046	Sb03g000930	3	771157	775920	0.2335	0.0913	0.391006	17.9615	82
SiMYB106	5	3298513	3300764	Sb03g011640	3	13084392	13086544	0.1892	0.0375	0.198203	14.5538	93
SiMYB110	5	9528829	9533546	Sb03g005080	3	5276660	5281219	0.1946	0.0862	0.44296	14.9692	84
SiMYB113	5	10458177	10460422	Sb03g004090	3	4346545	4348435	0.5314	0.0616	0.11592	40.8769	86
SiMYB114	5	11574453	11578792	Sb03g003270	3	3415381	3421335	0.2086	0.0463	0.221956	16.0462	89
SiMYB117	5	23308352	23310087	Sb03g011280	3	12496505	12497905	0.4316	0.0322	0.0746061	33.2	91
SiMYB118	5	24724907	24726725	Sb03g024500	3	48951846	48953670	0.7099	0.0683	0.0962107	54.6077	86
SiMYB119	5	26912624	26918021	Sb03g026470	3	53277425	53282569	0.2473	0.0939	0.379701	19.0231	84
SiMYB126	5	34528152	34529762	Sb03g032260	3	60693795	60695579	0.5085	0.038	0.0747296	39.1154	91
SiMYB130	5	39642665	39645348	Sb03g037680	3	65638586	65641538	0.2818	0.0663	0.235273	21.6769	87
SiMYB131	5	41107973	41114546	Sb03g039470	3	67155036	67161663	0.3318	0.088	0.26522	25.5231	82
SiMYB133	5	41540299	41542367	Sb03g039950	3	67594495	67596019	0.2207	0.0879	0.398278	16.9769	83
SiMYB136	5	42134916	42136161	Sb03g040730	3	68257567	68258463	0.4316	0.0751	0.174004	33.2	84
SiMYB137	5	44184719	44189352	Sb03g043080	3	70473797	70478167	0.3019	0.0633	0.209672	23.2231	87
SiMYB140	6	4438639	4440619	Sb07g003870	7	4785790	4792949	0.5058	0.1123	0.222025	38.9077	80
SiMYB141	6	5225925	5227824	Sb07g003320	7	3901945	3904573	0.3691	0.0683	0.185045	28.3923	85
SiMYB142	6	5231546	5236257	Sb07g003330	7	3910844	3916403	0.1752	0.0624	0.356164	13.4769	88
SiMYB143	6	5594661	5599488	Sb07g003170	7	3593805	3596926	0.2876	0.0501	0.1742	22.1231	90
SiMYB149	6	28069317	28073105	Sb07g021210	7	55136162	55137743	0.1716	0.0414	0.241259	13.2	91
SiMYB155	6	34970406	34972779	Sb07g024970	7	59933957	59935643	0.5044	0.0932	0.184774	38.8	80
SiMYB159	7	22506782	22507888	Sb06g019650	6	49209408	49210630	0.3691	0.0395	0.107017	28.3923	89
SiMYB160	7	22982050	22985840	Sb06g020190	6	49709482	49713410	0.2022	0.0568	0.28091	15.5538	87
SiMYB163	7	25826474	25829553	Sb06g023610	6	52704362	52706675	0.4823	0.0502	0.104085	37.1	88
SiMYB166	7	28306039	28308624	Sb06g026500	6	55559917	55562503	0.214	0.0949	0.443458	16.4615	81
SiMYB178	8	29092301	29094013	Sb05g021820	5	53190364	53191802	0.5809	0.0967	0.166466	44.6846	83
SiMYB181	9	4382284	4383587	Sb01g006800	1	5729963	5731337	0.4376	0.0728	0.166362	33.6615	87
SiMYB182	9	4604006	4608506	Sb01g007030	1	5945813	5952018	0.218	0.1041	0.477523	16.7692	81
SiMYB184	9	5470325	5476618	Sb01g007950	1	6889558	6896185	0.3251	0.0198	0.0609043	25.0077	95
SiMYB185	9	6936582	6942471	Sb01g009800	1	8561977	8567673	0.237	0.067	0.2827	18.2308	86
SiMYB189	9	11195846	11197140	Sb01g014354	1	13622707	13624434	0.25	0.0535	0.214	19.2308	87
SiMYB190	9	12506290	12507526	Sb01g015920	1	15525210	15526448	0.4603	0.0748	0.162503	35.4077	81
SiMYB192	9	16512985	16515304	Sb01g019270	1	20498918	20501026	0.5096	0.0603	0.118328	39.2	86
SiMYB196	9	37082301	37085016	Sb01g029020	1	50669806	50672875	0.1986	0.0212	0.106747	15.2769	96
SiMYB201	9	45414214	45416012	Sb01g034270	1	57753118	57754912	0.3252	0.0608	0.186962	25.0154	85
SiMYB203	9	47609623	47612326	Sb01g036680	1	60305125	60308495	0.2115	0.0402	0.190071	16.2692	92
SiMYB207	9	52516856	52521461	Sb01g042400	1	65656621	65661898	0.2187	0.0409	0.187014	16.8231	91
SiMYB208	9	56482629	56483834	Sb01g047450	1	70563109	70564282	0.3691	0.0565	0.153075	28.3923	88
							Mean	0.355997	0.0621431	0.194909	27.3844	86.7361
