# Supplementary material for: Identification and Molecular Characterization of MYB Transcription Factor Superfamily in C4 Model Plant Foxtail Millet (Setaria italica L.)
Source: PLoS One. 2014 Oct 3;9(10):e109920. doi: 10.1371/journal.pone.0109920 (PMC4184890; doi:10.1371/journal.pone.0109920)
Supplement: Table S8 — The Ka/Ks ratio, estimated divergence time and percentage identity for orthologous SiMYB proteins between foxtail millet and maize. (XLS) [file pone.0109920.s015.xls]

## Sheet: Table S8
Table S8. The Ka/Ks ratio, estimated divergence time and % identity for orthologous SiMYB proteins between foxtail millet and maize.
NIPGR ID	Location on foxtail millet genome			Location on maize genome				Ks	Ka	Ka/Ks	MYA	% Identity
	Chromosome	Start	End	Gene ID	Chromosome	Start	End
SiMYB003	1	5001092	5004976	GRMZM2G064328	4	234391361	234395800	0.3279	0.0867	0.26441	25.2231	85
SiMYB007	1	10216744	10218257	GRMZM2G088189	5	69331089	69332668	0.4225	0.0589	0.139408	32.5	82
SiMYB011	1	28809834	28811736	GRMZM2G001223	5	177037863	177039897	0.3688	0.0586	0.158894	28.3692	86
SiMYB015	1	32638767	32640672	GRMZM2G040924	5	189017104	189019282	0.3565	0.0497	0.139411	27.4231	85
SiMYB017	1	34553125	34558207	GRMZM2G118693	4	155860243	155865096	0.1909	0.0368	0.192771	14.6846	91
SiMYB020	1	35630672	35633425	AC233960.1_FG003	5	200029375	200031847	0.5103	0.0486	0.0952381	39.2538	90
SiMYB022	1	38418467	38419951	GRMZM2G159547	5	208398128	208399748	0.3527	0.0335	0.0949816	27.1308	92
SiMYB024	1	40444616	40448312	GRMZM2G479110	5	213780789	213785593	0.2644	0.1134	0.428896	20.3385	80
SiMYB025	2	920360	922357	GRMZM2G173882	2	237012379	237014288	0.6208	0.0639	0.102932	47.7538	82
SiMYB030	2	12207244	12213064	GRMZM2G162409	7	39518700	39524889	0.2751	0.0707	0.256997	21.1615	86
SiMYB033	2	25173315	25178294	GRMZM2G173943	7	83291537	83295947	0.3677	0.0541	0.147131	28.2846	89
SiMYB035	2	29406898	29412586	GRMZM2G082264	7	107261176	107267803	0.3401	0.0424	0.124669	26.1615	91
SiMYB041	2	38274831	38279594	GRMZM2G104551	7	143239537	143250321	0.4966	0.035	0.0704793	38.2	88
SiMYB042	2	38547693	38548946	GRMZM2G050305	2	196943580	196945201	0.3688	0.0668	0.181128	28.3692	86
SiMYB044	2	40974927	40976280	GRMZM2G172327	7	150123692	150125127	0.5901	0.0568	0.0962549	45.3923	86
SiMYB045	2	43179593	43181127	GRMZM2G031323	7	157205480	157207019	0.5052	0.0736	0.145685	38.8615	82
SiMYB051	3	878677	882072	GRMZM2G149958	2	1678831	1682752	0.3324	0.0549	0.165162	25.5692	88
SiMYB055	3	3575579	3578113	GRMZM2G127490	10	87801492	87804648	0.2229	0.0343	0.153881	17.1462	93
SiMYB064	3	9317089	9317918	GRMZM2G114503	6	166381903	166382762	0.3245	0.0809	0.249307	24.9615	82
SiMYB067	3	11754813	11756356	GRMZM2G175232	6	162305213	162306663	0.7048	0.0845	0.119892	54.2154	80
SiMYB068	3	14871121	14875139	GRMZM2G117854	6	155715032	155718706	0.347	0.0252	0.0726225	26.6923	92
SiMYB069	3	15078259	15080192	GRMZM2G701218	6	155372479	155375684	0.288	0.057	0.197917	22.1538	88
SiMYB071	3	18140586	18142202	GRMZM2G002128	6	149021224	149023568	0.4225	0.0557	0.131834	32.5	86
SiMYB072	3	18601774	18602865	GRMZM2G091201	6	149547176	149548435	0.589	0.0698	0.118506	45.3077	82
SiMYB074	3	42359095	42360542	GRMZM2G130149	1	150717400	150722235	0.3156	0.0567	0.179658	24.2769	90
SiMYB082	4	3758001	3761846	GRMZM2G409974	9	13465293	13469635	0.4644	0.1086	0.23385	35.7231	81
SiMYB089	4	22724650	22729059	GRMZM2G026833	9	2711604	2714038	0.4754	0.1066	0.224232	36.5692	81
SiMYB090	4	30381959	30384136	GRMZM2G081671	9	109631596	109634230	0.4225	0.0848	0.20071	32.5	83
SiMYB097	4	38432667	38435332	GRMZM2G454449	9	111271909	111274197	0.3688	0.0938	0.254338	28.3692	81
SiMYB106	5	3298513	3300764	GRMZM2G017520	3	48494886	48497275	0.2788	0.0506	0.181492	21.4462	90
SiMYB110	5	9528829	9533546	GRMZM2G163291	3	14476929	14481586	0.2645	0.0888	0.335728	20.3462	80
SiMYB113	5	10458177	10460422	GRMZM2G348238	3	10524574	10526809	0.5558	0.0782	0.140698	42.7538	82
SiMYB114	5	11574453	11578792	GRMZM2G400489	8	824954	835548	0.2475	0.1119	0.452121	19.0385	82
SiMYB117	5	23308352	23310087	GRMZM2G456960	8	1837921	1839249	0.7666	0.0326	0.0425254	58.9692	92
SiMYB118	5	24724907	24726725	GRMZM2G064744	3	227482800	227485105	0.4225	0.0467	0.110533	32.5	85
SiMYB119	5	26912624	26918021	GRMZM2G136887	8	139912821	139920531	0.2536	0.1103	0.434937	19.5077	82
SiMYB126	5	34528152	34529762	GRMZM2G003406	8	153001174	153002887	0.3688	0.0586	0.158894	28.3692	84
SiMYB127	5	34780734	34786060	GRMZM2G108424	3	204430351	204438078	0.277	0.1205	0.435018	21.3077	81
SiMYB130	5	39642665	39645348	GRMZM2G139688	3	187060539	187064561	0.2964	0.0716	0.241565	22.8	86
SiMYB137	5	44184719	44189352	GRMZM2G177220	3	165939858	165943821	0.3152	0.0775	0.245876	24.2462	85
SiMYB141	6	5225925	5227824	GRMZM2G325907	10	81840592	81843874	0.4697	0.0839	0.178625	36.1308	82
SiMYB142	6	5231546	5236257	GRMZM2G157306	4	34498413	34504954	0.2094	0.0828	0.395415	16.1077	84
SiMYB143	6	5594661	5599488	GRMZM2G112764	6	85321554	85325088	0.2946	0.0598	0.202987	22.6615	87
SiMYB149	6	28069317	28073105	GRMZM2G079123	1	213964635	213966254	0.2588	0.0569	0.219861	19.9077	88
SiMYB160	7	22982050	22985840	GRMZM2G135410	2	37825696	37830335	0.2383	0.0679	0.284935	18.3308	86
SiMYB177	8	5240052	5241538	GRMZM2G089244	4	207043753	207046336	0.5965	0.0822	0.137804	45.8846	81
SiMYB178	8	29092301	29094013	GRMZM2G108959	4	211371663	211373398	0.5531	0.0629	0.113723	42.5462	86
SiMYB180	8	39759485	39760906	GRMZM2G048136	4	1269236	1270429	0.2165	0.056	0.258661	16.6538	86
SiMYB184	9	5470325	5476618	GRMZM2G129817	5	7149223	7161457	0.3394	0.0285	0.0839717	26.1077	94
SiMYB185	9	6936582	6942471	GRMZM2G047038	1	270191276	270202265	0.2496	0.0808	0.323718	19.2	84
SiMYB188	9	10440762	10444985	GRMZM2G095239	5	17123432	17138841	0.2833	0.0715	0.252383	21.7923	80
SiMYB196	9	37082301	37085016	GRMZM5G813892	1	89448263	89451835	0.2483	0.0213	0.0857833	19.1	96
SiMYB201	9	45414214	45416012	GRMZM2G147698	1	64243765	64245594	0.58	0.0657	0.113276	44.6154	83
SiMYB203	9	47609623	47612326	GRMZM2G009060	1	52392455	52394837	0.2363	0.044	0.186204	18.1769	91
SiMYB207	9	52516856	52521461	GRMZM2G099797	1	28417831	28422778	0.2449	0.0471	0.192323	18.8385	90
							Mean	0.376393	0.0658345	0.195459	28.9533	85.7273
