# Supplementary material for: Identification and Molecular Characterization of MYB Transcription Factor Superfamily in C4 Model Plant Foxtail Millet (Setaria italica L.)
Source: PLoS One. 2014 Oct 3;9(10):e109920. doi: 10.1371/journal.pone.0109920 (PMC4184890; doi:10.1371/journal.pone.0109920)
Supplement: Table S9 — The Ka/Ks ratio, estimated divergence time and percentage identity for orthologous SiMYB proteins between foxtail millet and rice. (XLS) [file pone.0109920.s016.xls]

## Sheet: Table S9
Table S9. The Ka/Ks ratio, estimated divergence time and % identity for orthologous SiMYB proteins between foxtail millet and rice.
NIPGR ID	Location on foxtail millet genome			Location on rice genome				Ks	Ka	Ka/Ks	MYA	% Identity
	Chromosome	Start	End	Gene ID	Chromosome	Start	End
SiMYB011	1	28809834	28811736	BGIOSGA008493	2	24013729	24015783	0.4304	0.0963	0.223745	33.1077	80
SiMYB017	1	34553125	34558207	BGIOSGA005842	2	29583042	29587119	0.5565	0.0653	0.117341	42.8077	88
SiMYB020	1	35630672	35633425	BGIOSGA008875	2	30662207	30664600	0.4233	0.0719	0.169856	32.5615	84
SiMYB030	2	12207244	12213064	BGIOSGA025605	7	13317060	13321390	0.4195	0.1077	0.256734	32.2692	80
SiMYB041	2	38274831	38279594	BGIOSGA029380	9	19704398	19708173	0.4216	0.0787	0.18667	32.4308	84
SiMYB042	2	38547693	38548946	BGIOSGA029363	9	19962770	19963682	0.4304	0.0442	0.102695	33.1077	89
SiMYB051	3	878677	882072	BGIOSGA014092	4	33722183	33725793	0.6244	0.0807	0.129244	48.0308	87
SiMYB055	3	3575579	3578113	BGIOSGA019160	5	2569912	2571431	0.4092	0.0404	0.0987292	31.4769	91
SiMYB069	3	15078259	15080192	BGIOSGA017828	5	25469285	25471315	0.5641	0.1077	0.190924	43.3923	81
SiMYB071	3	18140586	18142202	BGIOSGA017944	5	23374021	23375070	0.4987	0.0863	0.17305	38.3615	80
SiMYB074	3	42359095	42360542	BGIOSGA035986	12	18840773	18845280	0.5226	0.0887	0.169728	40.2	83
SiMYB106	5	3298513	3300764	BGIOSGA001872	1	11201847	11203348	0.5037	0.0812	0.161207	38.7462	84
SiMYB126	5	34528152	34529762	BGIOSGA000952	1	32397461	32398590	0.4456	0.0839	0.188285	34.2769	80
SiMYB130	5	39642665	39645348	BGIOSGA004670	1	37931543	37934541	0.4304	0.092	0.213755	33.1077	83
SiMYB137	5	44184719	44189352	BGIOSGA000304	1	43068356	43071890	0.6336	0.112	0.176768	48.7385	80
SiMYB145	6	20581889	20588003	BGIOSGA028511	8	16847569	16853417	0.6213	0.1095	0.176243	47.7923	82
SiMYB149	6	28069317	28073105	BGIOSGA026935	8	22344223	22345749	0.5521	0.108	0.195617	42.4692	82
SiMYB159	7	22506782	22507888	BGIOSGA014912	4	21915517	21916816	0.4304	0.0695	0.161478	33.1077	84
SiMYB159	7	22506782	22507888	BGIOSGA030830	9	14727635	14730812	0.5037	0.0708	0.14056	38.7462	83
SiMYB180	8	39759485	39760906	BGIOSGA033532	11	22716612	22717533	0.526	0.1161	0.220722	40.4615	80
SiMYB184	9	5470325	5476618	BGIOSGA009803	3	35143117	35149798	0.6367	0.0505	0.0793152	48.9769	91
SiMYB203	9	47609623	47612326	BGIOSGA012541	3	13213776	13217171	0.6006	0.0855	0.142358	46.2	83
SiMYB207	9	52516856	52521461	BGIOSGA012149	3	6987694	6992051	0.5669	0.0962	0.169695	43.6077	81
							Mean	0.510943	0.0844826	0.167162	39.3033	83.4783
