# Supplementary material for: Identification and Molecular Characterization of MYB Transcription Factor Superfamily in C4 Model Plant Foxtail Millet (Setaria italica L.)
Source: PLoS One. 2014 Oct 3;9(10):e109920. doi: 10.1371/journal.pone.0109920 (PMC4184890; doi:10.1371/journal.pone.0109920)
Supplement: Table S10 — The Ka/Ks ratio, estimated divergence time and percentage identity for orthologous SiMYB proteins between foxtail millet and Brachypodium . (XLS) [file pone.0109920.s017.xls]

## Sheet: Table S10
Table S10. The Ka/Ks ratio, estimated divergence time and % identity for orthologous SiMYB proteins between foxtail millet and Brachypodium.
NIPGR ID	Location on foxtail millet genome			Location on Brachypodium genome				Ks	Ka	Ka/Ks	MYA	%Identity
	Chromosome	Start	End	Gene ID	Chromosome	Start	End
SiMYB017	1	34553125	34558207	BRADI3G51757	3	52770984	52775216	0.4063	0.0818	4.96699	31.2538	82
SiMYB022	1	38418467	38419951	BRADI3G58770	3	58162259	58163835	0.5205	0.0921	5.65147	40.0385	82
SiMYB042	2	38547693	38548946	BRADI4G36460	4	41684926	41686189	1.2015	0.0409	29.3765	92.4231	88
SiMYB051	3	878677	882072	BRADI5G26110	5	27206674	27209867	0.5747	0.1016	5.6565	44.2077	81
SiMYB055	3	3575579	3578113	BRADI2G36730	2	37046325	37048694	0.4095	0.0563	7.27353	31.5	88
SiMYB068	3	14871121	14875139	BRADI2G21407	2	18783204	18786747	0.4288	0.064	6.7	32.9846	87
SiMYB069	3	15078259	15080192	BRADI2G21880	2	19228403	19231133	0.5194	0.108	4.80926	39.9538	80
SiMYB074	3	42359095	42360542	BRADI4G04050	4	3274239	3275690	0.4554	0.1121	4.06244	35.0308	80
SiMYB106	5	3298513	3300764	BRADI2G11080	2	9271630	9273886	0.4453	0.0979	4.54852	34.2538	82
SiMYB130	5	39642665	39645348	BRADI2G53010	2	52243055	52246938	0.4605	0.0979	4.70378	35.4231	81
SiMYB149	6	28069317	28073105	BRADI3G36660	3	39042452	39044662	0.5157	0.1039	4.96343	39.6692	81
SiMYB184	9	5470325	5476618	BRADI1G08470	1	5984891	5989396	0.6906	0.0617	11.1929	53.1231	89
SiMYB203	9	47609623	47612326	BRADI1G63690	1	62917531	62920411	0.5607	0.0943	5.94592	43.1308	81
							Mean	0.552992	0.0855769	7.68086	42.5379	83.2308
