# Supplementary material for: Identification and Molecular Characterization of MYB Transcription Factor Superfamily in C4 Model Plant Foxtail Millet (Setaria italica L.)
Source: PLoS One. 2014 Oct 3;9(10):e109920. doi: 10.1371/journal.pone.0109920 (PMC4184890; doi:10.1371/journal.pone.0109920)
Supplement: Table S13 — List of templates used in homology modelling of 209 SiMYB proteins. (XLS) [file pone.0109920.s020.xls]

## Sheet: Sheet1
Table S13. List of templates used in homology modelling of 209 SiMYB proteins.
SiMYB ID	Template	Identity %
SiMYB001	Trichomonas vaginalis Myb2	43.01
SiMYB002	GARP family of plant Myb-related DNA binding motifs of the Arabidopsis response regulators	51.85
SiMYB003	SANT domain of human SWI/SNF-related matrix-associated actin-dependent regulator of chromatin subfamily C member 1	49.06
SiMYB004	Sensor kinase protein rcsC	37.19
SiMYB005	GARP family of plant Myb-related DNA binding motifs of the Arabidopsis response regulators	50
SiMYB006	ARR10-B	53.45
SiMYB007	MYB PROTO-ONCOGENE PROTEIN	51.02
SiMYB008	MOUSE C-MYB DNA-BINDING DOMAIN REPEAT 3	51.85
SiMYB009	ARR10-B	47.46
SiMYB010	TELOMERIC REPEAT BINDING FACTOR 1	47.06
SiMYB011	MYB PROTO-ONCOGENE PROTEIN	50
SiMYB012	C-MYB	53.06
SiMYB013	B-MYB	43.81
SiMYB014	B-MYB	44.86
SiMYB015	MYB PROTO-ONCOGENE PROTEIN	50.98
SiMYB016	ARR10-B	57.14
SiMYB017	KIAA1915 protein	42
SiMYB018	KIAA1915 protein	36.73
SiMYB019	MOUSE C-MYB DNA-BINDING DOMAIN REPEAT 3	46.3
SiMYB020	ARR10-B	48.15
SiMYB021	B-MYB	52.43
SiMYB022	C-MYB	52.94
SiMYB023	B-MYB	45.1
SiMYB024	Transcriptional regulatory protein prrA	39.5
SiMYB025	ARR10-B	49.09
SiMYB026	MYB PROTO-ONCOGENE PROTEIN	39.6
SiMYB027	MYB PROTO-ONCOGENE PROTEIN	50
SiMYB028	REST COREPRESSOR 1	36
SiMYB029	KIAA1915 protein	36.07
SiMYB030	ARR10-B	54.55
SiMYB031	B-MYB	47.06
SiMYB032	ARR10-B	51.72
SiMYB033	ARR10-B	50.91
SiMYB034	KIAA1915 protein	37.1
SiMYB035	ARR10-B	50
SiMYB036	MYB PROTO-ONCOGENE PROTEIN	50.98
SiMYB037	MYB PROTO-ONCOGENE PROTEIN	50.98
SiMYB038	MYB PROTO-ONCOGENE PROTEIN	50.98
SiMYB039	B-MYB	50
SiMYB040	MYB PROTO-ONCOGENE PROTEIN	48.08
SiMYB041	B-MYB	49.5
SiMYB042	C-Myb DNA-Binding Domain	50
SiMYB043	ARR10-B	35.71
SiMYB044	B-MYB	49.02
SiMYB045	C-Myb DNA-Binding Domain	46.15
SiMYB046	C-Myb DNA-Binding Domain	45.1
SiMYB047	B-MYB	49.51
SiMYB048	ARR10-B	49.09
SiMYB049	MYB PROTO-ONCOGENE PROTEIN	42.72
SiMYB050	TELOMERIC REPEAT BINDING FACTOR 1	46.3
SiMYB051	RADIALIS	52.38
SiMYB052	ARR10-B	50
SiMYB053	Nuclear receptor corepressor 2	42.03
SiMYB054	MYB PROTO-ONCOGENE PROTEIN	47.06
SiMYB055	B-MYB	51.46
SiMYB056	KIAA1915 protein	34.43
SiMYB057	KIAA1915 protein	33.33
SiMYB058	MYB PROTO-ONCOGENE PROTEIN	54.17
SiMYB059	MYB PROTO-ONCOGENE PROTEIN	54.17
SiMYB060	MYB21	45.45
SiMYB061	MYB PROTO-ONCOGENE PROTEIN	60.66
SiMYB062	ARR10-B	36.21
SiMYB063	KIAA1915 protein	37.1
SiMYB064	RADIALIS	63.41
SiMYB065	MYB TRANSFORMING PROTEIN	44.55
SiMYB066	B-MYB	46.53
SiMYB067	B-MYB	47.62
SiMYB068	ARR10-B	49.09
SiMYB069	ARR10-B	49.09
SiMYB070	MYB TRANSFORMING PROTEIN	67.21
SiMYB071	RADIALIS	49.21
SiMYB072	KIAA1915 protein	43.86
SiMYB073	MOUSE C-MYB DNA-BINDING DOMAIN REPEAT 3	56.6
SiMYB074	MYB PROTO-ONCOGENE PROTEIN	54.17
SiMYB075	MYB PROTO-ONCOGENE PROTEIN	47.06
SiMYB076	B-MYB	45.19
SiMYB077	ARR10-B	49.06
SiMYB078	ARR10-B	53.85
SiMYB079	C-Myb DNA-Binding Domain	57.14
SiMYB080	KIAA1915 protein	42
SiMYB081	C-Myb DNA-Binding Domain	48.51
SiMYB082	Transcriptional regulatory protein prrA	36
SiMYB083	KIAA1915 protein	35.48
SiMYB084	KIAA1915 protein	36.67
SiMYB085	MYB PROTO-ONCOGENE PROTEIN	53.85
SiMYB086	MYB21	34.78
SiMYB087	MYB PROTO-ONCOGENE PROTEIN	51.02
SiMYB088	Telomeric repeat binding factor 2	33.33
SiMYB089	ARR10-B	56.86
SiMYB090	ARR10-B	50
SiMYB091	Probable two-component response regulator	36.44
SiMYB092	KIAA1915 protein	35.48
SiMYB093	POSSIBLE TWO COMPONENT SYSTEM RESPONSE TRANSCRIPTIONAL POSITIVE REGULATOR PHOP	36.59
SiMYB094	SWI/SNF-related matrix-associated actin-dependent regulator of chromatin subfamily C member 1	50
SiMYB095	MYB PROTO-ONCOGENE PROTEIN	57.14
SiMYB096	C-Myb DNA-Binding Domain	44.23
SiMYB097	ARR10-B	48.08
SiMYB098	KIAA1915 protein	42
SiMYB099	ARR10-B	54.55
SiMYB100	KIAA1915 protein	40.82
SiMYB101	ARR10-B	53.7
SiMYB102	MYB PROTO-ONCOGENE PROTEIN	61.29
SiMYB103	ARR10-B	71.93
SiMYB104	MOUSE C-MYB DNA-BINDING DOMAIN REPEAT 3	48.15
SiMYB105	MYB TRANSFORMING PROTEIN	45.63
SiMYB106	B-MYB	51.46
SiMYB107	B-MYB	48.48
SiMYB108	RADIALIS	54.69
SiMYB109	KIAA1915 protein	37.5
SiMYB110	TELOMERIC REPEAT BINDING FACTOR 1	47.92
SiMYB111	MYB PROTO-ONCOGENE PROTEIN	48.98
SiMYB112	MYB PROTO-ONCOGENE PROTEIN	48.98
SiMYB113	ARR10-B	45.76
SiMYB114	Zinc finger ZZ-type-containing protein 3	35.29
SiMYB115	MYB3	46.24
SiMYB116	KIAA1915 protein	33.33
SiMYB117	RADIALIS	42.86
SiMYB118	B-MYB	49.52
SiMYB119	Telomeric repeat-binding factor 2	45.83
SiMYB120	ARR10-B	35.09
SiMYB121	RADIALIS	67.65
SiMYB122	B-MYB	44.86
SiMYB123	B-MYB	47.06
SiMYB124	B-MYB	47.52
SiMYB125	MYB21	48.45
SiMYB126	MYB PROTO-ONCOGENE PROTEIN	49.02
SiMYB127	Telomeric repeat binding factor 2	45.83
SiMYB128	MOUSE C-MYB DNA-BINDING DOMAIN REPEAT 3	50
SiMYB129	B-MYB	44
SiMYB130	B-MYB	50.96
SiMYB131	MYB PROTO-ONCOGENE PROTEIN	69.52
SiMYB132	ARR10-B	63.64
SiMYB133	MYB PROTO-ONCOGENE PROTEIN	60.61
SiMYB134	RADIALIS	45.21
SiMYB135	MYB PROTO-ONCOGENE PROTEIN	59.41
SiMYB136	RADIALIS	52.38
SiMYB137	Transcriptional regulatory protein prrA	35.29
SiMYB138	SWI/SNF-related matrix-associated actin-dependent regulator of chromatin subfamily C member 1	47.62
SiMYB139	ARR10-B	58.33
SiMYB140	Zinc finger ZZ-type-containing protein 3	35.71
SiMYB141	MYB3	51.92
SiMYB142	Zinc finger ZZ-type-containing protein 3	38.46
SiMYB143	Zinc finger ZZ-type-containing protein 3	40.38
SiMYB144	B-MYB	46.88
SiMYB145	ARR10-B	50.91
SiMYB146	Zinc finger ZZ-type-containing protein 3	35.85
SiMYB147	ARR10-B	50
SiMYB148	MYB PROTO-ONCOGENE PROTEIN	50.98
SiMYB149	MYB PROTO-ONCOGENE PROTEIN	48.08
SiMYB150	ARR10-B	44.83
SiMYB151	MYB PROTO-ONCOGENE PROTEIN	46.94
SiMYB152	MYB PROTO-ONCOGENE PROTEIN	50.98
SiMYB153	ATPase family AAA domain-containing protein 2B	26.26
SiMYB154	MYB PROTO-ONCOGENE PROTEIN	54
SiMYB155	MYB PROTO-ONCOGENE PROTEIN	48
SiMYB156	MYB PROTO-ONCOGENE PROTEIN	48.04
SiMYB157	B-MYB	49.02
SiMYB158	MYB PROTO-ONCOGENE PROTEIN	50
SiMYB159	B-MYB	50
SiMYB160	Transcription regulatory protein SWI3	38.55
SiMYB161	MYB TRANSFORMING PROTEIN	49.49
SiMYB162	MYB PROTO-ONCOGENE PROTEIN	44.23
SiMYB163	B-MYB	45.63
SiMYB164	MYB PROTO-ONCOGENE PROTEIN	48.08
SiMYB165	ARR10-B	45.28
SiMYB166	KIAA1915 protein	38.78
SiMYB167	MYB TRANSFORMING PROTEIN	46.15
SiMYB168	MYB PROTO-ONCOGENE PROTEIN	51.92
SiMYB169	ARR10-B	50
SiMYB170	B-MYB	50.98
SiMYB171	B-MYB	50.98
SiMYB172	B-MYB	50.98
SiMYB173	MYB PROTO-ONCOGENE PROTEIN	48.98
SiMYB174	ARR10-B	57.41
SiMYB175	MYB PROTO-ONCOGENE PROTEIN	48.98
SiMYB176	ARR10-B	57.41
SiMYB177	B-MYB	50
SiMYB178	MYB PROTO-ONCOGENE PROTEIN	45.1
SiMYB179	MYB PROTO-ONCOGENE PROTEIN	49.02
SiMYB180	MYB PROTO-ONCOGENE PROTEIN	52.08
SiMYB181	B-MYB	45.1
SiMYB182	ARR10-B	53.7
SiMYB183	ARR10-B	51.02
SiMYB184	SPCC24B10.08c protein	47.83
SiMYB185	SWI/SNF-related matrix-associated actin-dependent regulator of chromatin subfamily C member 1	46.43
SiMYB186	KIAA1915 protein	34.62
SiMYB187	Putative ligand binding protein	32.2
SiMYB188	TELOMERIC REPEAT BINDING FACTOR 1	43.75
SiMYB189	ARR10-B	57.5
SiMYB190	MYB PROTO-ONCOGENE PROTEIN	50
SiMYB191	B-MYB	48.42
SiMYB192	MYB3	42
SiMYB193	CheY2	34.67
SiMYB194	TELOMERIC REPEAT BINDING FACTOR 1	48.89
SiMYB195	Zinc finger ZZ-type-containing protein 3	39.22
SiMYB196	Zinc finger ZZ-type-containing protein 3	36.54
SiMYB197	Telomeric repeat binding factor 2	32
SiMYB198	ARR10-B	48.15
SiMYB199	C-Myb DNA-Binding Domain	47.52
SiMYB200	MYB PROTO-ONCOGENE PROTEIN	51.02
SiMYB201	MYB PROTO-ONCOGENE PROTEIN	49.02
SiMYB202	ARR10-B	55.17
SiMYB203	ARR10-B	50.91
SiMYB204	MYB PROTO-ONCOGENE PROTEIN	47.06
SiMYB205	C-Myb DNA-Binding Domain	45.19
SiMYB206	MYB3	50
SiMYB207	Transcriptional regulatory protein prrA	35.29
SiMYB208	C-MYB	53.06
SiMYB209	ARR10-B	48.15
